# Supplementary material for: An autoimmune disease risk variant: A trans master regulatory effect mediated by IRF1 under immune stimulation?
Source: PLoS Genet. 2021 Jul 27;17(7):e1009684. doi: 10.1371/journal.pgen.1009684 (PMC8345867; doi:10.1371/journal.pgen.1009684)
Supplement: S1 Table — Significant LPS 90 min cis-reQTLs in monocytes were tested against all expressed probes and filtered for an FDR cutoff of 0.5. (XLS) [file pgen.1009684.s001.xls]

## Sheet: S1 Table
SNP	probe	gene_symbol	beta	p.value	FDR
rs17622517	ILMN_1811378	GTPBP1	0.196908	3.68e-08	0.00118108
rs17622517	ILMN_1670000	DCAF6	-0.267476	6.67e-08	0.00209299
rs17622517	ILMN_1756862	APOL3	0.843966	2.61e-07	0.00792041
rs17622517	ILMN_2404512	PSEN2	0.242278	2.8e-07	0.00840423
rs17622517	ILMN_1701613	RARRES3	0.351308	3.37e-07	0.0100194
rs17622517	ILMN_1700671	ETV7	0.280069	4.24e-07	0.0122314
rs17622517	ILMN_1809467	VAMP5	0.465689	8.16e-07	0.0213716
rs17622517	ILMN_1690241	BATF2	0.374338	1.03e-06	0.0257606
rs17622517	ILMN_3307659	SFT2D2	0.377326	1.61e-06	0.040087
rs17622517	ILMN_2373831	BTN3A3	0.247901	1.79e-06	0.0433524
rs17622517	ILMN_1670305	SERPING1	0.50478	2.03e-06	0.0472116
rs17622517	ILMN_1778599	SP140	0.246587	2.09e-06	0.0480253
rs17622517	ILMN_1768433	CCDC71	0.199583	2.41e-06	0.0549251
rs17622517	ILMN_1669617	GRB10	0.20275	3.04e-06	0.067726
rs17622517	ILMN_1718558	PARP12	0.411178	3e-06	0.067726
rs17622517	ILMN_2284998	SP100	0.363761	3.23e-06	0.0715526
rs17622517	ILMN_1808148	SMCHD1	0.15256	3.73e-06	0.0806983
rs17622517	ILMN_2233783	CD38	0.821711	4.08e-06	0.0863664
rs17622517	ILMN_1764380	GLTP	-0.340084	4.78e-06	0.0962729
rs17622517	ILMN_1783843	MIIP	0.24442	4.82e-06	0.0962729
rs17622517	ILMN_2395236	CHEK2	0.192755	5.27e-06	0.102945
rs17622517	ILMN_1668378	SFT2D2	0.175199	5.38e-06	0.104561
rs17622517	ILMN_2373177	PANK2	0.235131	5.44e-06	0.104981
rs17622517	ILMN_1771921	HSCB	0.231436	6.39e-06	0.116641
rs17622517	ILMN_3237462	IDO2	0.232021	6.87e-06	0.120258
rs17622517	ILMN_1805201	PML	0.177305	6.86e-06	0.120258
rs17622517	ILMN_1690921	STAT2	0.461938	7.11e-06	0.120883
rs17622517	ILMN_1753758	IL27	0.855137	7.41e-06	0.12375
rs17622517	ILMN_1703263	SP140	0.339069	7.88e-06	0.12857
rs17622517	ILMN_1749372	GGT5	0.244329	8e-06	0.129714
rs17622517	ILMN_2296950	APOBEC3F	0.218638	8.25e-06	0.132231
rs17622517	ILMN_1776602	ANG	0.199776	8.55e-06	0.134859
rs17622517	ILMN_1710726	APOBEC3F	0.242963	8.76e-06	0.137468
rs17622517	ILMN_1662964	PRMT3	-0.274174	8.85e-06	0.138026
rs17622517	ILMN_3204136	LOC100132707	0.104503	9.04e-06	0.140283
rs17622517	ILMN_1687533	SEMA4D	0.509851	9.26e-06	0.142134
rs17622517	ILMN_1757845	SPIRE1	-0.257145	9.42e-06	0.142648
rs17622517	ILMN_3238326	RNF144A	0.148526	9.45e-06	0.142648
rs17622517	ILMN_1780831	SLC6A12	0.318387	9.63e-06	0.143934
rs17622517	ILMN_1731299	PML	0.105569	1.01e-05	0.150825
rs17622517	ILMN_1782487	GBP1	0.687712	1.06e-05	0.152989
rs17622517	ILMN_1691393	DNPEP	0.193711	1.06e-05	0.152989
rs17622517	ILMN_2148785	GBP1	0.646503	1.05e-05	0.152989
rs17622517	ILMN_1727271	WARS	0.514575	1.07e-05	0.154112
rs17622517	ILMN_1683178	JAK2	0.443652	1.13e-05	0.161004
rs17622517	ILMN_1797191	KIAA0040	0.202275	1.2e-05	0.16627
rs17622517	ILMN_2183510	MANF	0.287102	1.23e-05	0.166902
rs17622517	ILMN_2337655	WARS	0.429537	1.24e-05	0.166902
rs17622517	ILMN_1728224	OGFR	0.347127	1.26e-05	0.16823
rs17622517	ILMN_1788017	HSH2D	0.271345	1.28e-05	0.17129
rs17622517	ILMN_1742929	HESX1	0.415893	1.3e-05	0.172877
rs17622517	ILMN_1662026	BTK	0.261859	1.34e-05	0.176116
rs17622517	ILMN_1659960	NUP62	0.452995	1.34e-05	0.176116
rs17622517	ILMN_1692168	UBE2Z	0.271848	1.37e-05	0.17827
rs17622517	ILMN_1726769	CNDP2	0.338402	1.44e-05	0.184141
rs17622517	ILMN_1678766	DYNLT1	0.445762	1.44e-05	0.184141
rs17622517	ILMN_1665865	IGFBP4	0.363472	1.47e-05	0.187022
rs17622517	ILMN_1701114	GBP1	0.696112	1.52e-05	0.189841
rs17622517	ILMN_1790472	SLC25A28	0.484191	1.53e-05	0.190685
rs17622517	ILMN_1704477	COX5A	-0.2946	1.6e-05	0.197883
rs17622517	ILMN_1786612	PSME2	0.348853	1.71e-05	0.207493
rs17622517	ILMN_2106725	NCF1B	0.256732	1.72e-05	0.207493
rs17622517	ILMN_1751079	TAP1	0.376961	1.72e-05	0.207744
rs17622517	ILMN_1721411	PARP10	0.461944	1.77e-05	0.211928
rs17622517	ILMN_1731044	NDUFC2	0.261537	1.89e-05	0.216549
rs17622517	ILMN_2325338	APOL2	0.274276	1.9e-05	0.216549
rs17622517	ILMN_1665682	IL15RA	0.49121	1.87e-05	0.216549
rs17622517	ILMN_1784320	ELMO1	0.318413	1.89e-05	0.216549
rs17622517	ILMN_1813455	SP110	0.429323	2.02e-05	0.219167
rs17622517	ILMN_1670572	IDO2	0.334103	2.03e-05	0.219167
rs17622517	ILMN_1769143	KCNE2	0.121108	2.01e-05	0.219167
rs17622517	ILMN_2355168	MGST1	-0.455798	1.97e-05	0.219167
rs17622517	ILMN_1740572	TCN2	0.195538	1.97e-05	0.219167
rs17622517	ILMN_1806017	PSME1	0.232763	2.15e-05	0.229423
rs17622517	ILMN_1697409	TNFRSF14	0.274297	2.18e-05	0.230985
rs17622517	ILMN_2349061	IRF7	0.524143	2.26e-05	0.234131
rs17622517	ILMN_1771385	GBP4	0.767413	2.29e-05	0.236891
rs17622517	ILMN_1725700	MOV10	0.436667	2.32e-05	0.238391
rs17622517	ILMN_1713285	NAPA	0.240951	2.34e-05	0.238552
rs17622517	ILMN_1738704	TRIM26	0.246515	2.58e-05	0.254449
rs17622517	ILMN_2289093	RNF213	0.492574	2.54e-05	0.254449
rs17622517	ILMN_2115752	MEFV	0.405217	2.56e-05	0.254449
rs17622517	ILMN_2379718	RAB24	0.3508	2.73e-05	0.259271
rs17622517	ILMN_2092333	GPR141	0.39114	2.85e-05	0.263665
rs17622517	ILMN_2058782	IFI27	0.808522	2.93e-05	0.267782
rs17622517	ILMN_1739274	PDHB	-0.249299	3.1e-05	0.275039
rs17622517	ILMN_1713561	C20orf103	0.537184	3.11e-05	0.275039
rs17622517	ILMN_1753745	HDDC2	-0.295289	3.19e-05	0.275766
rs17622517	ILMN_1696654	IFIT5	0.371597	3.24e-05	0.277003
rs17622517	ILMN_1769520	UBE2L6	0.571447	3.24e-05	0.277003
rs17622517	ILMN_1658759	PEX19	-0.257445	3.24e-05	0.277003
rs17622517	ILMN_1705241	TDRD7	0.443578	3.35e-05	0.280386
rs17622517	ILMN_1811823	MED25	0.191506	3.35e-05	0.280386
rs17622517	ILMN_3237165	LOC100128164	0.13113	3.34e-05	0.280386
rs17622517	ILMN_2344079	ZGPAT	0.142169	3.49e-05	0.288055
rs17622517	ILMN_1772824	WNT5B	0.393887	3.57e-05	0.290362
rs17622517	ILMN_1733176	LIMS1	-0.438417	3.57e-05	0.290362
rs17622517	ILMN_3246953	FTSJD2	0.311586	3.64e-05	0.294135
rs17622517	ILMN_2104696	ERICH1	0.268107	3.63e-05	0.294135
rs17622517	ILMN_2198376	PSMA4	0.217471	3.7e-05	0.295616
rs17622517	ILMN_1729115	UBE2S	0.21766	3.89e-05	0.30399
rs17622517	ILMN_1776723	PHF11	0.34279	3.91e-05	0.30399
rs17622517	ILMN_1795704	KIAA0232	-0.0920036	3.95e-05	0.306471
rs17622517	ILMN_1792305	ZNF318	-0.377608	3.97e-05	0.30733
rs17622517	ILMN_1687495	SLC37A1	0.160662	4.04e-05	0.310111
rs17622517	ILMN_1812926	ANTXR2	0.505497	4.19e-05	0.314005
rs17622517	ILMN_1678422	DHX58	0.652358	4.17e-05	0.314005
rs17622517	ILMN_1673649	HYOU1	0.341204	4.19e-05	0.314005
rs17622517	ILMN_1731001	ERICH1	0.248611	4.26e-05	0.318372
rs17622517	ILMN_1780756	RBM23	0.161171	4.3e-05	0.320806
rs17622517	ILMN_1651346	TICAM2	0.3209	4.41e-05	0.326249
rs17622517	ILMN_1802151	OSBPL5	0.218896	4.45e-05	0.32634
rs17622517	ILMN_1809086	XRN1	0.428488	4.44e-05	0.32634
rs17622517	ILMN_2393544	PRMT2	0.268461	4.53e-05	0.328961
rs17622517	ILMN_1652525	FAM125B	0.398365	4.82e-05	0.339775
rs17622517	ILMN_1803652	C9orf91	0.304013	4.84e-05	0.340278
rs17622517	ILMN_1710740	C2	0.130495	4.86e-05	0.340278
rs17622517	ILMN_1765547	IRF2	0.268646	4.88e-05	0.340545
rs17622517	ILMN_1903568	CR625988	-0.324888	4.93e-05	0.340719
rs17622517	ILMN_1789095	BMPR2	0.30514	4.96e-05	0.340862
rs17622517	ILMN_1718303	PVRL2	0.326252	4.98e-05	0.340986
rs17622517	ILMN_2311826	USP6NL	0.226054	5.19e-05	0.346009
rs17622517	ILMN_1684789	CCDC101	0.169443	5.2e-05	0.346009
rs17622517	ILMN_1753547	STAT5A	0.490519	5.13e-05	0.346009
rs17622517	ILMN_1811171	GPR132	0.440854	5.2e-05	0.346009
rs17622517	ILMN_2376108	PSMB9	0.547432	5.13e-05	0.346009
rs17622517	ILMN_1795991	C22orf28	0.254326	5.11e-05	0.346009
rs17622517	ILMN_2388466	TIA1	0.20886	5.12e-05	0.346009
rs17622517	ILMN_3268914	CLEC2D	-0.246469	5.39e-05	0.353619
rs17622517	ILMN_2112988	NCF1C	0.576124	5.45e-05	0.354538
rs17622517	ILMN_2365465	XBP1	0.260631	5.43e-05	0.354538
rs17622517	ILMN_2167416	MR1	0.23861	5.62e-05	0.360582
rs17622517	ILMN_2339006	KIAA0564	-0.298375	5.66e-05	0.360899
rs17622517	ILMN_1802106	APOBEC3G	0.429293	5.68e-05	0.360899
rs17622517	ILMN_2415157	ARID5A	0.221724	5.81e-05	0.363612
rs17622517	ILMN_2103362	ARHGAP27	0.181722	5.97e-05	0.367484
rs17622517	ILMN_1701455	FBXO6	0.374112	6e-05	0.368293
rs17622517	ILMN_1745356	CXCL9	0.546445	6.11e-05	0.371274
rs17622517	ILMN_1750400	C19orf66	0.420653	6.17e-05	0.371274
rs17622517	ILMN_2344373	MVP	0.294207	6.15e-05	0.371274
rs17622517	ILMN_1719392	FH	-0.238388	6.31e-05	0.376018
rs17622517	ILMN_1723414	HACL1	-0.206154	6.35e-05	0.376018
rs17622517	ILMN_1789955	PNRC1	0.272548	6.38e-05	0.376394
rs17622517	ILMN_1654488	KDM6A	0.284601	6.43e-05	0.377016
rs17622517	ILMN_1761820	EDARADD	0.128441	6.46e-05	0.37749
rs17622517	ILMN_1695917	C5orf15	0.270088	6.54e-05	0.379379
rs17622517	ILMN_1665428	GSDMD	0.438953	6.78e-05	0.386182
rs17622517	ILMN_2166524	CCNYL1	0.258679	6.76e-05	0.386182
rs17622517	ILMN_1729973	ZC3HAV1	0.684839	6.87e-05	0.389058
rs17622517	ILMN_1745397	OAS3	0.815626	6.86e-05	0.389058
rs17622517	ILMN_1683678	SPATS2L	0.524525	6.96e-05	0.390996
rs17622517	ILMN_1777660	RNF144A	0.158985	7.11e-05	0.391663
rs17622517	ILMN_2262044	PARP10	0.495071	7.02e-05	0.391663
rs17622517	ILMN_1860051	C20656	0.328283	7.3e-05	0.397681
rs17622517	ILMN_1787680	SELS	0.184828	7.3e-05	0.397681
rs17622517	ILMN_3199438	X69637	0.225754	7.3e-05	0.397681
rs17622517	ILMN_1801307	TNFSF10	0.823766	7.29e-05	0.397681
rs17622517	ILMN_1706326	MRPL33	-0.158427	7.45e-05	0.401508
rs17622517	ILMN_1774287	CFB	0.990415	7.57e-05	0.404082
rs17622517	ILMN_1801766	CCDC109B	0.396484	7.56e-05	0.404082
rs17622517	ILMN_1807114	UNC93B1	0.273713	7.63e-05	0.404082
rs17622517	ILMN_1694070	FAM114A1	0.109541	7.76e-05	0.405284
rs17622517	ILMN_1760727	ANG	0.181151	7.79e-05	0.405317
rs17622517	ILMN_1751330	RBCK1	0.326185	7.92e-05	0.405317
rs17622517	ILMN_1695432	TPST2	-0.280342	7.92e-05	0.405317
rs17622517	ILMN_2300186	DYNLL1	-0.208765	7.94e-05	0.405597
rs17622517	ILMN_1691567	GNPDA2	-0.134215	8.13e-05	0.406956
rs17622517	ILMN_1781374	TUFT1	0.261593	8.14e-05	0.406956
rs17622517	ILMN_1716272	KBTBD8	-0.358321	8.23e-05	0.4085
rs17622517	ILMN_1683026	PSMB10	0.234635	8.31e-05	0.410243
rs17622517	ILMN_1710844	PARP10	0.443509	8.68e-05	0.413707
rs17622517	ILMN_1728349	TMEM63B	0.189838	8.5e-05	0.413707
rs17622517	ILMN_1674063	OAS2	0.571573	8.74e-05	0.413707
rs17622517	ILMN_1794470	ANKFY1	0.242976	8.73e-05	0.413707
rs17622517	ILMN_3243928	DDX60L	0.45291	8.42e-05	0.413707
rs17622517	ILMN_1731181	TEX2	-0.225598	8.8e-05	0.415231
rs17622517	ILMN_1728073	DENND1A	0.1576	8.91e-05	0.416206
rs17622517	ILMN_1897741	CR610863	-0.282223	8.97e-05	0.417533
rs17622517	ILMN_1769129	CCL19	0.753727	0.000100136	0.440193
rs17622517	ILMN_1688526	ARL5A	-0.230035	0.000101341	0.440327
rs17622517	ILMN_3219806	UNC93B1	0.421877	0.000100794	0.440327
rs17622517	ILMN_1797001	DDX58	0.441597	0.000102858	0.440539
rs17622517	ILMN_1750401	C17orf62	0.274805	0.000103188	0.440539
rs17622517	ILMN_2362581	FNDC3A	0.333224	0.000103056	0.440539
rs17622517	ILMN_1759250	TAP2	0.428828	0.0001021	0.440539
rs17622517	ILMN_1808661	TOMM5	-0.239711	0.000103543	0.441165
rs17622517	ILMN_1678054	TRIM21	0.312346	0.000104544	0.44189
rs17622517	ILMN_2360784	RRBP1	0.241951	0.000107215	0.44202
rs17622517	ILMN_1767934	PCSK5	-0.275814	0.000106805	0.44202
rs17622517	ILMN_1653711	FZD2	0.320495	0.000107747	0.44202
rs17622517	ILMN_1807044	UBAC1	-0.189892	0.000107023	0.44202
rs17622517	ILMN_1678140	HEATR8-TTC4	-0.151983	0.00010752	0.44202
rs17622517	ILMN_1779324	GZMA	0.139677	0.000105314	0.44202
rs17622517	ILMN_2046896	ESRRA	-0.208458	0.000106056	0.44202
rs17622517	ILMN_1795227	DYNLL1	-0.187158	0.000109264	0.445588
rs17622517	ILMN_1682098	PSMA4	0.275709	0.000109561	0.446162
rs17622517	ILMN_2343010	BOLA3	-0.255731	0.000109728	0.446204
rs17622517	ILMN_1662795	CA2	-0.89053	0.000110126	0.446823
rs17622517	ILMN_3239785	CHEK2	0.245001	0.00011035	0.446823
rs17622517	ILMN_1801938	NHS	0.0717888	0.000110956	0.447229
rs17622517	ILMN_2329679	TPST2	-0.302424	0.000112441	0.449993
rs17622517	ILMN_2235851	NEURL3	0.476776	0.000112296	0.449993
rs17622517	ILMN_1720083	EHD4	0.211448	0.000113025	0.450241
rs17622517	ILMN_2404665	TRIM5	0.230726	0.000114029	0.451551
rs17622517	ILMN_1776777	ADAR	0.3054	0.000116123	0.45286
rs17622517	ILMN_1676555	TTC26	0.202721	0.000117463	0.456214
rs17622517	ILMN_1695058	SLC38A5	0.129743	0.000119396	0.457091
rs17622517	ILMN_2359627	BCL2L11	0.218013	0.000119379	0.457091
rs17622517	ILMN_2373763	CASP7	0.414934	0.000119993	0.457327
rs17622517	ILMN_1793012	C7orf44	0.136826	0.00012028	0.45781
rs17622517	ILMN_2406313	RBCK1	0.276784	0.000121153	0.459963
rs17622517	ILMN_2045729	WDR12	-0.308793	0.000122202	0.461435
rs17622517	ILMN_1718734	MLLT6	0.242831	0.000122814	0.463131
rs17622517	ILMN_1765851	TRADD	0.279773	0.000124199	0.465691
rs17622517	ILMN_2129877	PARP11	0.217173	0.000125356	0.467776
rs17622517	ILMN_1750079	PURB	-0.292958	0.000126066	0.469811
rs17622517	ILMN_1760490	ACVR1	-0.403847	0.000126854	0.470096
rs17622517	ILMN_1745374	IFI35	0.543417	0.000127003	0.470096
rs17622517	ILMN_2312275	SRP54	0.143085	0.000128347	0.470426
rs17622517	ILMN_1739840	LRRC8A	-0.181938	0.00013092	0.472498
rs17622517	ILMN_3234831	RPL17	-0.117755	0.000131261	0.472498
rs17622517	ILMN_1688621	C9orf80	-0.177832	0.000132793	0.472666
rs17622517	ILMN_1678862	FUT11	0.093964	0.000134461	0.476228
rs17622517	ILMN_1727315	DENND1A	0.21535	0.000135184	0.477464
rs17622517	ILMN_1750051	FAM123B	0.185221	0.000135924	0.477852
rs17622517	ILMN_1763207	BATF3	0.503482	0.000135655	0.477852
rs17622517	ILMN_1724181	IL15	0.455881	0.000136633	0.479164
rs17622517	ILMN_1804738	MEFV	0.275323	0.000137711	0.480584
rs17622517	ILMN_1664646	NSUN6	0.104863	0.000138377	0.481145
rs17622517	ILMN_2400935	TAGLN	0.0711924	0.000142768	0.489104
rs17622517	ILMN_2065783	EXOC2	0.220756	0.000144081	0.49055
rs17622517	ILMN_1670532	GMCL1	-0.108905	0.000147543	0.496096
rs12578375	ILMN_2198893	MAP2K2	-0.137096	2.02e-06	0.0472116
rs12578375	ILMN_1727200	SLCO4A1	0.312013	5.58e-06	0.106931
rs12578375	ILMN_1677768	POR	-0.232327	6.28e-06	0.116334
rs12578375	ILMN_2194009	ABCC4	0.183759	7.6e-06	0.125423
rs12578375	ILMN_1775345	SRSF12	0.114953	8.43e-06	0.133728
rs12578375	ILMN_1715698	RNASEK	-0.137575	9.49e-06	0.142648
rs12578375	ILMN_1688322	ADIPOR1	-0.181817	1.19e-05	0.166255
rs12578375	ILMN_1781234	CCDC22	-0.0921416	1.21e-05	0.16627
rs12578375	ILMN_2413508	CD97	-0.284879	1.41e-05	0.181941
rs12578375	ILMN_1773059	GPR124	0.154501	1.84e-05	0.216
rs12578375	ILMN_1801743	FCAMR	0.156565	1.84e-05	0.216
rs12578375	ILMN_1689624	MINA	0.101991	2.03e-05	0.219167
rs12578375	ILMN_2375319	RASGRP2	0.0675113	1.99e-05	0.219167
rs12578375	ILMN_2096322	ADIPOR1	-0.15242	2e-05	0.219167
rs12578375	ILMN_1813374	C19orf28	-0.293128	2.37e-05	0.240319
rs12578375	ILMN_2368530	IL32	0.105214	2.61e-05	0.254449
rs12578375	ILMN_1793729	C15orf39	-0.138341	2.8e-05	0.263117
rs12578375	ILMN_1754489	FBXL20	-0.0698474	3.15e-05	0.275039
rs12578375	ILMN_1666420	ZNF679	0.0640504	3.17e-05	0.275722
rs12578375	ILMN_2343278	PPAP2A	0.0657212	3.2e-05	0.276251
rs12578375	ILMN_3176403	FTH1	0.0561125	3.57e-05	0.290362
rs12578375	ILMN_1792495	AHNAK	-0.0831691	3.79e-05	0.301147
rs12578375	ILMN_1726545	LILRA5	0.357717	3.9e-05	0.30399
rs12578375	ILMN_1699695	TNFRSF21	0.449668	4.01e-05	0.308693
rs12578375	ILMN_1681310	MFSD7	-0.128701	4.43e-05	0.32634
rs12578375	ILMN_1710075	FAM89A	0.196598	4.79e-05	0.339281
rs12578375	ILMN_2331232	TNFRSF6B	0.162241	5.38e-05	0.353619
rs12578375	ILMN_2337263	PKIB	0.156168	5.51e-05	0.357317
rs12578375	ILMN_2324375	CHCHD7	0.161149	5.68e-05	0.360899
rs12578375	ILMN_2348403	VRK3	-0.0685898	5.73e-05	0.362387
rs12578375	ILMN_1811921	CSRP1	-0.185648	5.92e-05	0.365517
rs12578375	ILMN_2378316	NUPL1	0.0599704	6.07e-05	0.371274
rs12578375	ILMN_2197365	RGS2	0.361924	6.36e-05	0.376018
rs12578375	ILMN_1657442	ADARB1	0.0810176	6.43e-05	0.377016
rs12578375	ILMN_1770290	CNN2	0.291157	6.47e-05	0.37749
rs12578375	ILMN_1712545	S100A3	0.139632	6.72e-05	0.386182
rs12578375	ILMN_1658425	DAG1	-0.139415	7.12e-05	0.391663
rs12578375	ILMN_1730291	ATP1B1	-0.288608	7.12e-05	0.391663
rs12578375	ILMN_2135339	C3orf70	0.10256	7.05e-05	0.391663
rs12578375	ILMN_1847494	BG434785	0.130201	7.59e-05	0.404082
rs12578375	ILMN_2408796	C19orf28	-0.250398	7.71e-05	0.404354
rs12578375	ILMN_1724826	DNM1L	0.0950702	7.77e-05	0.405284
rs12578375	ILMN_1717056	TXNRD1	-0.227362	7.91e-05	0.405317
rs12578375	ILMN_1681324	MRPL49	-0.0858275	8.15e-05	0.406956
rs12578375	ILMN_1745385	HNRNPM	0.132978	8.72e-05	0.413707
rs12578375	ILMN_1788457	ABCC4	0.164014	9.14e-05	0.421979
rs12578375	ILMN_2399208	SCAMP3	-0.0696196	9.12e-05	0.421979
rs12578375	ILMN_1674038	CTSD	-0.239866	9.39e-05	0.427951
rs12578375	ILMN_2319588	OSGIN1	-0.140673	9.71e-05	0.433249
rs12578375	ILMN_1800602	GCA	0.258111	9.83e-05	0.435697
rs12578375	ILMN_2391051	FCGR1B	0.135193	0.000100963	0.440327
rs12578375	ILMN_1808095	RNF41	-0.0883625	0.000108936	0.445522
rs12578375	ILMN_1712023	SLC8A3	0.126953	0.00011346	0.450471
rs12578375	ILMN_1661825	TNFRSF6B	0.0922258	0.00011498	0.452773
rs12578375	ILMN_1675671	ICOSLG	-0.226982	0.000116124	0.45286
rs12578375	ILMN_1810680	BOLA2B	-0.137675	0.000118408	0.457091
rs12578375	ILMN_2357272	BCLAF1	0.095759	0.000121236	0.459963
rs12578375	ILMN_1739943	SBNO1	0.046644	0.000125092	0.467629
rs12578375	ILMN_1738759	PIGT	-0.0892617	0.000128709	0.470426
rs12578375	ILMN_1778238	UTP6	0.0709541	0.000131625	0.472498
rs12578375	ILMN_2357419	LILRA5	0.468988	0.000143065	0.489104
rs12578375	ILMN_1727466	KCNMB4	0.0754489	0.000144175	0.49055
rs7732118	ILMN_3251145	LDHA	0.106228	3.86e-06	0.082828
rs7732118	ILMN_1719867	RNF13	-0.0716598	1.38e-05	0.17827
rs7732118	ILMN_2090607	IRF2	0.237581	1.81e-05	0.21431
rs7732118	ILMN_1673329	TXNDC11	0.0606046	2.02e-05	0.219167
rs7732118	ILMN_3221261	AB528045	-0.133718	2.07e-05	0.222428
rs7732118	ILMN_1696975	USP1	0.101627	2.2e-05	0.231318
rs7732118	ILMN_1785831	ZDHHC13	0.0921901	2.59e-05	0.254449
rs7732118	ILMN_1794187	FBXL3	0.131529	2.6e-05	0.254449
rs7732118	ILMN_1689371	GIMAP2	0.116682	2.61e-05	0.254449
rs7732118	ILMN_1657022	NUS1	-0.0776862	2.88e-05	0.264332
rs7732118	ILMN_3200652	PVRL2	0.131714	4.08e-05	0.310838
rs7732118	ILMN_1773200	CP110	0.114975	4.54e-05	0.328961
rs7732118	ILMN_1729487	GMPR	0.137508	4.65e-05	0.333263
rs7732118	ILMN_3239625	LOC641367	0.0620691	5.13e-05	0.346009
rs7732118	ILMN_1772925	UBE2NL	0.0431931	5.44e-05	0.354538
rs7732118	ILMN_1809478	SSBP1	-0.101299	6.17e-05	0.371274
rs7732118	ILMN_1690454	C3orf54	0.0536162	6.14e-05	0.371274
rs7732118	ILMN_1665865	IGFBP4	0.19868	6.17e-05	0.371274
rs7732118	ILMN_2061405	NUP54	0.0803708	6.2e-05	0.371885
rs7732118	ILMN_2099783	ATP6V1F	-0.151125	6.42e-05	0.377016
rs7732118	ILMN_1803882	VEGFA	0.11605	6.75e-05	0.386182
rs7732118	ILMN_1766916	RPAP3	0.0898524	7.27e-05	0.397681
rs7732118	ILMN_1745368	TMEM50A	0.12642	7.64e-05	0.404082
rs7732118	ILMN_3281195	SLC16A6	-0.114461	7.68e-05	0.404354
rs7732118	ILMN_1742929	HESX1	0.222848	7.92e-05	0.405317
rs7732118	ILMN_2375879	VEGFA	0.190315	7.97e-05	0.406433
rs7732118	ILMN_1672606	OAS1	0.264498	8.26e-05	0.409139
rs7732118	ILMN_1751051	C7orf25	0.139577	9e-05	0.417754
rs7732118	ILMN_1753016	MRPL35	-0.0681321	0.000102867	0.440539
rs7732118	ILMN_1793616	RNF38	0.0955441	0.000105872	0.44202
rs7732118	ILMN_2196347	CDKN1B	0.213091	0.000106961	0.44202
rs7732118	ILMN_1809522	NACC2	0.111097	0.000126549	0.470096
rs7732118	ILMN_1670322	FCHO2	0.199999	0.000131979	0.472498
rs7732118	ILMN_1672496	DNAJA1	0.135168	0.000137297	0.480584
rs7732118	ILMN_2228732	CCNG2	0.10574	0.000139279	0.482765
rs7732118	ILMN_1690682	B3GALT4	0.115486	0.00014253	0.489104
rs7732118	ILMN_2135272	GIMAP2	0.152277	0.00014329	0.489288
rs7732118	ILMN_1772644	EML3	-0.112184	0.000147834	0.496488
rs12920129	ILMN_1776967	LRRC50	1.07565	1.13e-20	1e-15
rs12920129	ILMN_1671839	TAF1C	-0.218535	2.44e-09	8.41e-05
rs12920129	ILMN_2112755	HSDL1	0.0884922	1.68e-06	0.0412578
rs12920129	ILMN_1793563	DCTN1	0.0672623	3.26e-05	0.27765
rs12920129	ILMN_1687202	BX116292	0.0458514	4.8e-05	0.339281
rs12920129	ILMN_1909683	AA962582	0.0464767	8.12e-05	0.406956
rs12920129	ILMN_2335072	TAF1C	-0.0651181	8.08e-05	0.406956
rs12920129	ILMN_1655614	DSP	0.0500678	8.8e-05	0.415231
rs12920129	ILMN_1890819	BQ023411	-0.0412409	9.71e-05	0.433249
rs12920129	ILMN_1716368	CCDC111	-0.0473319	0.000103242	0.440539
rs12920129	ILMN_1664167	RPF2	-0.141765	0.000105587	0.44202
rs12920129	ILMN_1679800	BRIX1	-0.128251	0.000129122	0.470426
rs12920129	ILMN_3226392	RPF2	-0.138258	0.000131435	0.472498
rs12920129	ILMN_1903345	DB336481	-0.0520459	0.000132472	0.472498
rs12920129	ILMN_2218648	SLC50A1	0.0841428	0.000140077	0.484106
rs12933059	ILMN_1776967	LRRC50	1.07214	1.03e-20	9.78e-16
rs12933059	ILMN_2112755	HSDL1	0.0877018	1.91e-06	0.044992
rs12933059	ILMN_3301740	LOC729887	0.054766	2.57e-05	0.254449
rs12933059	ILMN_1793563	DCTN1	0.0672989	2.98e-05	0.270222
rs12933059	ILMN_1687202	BX116292	0.0458295	4.5e-05	0.328213
rs12933059	ILMN_2335072	TAF1C	-0.0650251	7.73e-05	0.404677
rs12933059	ILMN_1909683	AA962582	0.0463688	7.89e-05	0.405317
rs12933059	ILMN_1716368	CCDC111	-0.0473465	9.59e-05	0.43173
rs12933059	ILMN_1890819	BQ023411	-0.0410529	9.81e-05	0.435422
rs12933059	ILMN_1655614	DSP	0.0494641	0.000101165	0.440327
rs12933059	ILMN_1664167	RPF2	-0.141553	0.000101199	0.440327
rs12933059	ILMN_3226392	RPF2	-0.137985	0.000127131	0.470096
rs12933059	ILMN_1679800	BRIX1	-0.12786	0.000127108	0.470096
rs12933059	ILMN_1903345	DB336481	-0.0519171	0.000129197	0.470426
rs12933059	ILMN_2218648	SLC50A1	0.0836338	0.000144859	0.491783
rs143399087	ILMN_1812946	GPR88	0.474186	5.54e-07	0.0151159
rs143399087	ILMN_1814808	BFAR	-0.200009	2.87e-05	0.263865
rs143399087	ILMN_1734608	ZNF77	0.147202	3.48e-05	0.288055
rs143399087	ILMN_2143250	FAR1	0.320418	3.66e-05	0.294135
rs143399087	ILMN_1732216	NARS	0.259557	5.61e-05	0.360469
rs143399087	ILMN_1804248	FDPS	0.199436	7.1e-05	0.391663
rs143399087	ILMN_1769409	C9orf123	0.133215	7.41e-05	0.401508
rs143399087	ILMN_1693882	TAPT1	0.337481	8.07e-05	0.406956
rs143399087	ILMN_2152711	ACVR2A	0.236415	8.19e-05	0.40735
rs143399087	ILMN_3236239	LOC100129550	0.27481	8.64e-05	0.413707
rs143399087	ILMN_1812926	ANTXR2	-0.538135	9.34e-05	0.427165
rs143399087	ILMN_1753472	SUMF1	0.241194	0.000102404	0.440539
rs143399087	ILMN_1734010	C10orf118	-0.10995	0.000111077	0.447229
rs143399087	ILMN_2404454	NLE1	0.101355	0.00013258	0.472498
rs2290265	ILMN_2352023	DSTYK	0.773708	7.14e-31	1.36e-25
rs2290265	ILMN_3180989	DSTYK	0.293897	1.26e-25	1.63e-20
rs2290265	ILMN_1659024	TMCC2	0.296906	1.14e-21	1.21e-16
rs2290265	ILMN_1696360	CTSB	0.307124	7.49e-07	0.0197913
rs2290265	ILMN_1779600	DSTYK	0.104871	1.74e-06	0.0424199
rs2290265	ILMN_2359742	CTSB	0.270528	1.49e-05	0.187808
rs2290265	ILMN_1789384	QSOX2	0.0933446	4.93e-05	0.340719
rs2290265	ILMN_2091590	ANKLE1	0.0618834	7.81e-05	0.405317
rs2290265	ILMN_2094952	NUAK2	0.0773454	0.000101841	0.440539
rs2290265	ILMN_2252705	VPS13B	0.0446577	0.000106929	0.44202
rs2290265	ILMN_1697736	EXOSC2	0.0855449	0.000119217	0.457091
rs2290265	ILMN_1684293	ANP32B	0.0828824	0.000123401	0.464732
rs2290265	ILMN_2212878	ESM1	-0.0549378	0.000126513	0.470096
rs2290265	ILMN_1674551	SMAD5	0.0974101	0.000144882	0.491783
rs2567979	ILMN_2185665	PGAP1	-0.0600572	6.63e-06	0.118378
rs2567979	ILMN_1784207	PITHD1	0.125845	6.94e-06	0.120423
rs2567979	ILMN_2380771	AKR1A1	0.118643	1.94e-05	0.218478
rs2567979	ILMN_2229950	MPHOSPH10	-0.0898465	2.66e-05	0.256376
rs2567979	ILMN_1655842	BM457408	0.0719523	3.08e-05	0.275039
rs2567979	ILMN_2377980	PPP1CA	0.10064	4.13e-05	0.313557
rs2567979	ILMN_1907218	BM973226	0.0542018	5.29e-05	0.350653
rs2567979	ILMN_1737972	TSPYL5	0.13138	0.000106402	0.44202
rs2567979	ILMN_1682736	FT002	-0.10557	0.000110752	0.447185
rs2567979	ILMN_1740010	PCNX	-0.244465	0.00011996	0.457327
rs2567979	ILMN_1728047	AKR1A1	0.147065	0.000123602	0.464875
rs2567979	ILMN_1804051	SNX8	0.210947	0.000133344	0.474036
rs2567979	ILMN_1684045	CDCA4	-0.101206	0.000142351	0.489104
rs2567979	ILMN_1784333	SECISBP2L	-0.107881	0.000147522	0.496096
rs4677952	ILMN_2059211	KIAA0195	-0.0575296	1.05e-05	0.152989
rs4677952	ILMN_1702044	CNTROB	-0.0504785	5.8e-05	0.363612
rs4677952	ILMN_1719133	NA	0.0352928	6.76e-05	0.386182
rs4677952	ILMN_1664016	ARHGEF18	-0.0783606	6.71e-05	0.386182
rs4677952	ILMN_1746378	GHDC	-0.0806404	6.91e-05	0.390269
rs4677952	ILMN_1716973	POLM	-0.0520347	8.08e-05	0.406956
rs4677952	ILMN_2210581	B3GAT3	-0.0670223	8.16e-05	0.406956
rs4677952	ILMN_1655733	RFC2	0.0886802	8.64e-05	0.413707
rs4677952	ILMN_2324989	IKBIP	0.047645	9.47e-05	0.429671
rs4677952	ILMN_3245066	DENND4B	-0.107483	0.000114991	0.452773
rs4677952	ILMN_2192281	CARD8	-0.10862	0.000115333	0.45286
rs4677952	ILMN_1752273	KIAA1143	0.0559058	0.000124308	0.465691
rs4677952	ILMN_1675483	ANKMY1	-0.0484675	0.000129141	0.470426
rs4677952	ILMN_3309468	MGC12982	-0.0452967	0.00013579	0.477852
rs1609990	ILMN_1687824	SEPHS2	-0.164373	1.05e-05	0.152989
rs1609990	ILMN_2294762	AMY1A	0.402617	1.71e-05	0.207493
rs1609990	ILMN_2358457	ATF4	0.197786	4.97e-05	0.340862
rs1609990	ILMN_1682919	PAFAH2	-0.135808	5.01e-05	0.342102
rs1609990	ILMN_2352303	RASSF2	0.256602	7.7e-05	0.404354
rs1609990	ILMN_1726327	AMY1A	0.132999	0.000114206	0.451551
rs1609990	ILMN_2384496	ST6GAL1	0.052645	0.000115495	0.45286
rs1609990	ILMN_1685480	TARS	0.165723	0.000122029	0.461393
rs1609990	ILMN_1780036	WDR1	0.11065	0.000128068	0.470426
rs1609990	ILMN_1725247	GTF2A1	-0.0669226	0.000133536	0.474128
rs1609990	ILMN_1730159	TIFAB	0.384011	0.000142252	0.489104
rs10896633	ILMN_2317923	TMEM132A	0.177153	3.42e-05	0.284976
rs10896633	ILMN_1808226	RGS16	0.276319	3.99e-05	0.30814
rs10896633	ILMN_1652716	ERI1	-0.0618126	5.83e-05	0.364276
rs10896633	ILMN_2163324	PGA3	-0.0442595	6.92e-05	0.390269
rs10896633	ILMN_1738796	PITPNC1	0.068438	7.06e-05	0.391663
rs10896633	ILMN_1717572	PGA5	-0.176743	0.00010054	0.440193
rs10896633	ILMN_1792265	TRIM4	-0.0627932	0.000110336	0.446823
rs10896633	ILMN_1810915	FAAH	-0.0556003	0.00011886	0.457091
rs10896633	ILMN_2390946	SCARF1	0.0890693	0.000123871	0.465276
rs10896633	ILMN_1672662	SLC20A1	0.191668	0.000131865	0.472498
rs2230127	ILMN_1776967	LRRC50	1.05224	1.78e-20	1.54e-15
rs2230127	ILMN_1671839	TAF1C	-0.196244	7e-08	0.00217306
rs2230127	ILMN_1793563	DCTN1	0.071364	6.32e-06	0.116334
rs2230127	ILMN_1745962	FBXO7	0.0959606	4.56e-05	0.329392
rs2230127	ILMN_1767422	POLR1D	-0.103437	5.91e-05	0.365517
rs2230127	ILMN_2112988	NCF1C	0.313911	7.56e-05	0.404082
rs2230127	ILMN_1728073	DENND1A	0.0877978	8.33e-05	0.41074
rs2230127	ILMN_1655614	DSP	0.0491297	8.9e-05	0.416206
rs2230127	ILMN_3226392	RPF2	-0.137543	0.00010568	0.44202
rs2230127	ILMN_1909683	AA962582	0.0441722	0.000140539	0.485116
rs6556887	ILMN_1676515	IMPDH1	-0.21773	3.55e-06	0.0779443
rs6556887	ILMN_2215194	GCLC	0.0593884	5.86e-05	0.365272
rs6556887	ILMN_2403228	CLEC12A	0.289423	6.1e-05	0.371274
rs6556887	ILMN_1773018	CUEDC2	-0.117369	6.69e-05	0.386182
rs6556887	ILMN_1793672	SIX5	-0.112024	7.04e-05	0.391663
rs6556887	ILMN_1675939	IFNGR1	-0.145737	8.52e-05	0.413707
rs6556887	ILMN_1760649	PCK2	-0.123911	9.4e-05	0.427951
rs6556887	ILMN_1671603	MED30	-0.0856496	0.000104642	0.44189
rs6556887	ILMN_1671516	CIR1	0.230076	0.000119361	0.457091
rs6556887	ILMN_2335704	NCF4	-0.129888	0.000139466	0.482765
rs7944025	ILMN_1726189	MS4A14	-0.52046	6.05e-25	6.91e-20
rs7944025	ILMN_2382500	MS4A14	-0.283462	1.81e-19	1.48e-14
rs7944025	ILMN_2331087	MS4A7	-0.522267	2.73e-14	1.42e-09
rs7944025	ILMN_1668863	LYPD1	-0.205195	2.52e-10	9.23e-06
rs7944025	ILMN_1800414	NBPF1	-0.0791785	2.39e-05	0.240642
rs7944025	ILMN_1774779	EMB	-0.0697734	3.48e-05	0.288055
rs7944025	ILMN_1881075	CB858008	0.0379737	4.07e-05	0.310528
rs7944025	ILMN_2323007	CDH26	0.0483668	4.73e-05	0.336524
rs7944025	ILMN_1722538	DEFB123	-0.048525	8.39e-05	0.413124
rs7944025	ILMN_1887099	CK429537	0.0348477	0.000145634	0.492579
rs1804500	ILMN_1671839	TAF1C	-0.201018	3.55e-08	0.00115246
rs1804500	ILMN_2112755	HSDL1	0.0890529	9.75e-07	0.0248561
rs1804500	ILMN_1793563	DCTN1	0.0727411	4.46e-06	0.0930261
rs1804500	ILMN_3301740	LOC729887	0.0540481	2.74e-05	0.259271
rs1804500	ILMN_1687202	BX116292	0.0449921	5.26e-05	0.349182
rs1804500	ILMN_1909683	AA962582	0.0459023	7.9e-05	0.405317
rs1804500	ILMN_1667232	KIR2DL1	0.06263	0.000113087	0.450241
rs1804500	ILMN_2335072	TAF1C	-0.0622086	0.000138024	0.481087
rs1804500	ILMN_1664167	RPF2	-0.136939	0.000148496	0.497847
rs1030826	ILMN_1741970	JUP	0.111096	7.1e-06	0.120883
rs1030826	ILMN_1750511	NT5C3L	0.221056	4.49e-05	0.328213
rs1030826	ILMN_1722209	IL21R	-0.0792376	5.16e-05	0.346009
rs1030826	ILMN_1771898	NBPF3	-0.0817581	5.45e-05	0.354538
rs1030826	ILMN_2257833	BBS7	-0.146855	5.55e-05	0.358576
rs1030826	ILMN_1798543	STK17B	0.214397	9.5e-05	0.429671
rs1030826	ILMN_2187718	COX17	0.161054	9.66e-05	0.432036
rs1030826	ILMN_1880864	BX102511	0.0830988	0.000128295	0.470426
rs10935473	ILMN_3240389	CPOX	-0.334453	9.97e-16	5.69e-11
rs10935473	ILMN_1726448	MMP1	0.0882673	1.19e-05	0.166255
rs10935473	ILMN_1747451	PLCXD1	0.156065	4.86e-05	0.340278
rs10935473	ILMN_1771987	SLC44A2	0.106086	8.17e-05	0.406956
rs10935473	ILMN_1763688	RNASEK-C17ORF49	-0.101332	9.35e-05	0.427165
rs10935473	ILMN_2250344	DACT1	-0.0409657	0.000104068	0.44189
rs10935473	ILMN_2350574	MYADM	0.220869	0.000119451	0.457091
rs10935473	ILMN_1874735	BU194987	-0.0390368	0.000146044	0.493379
rs7219312	ILMN_1668417	WIPF1	-0.129013	1.24e-05	0.166902
rs7219312	ILMN_1759495	XPO5	0.0935261	3.68e-05	0.295038
rs7219312	ILMN_1851906	AW665857	-0.0471633	3.81e-05	0.301784
rs7219312	ILMN_2116516	SCRN3	-0.042833	7.58e-05	0.404082
rs7219312	ILMN_1667857	C12orf52	-0.0614267	9.79e-05	0.435165
rs7219312	ILMN_2213558	Tmp21-II	-0.0811974	0.00010048	0.440193
rs7219312	ILMN_3301812	NA	-0.0355981	0.000103856	0.441839
rs7219312	ILMN_1743966	BCL9L	0.0980473	0.000104472	0.44189
rs11858714	ILMN_1652008	C15orf23	0.0933631	5.86e-06	0.110723
rs11858714	ILMN_1704617	EFHB	0.0529365	2.12e-05	0.227027
rs11858714	ILMN_1826462	BG184196	0.0498393	5.77e-05	0.363353
rs11858714	ILMN_1788223	RSPH3	-0.103357	9.15e-05	0.422068
rs11858714	ILMN_1703330	FEM1C	-0.222549	9.58e-05	0.43173
rs11858714	ILMN_1743643	ZXDC	-0.0780955	0.000135312	0.477464
rs11858714	ILMN_1724207	IVD	-0.0633021	0.00013952	0.482765
rs1800683	ILMN_1718936	LST1	-0.326647	2.79e-09	9.47e-05
rs1800683	ILMN_1732318	PTK2B	0.0517101	2.22e-05	0.231844
rs1800683	ILMN_1885774	AI351498	0.0652591	2.74e-05	0.259271
rs1800683	ILMN_1726496	SEL1L	-0.0711249	3.14e-05	0.275039
rs1800683	ILMN_1733666	PLDN	-0.138944	0.000102893	0.440539
rs1800683	ILMN_1704014	BE620333	0.0544184	0.000107419	0.44202
rs1800683	ILMN_1798233	PSMB9	0.169425	0.000147171	0.496014
rs2254194	ILMN_1733997	SIRPB1	0.199801	4.84e-18	3.56e-13
rs2254194	ILMN_1838313	LRRC8B	-0.169523	7.88e-06	0.12857
rs2254194	ILMN_2181867	DKFZp434F1719	-0.0680685	8.51e-05	0.413707
rs2254194	ILMN_1755620	IER5L	-0.092183	9.22e-05	0.424435
rs2254194	ILMN_1790230	ZNF181	-0.0613459	0.000115556	0.45286
rs2254194	ILMN_1783873	RNLS	0.0620593	0.000121936	0.461393
rs2254194	ILMN_1716441	SNORD4A	-0.0664892	0.000127409	0.470426
rs7192268	ILMN_1699987	MANEA	0.0360159	3.12e-05	0.275039
rs7192268	ILMN_3248828	NA	0.047029	3.34e-05	0.280386
rs7192268	ILMN_1700975	ENSA	0.0426101	3.87e-05	0.30399
rs7192268	ILMN_1667418	TMEM114	-0.0976007	7.06e-05	0.391663
rs7192268	ILMN_1669888	CSTA	-0.0946465	9.35e-05	0.427165
rs7192268	ILMN_1754990	RPS27A	0.0439781	0.000116723	0.45429
rs7192268	ILMN_2386444	ANGPTL4	-0.0577945	0.000138241	0.481145
rs2267437	ILMN_3290380	XRCC6	-0.15473	3.03e-06	0.067726
rs2267437	ILMN_2386179	ZMYND8	0.0832819	5.8e-05	0.363612
rs2267437	ILMN_2370916	POTEE	-0.0533789	5.93e-05	0.365517
rs2267437	ILMN_1780236	PMM1	0.0797923	8.95e-05	0.417387
rs2267437	ILMN_2278235	CTBP1	-0.0486048	0.000130345	0.472498
rs2267437	ILMN_1779492	SMURF1	0.0476218	0.000134421	0.476228
rs344124	ILMN_1694502	PRIM1	0.053144	4.54e-06	0.0932871
rs344124	ILMN_1847836	AI003379	0.0496147	4.68e-05	0.334259
rs344124	ILMN_1705246	AK022012	-0.0514495	0.000109218	0.445588
rs344124	ILMN_3246560	EMB	-0.0486497	0.000117848	0.456247
rs344124	ILMN_1703111	BBS7	-0.0521372	0.000128266	0.470426
rs344124	ILMN_1678961	FRMD4A	0.0561187	0.000130639	0.472498
rs3760755	ILMN_1752226	P2RY11	0.26351	6.51e-06	0.117564
rs3760755	ILMN_1793965	PCDHGC3	0.0731198	1.7e-05	0.207493
rs3760755	ILMN_1743806	MIF4GD	-0.130316	2.45e-05	0.246532
rs3760755	ILMN_1689446	EIF3G	0.15506	2.97e-05	0.269926
rs3760755	ILMN_1711678	NA	0.0531597	0.000115935	0.45286
rs3760755	ILMN_2178587	ANKRD6	-0.0714144	0.000137519	0.480584
rs593673	ILMN_1790577	SLC35F2	0.141718	7.02e-12	2.95e-07
rs593673	ILMN_1901616	NA	0.0809969	6.75e-05	0.386182
rs593673	ILMN_2266595	LILRA5	-0.358501	9.51e-05	0.429671
rs593673	ILMN_1742731	SLC35A2	0.0830931	0.000105821	0.44202
rs593673	ILMN_1728467	GHITM	0.0683616	0.00013882	0.482096
rs593673	ILMN_1879078	AA844688	0.038233	0.000141498	0.487836
rs62267570	ILMN_1655950	ZHX1	0.127556	3.9e-06	0.0830125
rs62267570	ILMN_1859908	TRAPPC2L	0.145917	1.36e-05	0.17827
rs62267570	ILMN_2166686	NUFIP1	0.104938	4.97e-05	0.340862
rs62267570	ILMN_1722953	USP47	0.0943482	5.17e-05	0.346009
rs62267570	ILMN_1771949	TAF4B	0.120744	5.54e-05	0.358556
rs62267570	ILMN_1688633	CLCN2	0.0914854	0.000114843	0.452773
rs73131338	ILMN_2103720	MRPL15	-0.348978	1.16e-05	0.1654
rs73131338	ILMN_1760143	ADRM1	0.15988	1.49e-05	0.187998
rs73131338	ILMN_2226917	KIAA0247	0.214612	6.35e-05	0.376018
rs73131338	ILMN_2389013	ADRM1	0.169801	8.46e-05	0.413707
rs73131338	ILMN_1783023	C5orf51	0.196492	0.000114053	0.451551
rs73131338	ILMN_1837220	AK026716	0.112384	0.000116809	0.45429
rs111250433	ILMN_1813191	SMA4	0.058792	5.62e-06	0.106941
rs111250433	ILMN_1823231	CR603183	0.0643569	1.18e-05	0.166255
rs111250433	ILMN_3238132	HNF1A	-0.0436006	6.5e-05	0.378892
rs111250433	ILMN_2193717	RAB42	-0.0474385	9.63e-05	0.43173
rs111250433	ILMN_2335302	ABCC1	-0.0600294	0.000117951	0.456247
rs11434203	ILMN_1813834	PRMT6	-0.24898	1.34e-29	2.25e-24
rs11434203	ILMN_3205404	DQ059386	-0.0416493	3.52e-05	0.289173
rs11434203	ILMN_1795464	LTA	0.146595	5.66e-05	0.360899
rs11434203	ILMN_1772663	ANKLE2	-0.0537473	5.92e-05	0.365517
rs11434203	ILMN_1696713	POLA2	0.108904	7.87e-05	0.405317
rs11968502	ILMN_1758827	RTN4IP1	0.0904586	1.88e-05	0.216549
rs11968502	ILMN_1708900	TMEM161A	0.0482638	3.07e-05	0.275039
rs11968502	ILMN_1859584	AK026751	0.0592202	6.11e-05	0.371274
rs11968502	ILMN_1789106	IPP	-0.0480997	8.9e-05	0.416206
rs11968502	ILMN_2388142	CD99L2	0.135742	0.000131305	0.472498
rs13112903	ILMN_1765326	DGKD	-0.0680605	2.2e-05	0.231318
rs13112903	ILMN_1798311	MBTPS2	0.0568146	3.1e-05	0.275039
rs13112903	ILMN_1658805	BRE	-0.0386621	3.89e-05	0.30399
rs13112903	ILMN_1716869	GPM6A	-0.0469008	9.93e-05	0.438786
rs13112903	ILMN_3250201	CNBP	-0.050475	0.000145493	0.492579
rs200826215	ILMN_1664168	SLC25A11	0.127468	4.91e-07	0.0138855
rs200826215	ILMN_1794726	RNF167	0.156472	5.75e-07	0.0154963
rs200826215	ILMN_3273768	C17orf107	0.0740526	1.21e-05	0.166648
rs200826215	ILMN_1664466	KLHL9	0.0896739	8.57e-05	0.413707
rs200826215	ILMN_1678904	ENO3	0.0678024	0.000106758	0.44202
rs2281098	ILMN_1687306	LGALS2	1.46238	1.51e-37	4.02e-32
rs2281098	ILMN_2401964	CDC42EP1	0.0812191	1.35e-13	6.4e-09
rs2281098	ILMN_1700268	QPRT	0.0755431	3.82e-05	0.301784
rs2281098	ILMN_1743340	CHST14	-0.0333572	5.17e-05	0.346009
rs2281098	ILMN_1715972	SLC22A2	-0.0372935	0.000131257	0.472498
rs2536696	ILMN_2170643	GLB1	-0.0515182	2.24e-05	0.233361
rs2536696	ILMN_1846567	BX107471	-0.0416286	4.18e-05	0.314005
rs2536696	ILMN_3306270	RPL31	-0.03647	4.8e-05	0.339281
rs2536696	ILMN_1780598	PIAS1	0.0831888	8.74e-05	0.413707
rs2536696	ILMN_1843387	BU729344	0.0314591	0.000129409	0.470597
rs377857	ILMN_2234229	PRMT6	-0.167067	2.66e-05	0.256376
rs377857	ILMN_1671728	CARD14	-0.0810394	2.83e-05	0.263646
rs377857	ILMN_1813834	PRMT6	-0.121243	3.77e-05	0.30034
rs377857	ILMN_3245151	URB1	0.0616759	8.63e-05	0.413707
rs377857	ILMN_1815124	CHCHD2	-0.0788426	0.000137587	0.480584
rs4817605	ILMN_1787813	MRPS6	0.089147	3.9e-05	0.30399
rs4817605	ILMN_1781207	FYN	0.0981566	7.39e-05	0.401508
rs4817605	ILMN_1687275	JUB	0.0521731	7.45e-05	0.401508
rs4817605	ILMN_1753877	MYADML2	-0.0487628	9.28e-05	0.426731
rs4817605	ILMN_3226637	LOC728743	-0.0551735	0.000112782	0.450241
rs61652788	ILMN_1769839	L1TD1	0.0915509	3.01e-05	0.271992
rs61652788	ILMN_3244760	TGS1	0.101065	3.12e-05	0.275039
rs61652788	ILMN_2297710	PLEKHB2	-0.479486	4.67e-05	0.334259
rs61652788	ILMN_3303673	LOC729852	0.113476	8.49e-05	0.413707
rs61652788	ILMN_2072973	TOP3A	-0.251921	0.000142938	0.489104
rs6700034	ILMN_1675055	MUL1	0.239982	4.55e-19	3.61e-14
rs6700034	ILMN_1660669	LOC653075	0.0530962	2.94e-05	0.268409
rs6700034	ILMN_1731001	ERICH1	0.183365	8.05e-05	0.406956
rs6700034	ILMN_1686152	GGA2	-0.102437	8.68e-05	0.413707
rs6700034	ILMN_1788160	KIF5B	0.163997	0.000143055	0.489104
rs78856780	ILMN_1767433	TBC1D5	0.0628471	1.85e-05	0.216
rs78856780	ILMN_1744059	DCTN6	0.0996949	1.9e-05	0.216549
rs78856780	ILMN_1787379	NA	-0.060633	2.63e-05	0.255378
rs78856780	ILMN_2335072	TAF1C	0.0910592	5.74e-05	0.362387
rs78856780	ILMN_3267739	NA	0.0614716	8.62e-05	0.413707
rs9902753	ILMN_1753575	GP1BA	1.51502	1.66e-43	9.48e-38
rs9902753	ILMN_1664168	SLC25A11	0.127313	4.91e-07	0.0138855
rs9902753	ILMN_1794726	RNF167	0.156464	5.56e-07	0.0151159
rs9902753	ILMN_1664466	KLHL9	0.0895435	8.6e-05	0.413707
rs9902753	ILMN_1678904	ENO3	0.0674731	0.000113442	0.450471
rs10228764	ILMN_1747546	TSPAN1	0.0504825	1.18e-05	0.166255
rs10228764	ILMN_3203656	NA	0.0469489	1.8e-05	0.21431
rs10228764	ILMN_1812980	OR2H2	0.0516853	7.09e-05	0.391663
rs10228764	ILMN_2110422	PKD1L1	-0.0433838	0.000112159	0.449993
rs11794788	ILMN_1806052	UNC119	-0.0485761	6.41e-06	0.116641
rs11794788	ILMN_1749115	RTN2	-0.15691	8.12e-06	0.130903
rs11794788	ILMN_1665792	ITGA2	0.0591205	2.19e-05	0.231318
rs11794788	ILMN_1666609	USP22	0.0757112	2.84e-05	0.263665
rs2072449	ILMN_1787529	C3AR1	-0.793649	9.14e-12	3.78e-07
rs2072449	ILMN_1657158	RNF168	-0.0861368	9.2e-07	0.0236548
rs2072449	ILMN_1782513	RG9MTD3	0.0425632	8.03e-05	0.406956
rs2072449	ILMN_1909683	AA962582	-0.0452872	8.15e-05	0.406956
rs3087772	ILMN_1731180	EXOC2	0.130393	2.34e-05	0.238552
rs3087772	ILMN_1658989	MEX3B	-0.061948	8.66e-05	0.413707
rs3087772	ILMN_3252597	TMCO6	-0.0504591	0.000143791	0.49041
rs3087772	ILMN_1673917	GTF2I	-0.0768348	0.000148587	0.497847
rs58505537	ILMN_1773073	PHYH	-0.105566	1.86e-05	0.216549
rs58505537	ILMN_1807003	ANXA11	0.086211	6.18e-05	0.371274
rs58505537	ILMN_1856775	BU741055	-0.0464507	9.97e-05	0.439376
rs58505537	ILMN_1690179	CRYM	-0.0537561	0.000102069	0.440539
rs7531640	ILMN_3230582	MPPED2	0.188269	8.82e-11	3.31e-06
rs7531640	ILMN_1870947	X83965	-0.0533856	5.03e-06	0.0996333
rs7531640	ILMN_1905821	BQ707492	0.0506043	2.01e-05	0.219167
rs7531640	ILMN_3301033	NA	-0.0466259	4.59e-05	0.329818
rs7909684	ILMN_1703459	WNT9B	0.0511774	5.12e-06	0.10088
rs7909684	ILMN_1795300	ARHGEF37	-0.039499	7.09e-05	0.391663
rs7909684	ILMN_1661255	LOC146880	-0.0434073	8.9e-05	0.416206
rs7909684	ILMN_2214955	CCDC127	-0.0656434	0.000106998	0.44202
rs7998246	ILMN_1859652	BU101512	0.0671122	8.33e-06	0.132767
rs7998246	ILMN_2190684	DKFZp667G2110	-0.0520772	3.29e-05	0.279715
rs7998246	ILMN_2133534	SMA4	0.0475351	7.52e-05	0.404082
rs7998246	ILMN_1768575	SFTPD	-0.0623761	9.94e-05	0.438786
rs8108035	ILMN_1721910	44082	-0.055331	3.56e-05	0.290362
rs8108035	ILMN_1803094	PDGFD	-0.0521968	6.36e-05	0.376018
rs8108035	ILMN_3214052	CACYBP	-0.218291	9.3e-05	0.426731
rs8108035	ILMN_3273206	BX118328	0.0824231	0.000105894	0.44202
rs10063083	ILMN_1889508	DB337520	0.043357	9.23e-06	0.142134
rs10063083	ILMN_1731457	NA	0.0455947	7.63e-05	0.404082
rs10063083	ILMN_1909610	LOC729950	-0.0735884	0.00011592	0.45286
rs10098563	ILMN_3309219	MIR940	-0.0460213	2.8e-05	0.263117
rs10098563	ILMN_1868623	AI270405	-0.0496819	0.000110565	0.447061
rs10098563	ILMN_3274596	EIF4A2	-0.151193	0.000132359	0.472498
rs10229001	ILMN_1670576	IRF5	0.63117	2.27e-43	1.08e-37
rs10229001	ILMN_1683811	TNPO3	0.10824	3.36e-05	0.280386
rs10229001	ILMN_2114185	C1orf104	0.0492132	4.92e-05	0.340719
rs11176664	ILMN_3236325	LOC441869	-0.0385227	8.28e-05	0.409477
rs11176664	ILMN_1736981	BRD4	-0.0374207	8.7e-05	0.413707
rs11176664	ILMN_2410864	RAB28	0.0592933	9.49e-05	0.429671
rs115170523	ILMN_2101885	TUBB	-0.109096	4.76e-06	0.0962729
rs115170523	ILMN_1812262	DDR1	-0.112261	6.24e-06	0.116334
rs115170523	ILMN_1737585	VARS2	-0.103557	9.62e-05	0.43173
rs11889206	ILMN_1669268	MEX3D	-0.0910712	6.63e-06	0.118378
rs11889206	ILMN_2083593	TTC32	0.148854	7.36e-06	0.123593
rs11889206	ILMN_1654413	C10orf108	0.073384	4.41e-05	0.326249
rs132723	ILMN_1661653	DET1	-0.0707719	1.92e-05	0.217943
rs132723	ILMN_1761911	GORAB	-0.0973075	6.24e-05	0.373556
rs132723	ILMN_1916513	BF433017	-0.0464061	0.000107925	0.44202
rs17046778	ILMN_1775428	ZKSCAN5	-0.05932	2.07e-05	0.222428
rs17046778	ILMN_1894279	BG776012	0.192232	2.7e-05	0.259271
rs17046778	ILMN_1752145	ERAP1	0.0674984	7.89e-05	0.405317
rs35822965	ILMN_1814106	C9orf169	-0.0453402	8.14e-05	0.406956
rs35822965	ILMN_3243686	LTN1	0.0572603	0.000125153	0.467629
rs35822965	ILMN_1808241	PNPLA1	0.0805036	0.0001365	0.479164
rs3766236	ILMN_1801516	GPC1	-0.0587749	7e-06	0.120423
rs3766236	ILMN_1659430	PDE4DIP	0.0594338	9.43e-06	0.142648
rs3766236	ILMN_1719677	MOBKL2C	0.0788085	0.000145379	0.492579
rs72620573	ILMN_2221014	BAG4	-0.063573	2.85e-05	0.263665
rs72620573	ILMN_3184433	LOC100130285	0.0504623	3.31e-05	0.280289
rs72620573	ILMN_3179844	HIGD1A	0.038206	9.51e-05	0.429671
rs7486703	ILMN_1880310	AI139013	0.050423	1.38e-05	0.17827
rs7486703	ILMN_1867705	AW082664	0.0362077	4.89e-05	0.340719
rs7486703	ILMN_3238676	ULBP2	0.0544762	9.84e-05	0.435718
rs7535029	ILMN_3244200	FLJ00326	-0.0583292	4.82e-06	0.0962729
rs7535029	ILMN_1708337	NOXO1	0.0460856	2.01e-05	0.219167
rs7535029	ILMN_1711278	NA	-0.0416774	0.000112551	0.449993
rs8064426	ILMN_3235755	CCL3L1	-0.474462	6.08e-06	0.114095
rs8064426	ILMN_1773245	CCL3L1	-0.593131	1.06e-05	0.152989
rs8064426	ILMN_2100209	CCL4L2	-0.261551	1.81e-05	0.21431
rs9369265	ILMN_1738220	TLT3	0.660741	3.4e-25	4.22e-20
rs9369265	ILMN_1737805	TPCN1	0.0457873	2.71e-05	0.259271
rs9369265	ILMN_1800414	NBPF1	0.0849164	8.74e-05	0.413707
rs10086488	ILMN_1915783	CD237661	-0.0721014	4.57e-05	0.329392
rs10086488	ILMN_1689357	IL17RC	-0.0401698	0.00010453	0.44189
rs10469840	ILMN_3269572	LOC100127910	0.0552272	2.35e-05	0.23884
rs10469840	ILMN_1732318	PTK2B	0.0561982	3.07e-05	0.275039
rs111662457	ILMN_1725485	RGS17	-0.0513158	9.12e-05	0.421979
rs111662457	ILMN_1697000	RGP1	-0.044043	0.000128731	0.470426
rs12715650	ILMN_1801725	C8orf86	-0.0379727	4.51e-05	0.328213
rs12715650	ILMN_1718907	TSHZ1	-0.0414759	5.88e-05	0.365517
rs139994	ILMN_3284420	KRTAP5-5	0.104015	7.43e-05	0.401508
rs139994	ILMN_1790717	BC032409	-0.103086	0.000111737	0.449254
rs1719130	ILMN_1774086	CBX3	-0.25552	1.07e-20	9.89e-16
rs1719130	ILMN_1759390	BX097184	0.0519323	3.6e-06	0.0783949
rs2272661	ILMN_1764503	PDXK	0.056799	1.6e-05	0.197883
rs2272661	ILMN_1683120	UNG	-0.0601834	7.7e-05	0.404354
rs2482356	ILMN_1809708	KCTD21	-0.0589655	4.07e-05	0.310528
rs2482356	ILMN_1812139	RASSF2	0.0475402	5.69e-05	0.360899
rs2945316	ILMN_3240222	SGK223	0.570291	1.07e-11	4.35e-07
rs2945316	ILMN_1769478	SPATA24	-0.0569681	7.86e-05	0.405317
rs2972457	ILMN_1655974	PDE6B	-0.0339264	6.79e-05	0.386194
rs2972457	ILMN_1844203	CRX	-0.0444202	8.44e-05	0.413707
rs3134131	ILMN_1701911	C5orf20	0.348971	6.53e-05	0.379379
rs3134131	ILMN_1671864	SRGAP2	-0.0420136	6.58e-05	0.380997
rs3752280	ILMN_1757281	GPRIN1	0.0675494	6.97e-06	0.120423
rs3752280	ILMN_1880103	BU734093	0.078739	0.000121329	0.459963
rs4560	ILMN_3250321	PTP4A3	0.107872	1.22e-11	4.83e-07
rs4560	ILMN_1866935	BX100093	-0.0412555	0.000128284	0.470426
rs4783886	ILMN_3241739	ANAPC2	0.0474895	2.81e-05	0.263117
rs4783886	ILMN_1716176	RARA	-0.0446975	0.000129955	0.471981
rs720201	ILMN_1807298	NR4A3	0.0868156	8.71e-05	0.413707
rs720201	ILMN_1721535	COG5	-0.0402775	0.000135095	0.477464
rs72794300	ILMN_3286751	LOC284648	0.113354	3.66e-05	0.294135
rs72794300	ILMN_1760982	ZNF187	-0.101651	4.32e-05	0.321088
rs741887	ILMN_2105441	IGJ	0.0547759	7.54e-06	0.125098
rs741887	ILMN_1881865	AK000839	-0.0395893	0.000117674	0.456247
rs79126392	ILMN_2290776	AGBL5	0.0742351	4.53e-06	0.0932871
rs79126392	ILMN_1752953	BCL2L12	-0.0970287	9.62e-05	0.43173
rs9411249	ILMN_1706709	ZNF571	0.0418412	0.00013088	0.472498
rs9411249	ILMN_1653031	ZNF580	-0.0433081	0.000132372	0.472498
rs10779593	ILMN_1782178	LQK1	-0.0917349	1.2e-13	5.89e-09
rs10983313	ILMN_1762316	CPSF3L	-0.115365	5.35e-05	0.353364
rs11022998	ILMN_1889942	AW450078	-0.0501491	2.59e-05	0.254449
rs111656335	ILMN_1730728	OR2B2	0.0779668	0.000146725	0.495095
rs113446759	ILMN_1790393	ZNF729	0.0486282	0.000118641	0.457091
rs1474043	ILMN_1797929	MICA	0.0828168	4.19e-05	0.314005
rs1775908	ILMN_1655245	MDM1	0.0609345	6.69e-06	0.118618
rs2597900	ILMN_1667430	DEGS1	0.118166	0.000107788	0.44202
rs2705652	ILMN_1699071	C21orf7	-0.234819	8.81e-05	0.415231
rs3088238	ILMN_1737918	C1QA	0.0826015	9.77e-05	0.435165
rs3775531	ILMN_1657285	NA	-0.0438511	7.64e-05	0.404082
rs4328936	ILMN_1689329	SCD	-0.42195	8.88e-05	0.416206
rs55813241	ILMN_1694840	MATN2	-0.0487948	0.000129102	0.470426
rs56054943	ILMN_1793017	DGKQ	-0.110311	1.63e-05	0.201159
rs56126097	ILMN_2397223	LGALS14	0.0593308	7.35e-06	0.123593
rs56343177	ILMN_3282937	HMGN2	0.0571714	2.32e-05	0.238391
rs5750785	ILMN_2394305	PDGFB	-0.193304	2.19e-12	9.47e-08
rs58899389	ILMN_1654653	KLC1	-0.0426355	0.000100465	0.440193
rs59824590	ILMN_1684771	PGRMC1	-0.0787975	0.000119829	0.457327
rs61014091	ILMN_1803423	ARHGEF6	0.187478	6.93e-05	0.390269
rs61462499	ILMN_1765061	OXER1	0.0735548	7.4e-05	0.401508
rs7102836	ILMN_1797816	RPTOR	-0.0590296	0.00010529	0.44202
rs71921972	ILMN_1811719	MYO7A	0.056749	3.19e-05	0.275766
rs72640751	ILMN_1778111	FLJ45340	0.0539453	0.000102901	0.440539
rs755898	ILMN_1691410	BAMBI	0.0665938	8.98e-05	0.417549
rs7978187	ILMN_1728581	C3orf18	-0.0483656	3.14e-05	0.275039
rs9661151	ILMN_2150856	SERPINB2	0.562089	0.000101665	0.440539
