# Supplementary material for: An autoimmune disease risk variant: A trans master regulatory effect mediated by IRF1 under immune stimulation?
Source: PLoS Genet. 2021 Jul 27;17(7):e1009684. doi: 10.1371/journal.pgen.1009684 (PMC8345867; doi:10.1371/journal.pgen.1009684)
Supplement: S2 Table — Association between genotype of variants within 100 kb of IRF1 transcription start site and IRF1 expression in monocytes treated with LPS for 90 min. (XLS) [file pgen.1009684.s002.xls]

## Sheet: S2 Table
probe	gene_symbol	snp	tss_distance	beta	pval
ILMN_1708375	IRF1	rs244734	-999910	-0.122757	0.0779169
ILMN_1708375	IRF1	rs181738	-998422	-0.122757	0.0779169
ILMN_1708375	IRF1	rs244733	-996095	-0.188281	0.00795254
ILMN_1708375	IRF1	rs31258	-994337	-0.171125	0.0156266
ILMN_1708375	IRF1	rs6868007	-994063	-0.122757	0.0779169
ILMN_1708375	IRF1	rs39600	-990224	-0.171125	0.0156266
ILMN_1708375	IRF1	rs31257	-990158	-0.171125	0.0156266
ILMN_1708375	IRF1	rs31256	-990124	-0.151087	0.0309574
ILMN_1708375	IRF1	rs31255	-989967	-0.113711	0.0911928
ILMN_1708375	IRF1	rs31254	-989469	-0.171125	0.0156266
ILMN_1708375	IRF1	rs40400	-987508	-0.171125	0.0156266
ILMN_1708375	IRF1	rs28610	-986491	-0.122757	0.0779169
ILMN_1708375	IRF1	rs31253	-985862	-0.171125	0.0156266
ILMN_1708375	IRF1	rs31252	-985440	-0.110015	0.103094
ILMN_1708375	IRF1	rs31251	-984927	-0.0951211	0.0775922
ILMN_1708375	IRF1	rs7727928	-983625	-0.171125	0.0156266
ILMN_1708375	IRF1	rs11242079	-983219	-0.151034	0.0311927
ILMN_1708375	IRF1	rs11242080	-983212	-0.151034	0.0311927
ILMN_1708375	IRF1	rs10067982	-982933	-0.188281	0.00795254
ILMN_1708375	IRF1	rs13163091	-982832	-0.188281	0.00795254
ILMN_1708375	IRF1	rs57743817	-982280	-0.188281	0.00795254
ILMN_1708375	IRF1	rs7720194	-981796	-0.122757	0.0779169
ILMN_1708375	IRF1	rs7720339	-981739	-0.188281	0.00795254
ILMN_1708375	IRF1	rs6596026	-978850	-0.188281	0.00795254
ILMN_1708375	IRF1	rs6882552	-977380	-0.188281	0.00795254
ILMN_1708375	IRF1	rs7710364	-976149	-0.122757	0.0779169
ILMN_1708375	IRF1	rs171523	-973927	-0.122757	0.0779169
ILMN_1708375	IRF1	rs111413910	-970812	-0.189519	0.0072726
ILMN_1708375	IRF1	rs33966919	-968759	-0.122757	0.0779169
ILMN_1708375	IRF1	rs3776019	-967935	-0.0304202	0.626994
ILMN_1708375	IRF1	rs244737	-967711	-0.261385	0.0265961
ILMN_1708375	IRF1	rs244738	-967703	-0.122757	0.0779169
ILMN_1708375	IRF1	rs192166	-966348	-0.122757	0.0779169
ILMN_1708375	IRF1	rs184950	-966026	-0.171125	0.0156266
ILMN_1708375	IRF1	rs4705890	-963873	-0.122757	0.0779169
ILMN_1708375	IRF1	rs3776016	-963521	-0.122757	0.0779169
ILMN_1708375	IRF1	rs11746464	-961146	-0.118693	0.0325551
ILMN_1708375	IRF1	rs10041744	-958021	-0.188281	0.00795254
ILMN_1708375	IRF1	rs34801119	-957849	-0.188636	0.00794666
ILMN_1708375	IRF1	rs7734666	-957417	-0.122757	0.0779169
ILMN_1708375	IRF1	rs2189383	-956999	-0.260537	0.0268025
ILMN_1708375	IRF1	rs10059188	-955874	-0.167778	0.0171318
ILMN_1708375	IRF1	rs7708231	-955267	-0.122757	0.0779169
ILMN_1708375	IRF1	rs7708316	-955037	-0.0997559	0.140497
ILMN_1708375	IRF1	rs66639485	-955000	-0.122757	0.0779169
ILMN_1708375	IRF1	rs201959459	-954872	-0.128915	0.0658182
ILMN_1708375	IRF1	5-130865178	-953695	-0.0415098	0.501546
ILMN_1708375	IRF1	rs35771899	-953694	-0.0415098	0.501546
ILMN_1708375	IRF1	rs3776013	-951469	-0.122757	0.0779169
ILMN_1708375	IRF1	rs1029472	-951140	-0.260537	0.0268025
ILMN_1708375	IRF1	rs3776011	-950033	-0.122757	0.0779169
ILMN_1708375	IRF1	rs980725	-947262	-0.188281	0.00795254
ILMN_1708375	IRF1	rs6864173	-947051	-0.188281	0.00795254
ILMN_1708375	IRF1	rs994453	-946353	-0.122757	0.0779169
ILMN_1708375	IRF1	rs3776007	-943788	-0.188281	0.00795254
ILMN_1708375	IRF1	rs3776006	-943335	-0.122757	0.0779169
ILMN_1708375	IRF1	rs7725220	-941872	-0.188281	0.00795254
ILMN_1708375	IRF1	rs10051609	-941793	-0.122757	0.0779169
ILMN_1708375	IRF1	rs112549619	-941202	-0.188392	0.00790135
ILMN_1708375	IRF1	5-130877673	-941200	-0.18332	0.00947063
ILMN_1708375	IRF1	rs10059807	-941189	-0.122757	0.0779169
ILMN_1708375	IRF1	rs2158294	-940658	-0.122757	0.0779169
ILMN_1708375	IRF1	rs10515455	-940084	-0.122757	0.0779169
ILMN_1708375	IRF1	rs3776005	-939870	-0.187118	0.00838198
ILMN_1708375	IRF1	rs3776004	-939442	-0.188281	0.00795254
ILMN_1708375	IRF1	rs6596027	-939326	-0.188281	0.00795254
ILMN_1708375	IRF1	rs4706023	-936494	-0.122757	0.0779169
ILMN_1708375	IRF1	rs6875058	-936171	-0.188281	0.00795254
ILMN_1708375	IRF1	rs9885286	-935603	-0.188281	0.00795254
ILMN_1708375	IRF1	rs17671387	-934877	-0.0893605	0.382462
ILMN_1708375	IRF1	rs199896954	-934108	-0.063037	0.383071
ILMN_1708375	IRF1	rs3776003	-934097	-0.105305	0.130392
ILMN_1708375	IRF1	rs75544080	-933358	-0.122311	0.202817
ILMN_1708375	IRF1	rs6890695	-930449	-0.171125	0.0156266
ILMN_1708375	IRF1	rs984616	-927772	-0.113672	0.0912989
ILMN_1708375	IRF1	rs3058502	-927753	-0.19013	0.008102
ILMN_1708375	IRF1	rs143518470	-927422	-0.181447	0.0106645
ILMN_1708375	IRF1	rs199968509	-927417	-0.167099	0.0187031
ILMN_1708375	IRF1	rs1910030	-926759	-0.13991	0.00739303
ILMN_1708375	IRF1	rs6873582	-926132	-0.188281	0.00795254
ILMN_1708375	IRF1	rs200767599	-925933	-0.188231	0.00797284
ILMN_1708375	IRF1	rs35096731	-925930	-0.185473	0.00892492
ILMN_1708375	IRF1	rs6884741	-924260	-0.188281	0.00795254
ILMN_1708375	IRF1	rs143191407	-923514	-0.188866	0.00789483
ILMN_1708375	IRF1	rs80332537	-923318	-0.118232	0.337627
ILMN_1708375	IRF1	rs10063264	-920676	-0.122757	0.0779169
ILMN_1708375	IRF1	rs6596029	-919794	-0.188281	0.00795254
ILMN_1708375	IRF1	rs9327616	-916677	-0.122757	0.0779169
ILMN_1708375	IRF1	rs4706024	-914710	-0.171125	0.0156266
ILMN_1708375	IRF1	rs8180462	-911684	-0.122757	0.0779169
ILMN_1708375	IRF1	rs11242081	-910738	-0.188281	0.00795254
ILMN_1708375	IRF1	rs10477734	-909141	-0.260537	0.0268025
ILMN_1708375	IRF1	rs11750704	-907295	-0.122757	0.0779169
ILMN_1708375	IRF1	rs11744232	-907141	-0.122757	0.0779169
ILMN_1708375	IRF1	rs11750739	-907130	-0.122757	0.0779169
ILMN_1708375	IRF1	rs11738669	-906320	-0.122757	0.0779169
ILMN_1708375	IRF1	rs11949449	-905646	-0.114949	0.0963237
ILMN_1708375	IRF1	rs4706025	-905085	-0.171125	0.0156266
ILMN_1708375	IRF1	rs6899071	-903985	-0.188281	0.00795254
ILMN_1708375	IRF1	rs10900800	-903927	-0.122757	0.0779169
ILMN_1708375	IRF1	rs4706026	-901612	-0.0677523	0.312284
ILMN_1708375	IRF1	rs9687376	-900836	-0.122757	0.0779169
ILMN_1708375	IRF1	rs11953676	-899122	-0.121823	0.0821223
ILMN_1708375	IRF1	rs6883034	-898458	-0.192301	0.00734355
ILMN_1708375	IRF1	rs2021774	-898042	-0.17097	0.0164805
ILMN_1708375	IRF1	rs4705891	-897485	-0.0677855	0.312087
ILMN_1708375	IRF1	rs2215190	-897207	-0.17097	0.0164805
ILMN_1708375	IRF1	rs9327619	-897092	-0.172294	0.0155354
ILMN_1708375	IRF1	rs10477736	-896748	-0.188406	0.00837779
ILMN_1708375	IRF1	rs1151481	-892499	-0.121823	0.0821223
ILMN_1708375	IRF1	rs3756291	-892051	-0.112637	0.0961458
ILMN_1708375	IRF1	rs11242083	-891347	-0.122757	0.0779169
ILMN_1708375	IRF1	rs35130888	-889952	-0.12233	0.0788642
ILMN_1708375	IRF1	rs113357367	-888271	-0.189283	0.00800242
ILMN_1708375	IRF1	rs201171955	-887336	-0.260537	0.0268025
ILMN_1708375	IRF1	rs146985938	-886946	-0.118218	0.0821493
ILMN_1708375	IRF1	rs4706027	-885901	-0.121823	0.0821223
ILMN_1708375	IRF1	rs76213290	-885835	-0.0893722	0.382376
ILMN_1708375	IRF1	rs11242084	-883096	-0.122195	0.0812617
ILMN_1708375	IRF1	rs6890784	-879333	-0.188406	0.00837779
ILMN_1708375	IRF1	rs11750692	-877407	-0.122757	0.0779169
ILMN_1708375	IRF1	rs75953559	-877132	0.224469	2.75328e-05
ILMN_1708375	IRF1	rs1422871	-876392	-0.188506	0.00787369
ILMN_1708375	IRF1	rs1422870	-876249	-0.122757	0.0779169
ILMN_1708375	IRF1	rs1291655	-874418	-0.260537	0.0268025
ILMN_1708375	IRF1	rs4706028	-872646	-0.188406	0.00837779
ILMN_1708375	IRF1	rs10040578	-868641	-0.121866	0.0820529
ILMN_1708375	IRF1	rs3756290	-867123	-0.113227	0.0958652
ILMN_1708375	IRF1	rs7706785	-864013	-0.188281	0.00795254
ILMN_1708375	IRF1	rs7724769	-863930	-0.188281	0.00795254
ILMN_1708375	IRF1	rs11950815	-863386	0.208946	4.61764e-05
ILMN_1708375	IRF1	rs4706029	-862496	-0.188281	0.00795254
ILMN_1708375	IRF1	rs4706030	-861387	-0.188281	0.00795254
ILMN_1708375	IRF1	rs3776001	-860881	-0.122757	0.0779169
ILMN_1708375	IRF1	rs12519233	-858780	-0.188281	0.00795254
ILMN_1708375	IRF1	rs13157685	-858642	-0.115034	0.0365389
ILMN_1708375	IRF1	rs11746227	-857637	-0.106304	0.122836
ILMN_1708375	IRF1	rs11749679	-857590	-0.188281	0.00795254
ILMN_1708375	IRF1	rs11746364	-857243	-0.188281	0.00795254
ILMN_1708375	IRF1	rs1295873	-856840	-0.260537	0.0268025
ILMN_1708375	IRF1	rs6859469	-856327	-0.188281	0.00795254
ILMN_1708375	IRF1	rs13174006	-855400	-0.188281	0.00795254
ILMN_1708375	IRF1	rs13174592	-855173	-0.113203	0.0926764
ILMN_1708375	IRF1	rs146653559	-854897	-0.174979	0.0130217
ILMN_1708375	IRF1	rs6872682	-852847	-0.122757	0.0779169
ILMN_1708375	IRF1	rs79745566	-850986	-0.187329	0.0966703
ILMN_1708375	IRF1	rs12054732	-849149	-0.0522182	0.417245
ILMN_1708375	IRF1	rs3775999	-848783	-0.188281	0.00795254
ILMN_1708375	IRF1	rs12514547	-845569	-0.122757	0.0779169
ILMN_1708375	IRF1	rs7731071	-845390	-0.188281	0.00795254
ILMN_1708375	IRF1	rs7731773	-844930	-0.122757	0.0779169
ILMN_1708375	IRF1	rs3775998	-839541	-0.188281	0.00795254
ILMN_1708375	IRF1	rs2042252	-838846	-0.122757	0.0779169
ILMN_1708375	IRF1	rs3756289	-836679	-0.122757	0.0779169
ILMN_1708375	IRF1	rs26006	-836105	-0.123227	0.077017
ILMN_1708375	IRF1	rs26005	-830844	-0.188281	0.00795254
ILMN_1708375	IRF1	rs26004	-829918	-0.122757	0.0779169
ILMN_1708375	IRF1	rs10054733	-829447	-0.188281	0.00795254
ILMN_1708375	IRF1	rs26003	-828489	-0.122757	0.0779169
ILMN_1708375	IRF1	rs201742078	-827239	-0.120708	0.0632272
ILMN_1708375	IRF1	rs31582	-827238	-0.120708	0.0632272
ILMN_1708375	IRF1	rs40989	-826589	-0.188281	0.00795254
ILMN_1708375	IRF1	rs31583	-826441	-0.188281	0.00795254
ILMN_1708375	IRF1	rs31584	-825749	-0.188281	0.00795254
ILMN_1708375	IRF1	rs40990	-824444	-0.0658388	0.319294
ILMN_1708375	IRF1	rs9327620	-822422	-0.188281	0.00795254
ILMN_1708375	IRF1	rs76384963	-822311	0.307653	0.000428621
ILMN_1708375	IRF1	rs31585	-819791	-0.188281	0.00795254
ILMN_1708375	IRF1	rs40991	-818219	-0.18417	0.00994418
ILMN_1708375	IRF1	rs31586	-818177	-0.108932	0.10735
ILMN_1708375	IRF1	rs31587	-818162	-0.18417	0.00994418
ILMN_1708375	IRF1	rs10069385	-817239	-0.111051	0.110619
ILMN_1708375	IRF1	rs31588	-816081	-0.261273	0.026663
ILMN_1708375	IRF1	rs31589	-814227	-0.122757	0.0779169
ILMN_1708375	IRF1	rs31590	-813692	-0.188281	0.00795254
ILMN_1708375	IRF1	rs31591	-813235	-0.122757	0.0779169
ILMN_1708375	IRF1	rs27450	-812791	-0.122757	0.0779169
ILMN_1708375	IRF1	rs26007	-812517	-0.188281	0.00795254
ILMN_1708375	IRF1	rs26008	-810679	-0.260537	0.0268025
ILMN_1708375	IRF1	rs27351	-809988	-0.188281	0.00795254
ILMN_1708375	IRF1	rs26009	-806875	-0.188281	0.00795254
ILMN_1708375	IRF1	rs26010	-805058	-0.122757	0.0779169
ILMN_1708375	IRF1	rs250887	-804490	-0.261265	0.0266567
ILMN_1708375	IRF1	rs78850796	-804178	-0.153899	0.172003
ILMN_1708375	IRF1	rs250888	-803527	-0.122757	0.0779169
ILMN_1708375	IRF1	rs34306777	-801517	-0.188281	0.00795254
ILMN_1708375	IRF1	rs6596032	-799676	-0.188281	0.00795254
ILMN_1708375	IRF1	rs17171380	-798778	-0.122311	0.202817
ILMN_1708375	IRF1	rs76386054	-795715	-0.122311	0.202817
ILMN_1708375	IRF1	rs76972995	-793034	-0.122757	0.0779169
ILMN_1708375	IRF1	rs152815	-792655	0.190085	0.000265163
ILMN_1708375	IRF1	rs152789	-792283	-0.122757	0.0779169
ILMN_1708375	IRF1	rs28852	-791031	-0.122757	0.0779169
ILMN_1708375	IRF1	rs200726652	-789875	-0.186763	0.00433519
ILMN_1708375	IRF1	rs251014	-789410	-0.188281	0.00795254
ILMN_1708375	IRF1	rs251015	-789190	-0.122757	0.0779169
ILMN_1708375	IRF1	rs251012	-788578	-0.122757	0.0779169
ILMN_1708375	IRF1	rs32103	-787912	-0.125354	0.0686173
ILMN_1708375	IRF1	rs116180546	-785575	-0.089384	0.382291
ILMN_1708375	IRF1	rs32102	-785476	-0.122757	0.0779169
ILMN_1708375	IRF1	rs32101	-784973	-0.122757	0.0779169
ILMN_1708375	IRF1	rs78846697	-782045	-0.089384	0.382291
ILMN_1708375	IRF1	rs32106	-779933	-0.122757	0.0779169
ILMN_1708375	IRF1	rs32107	-779240	-0.122757	0.0779169
ILMN_1708375	IRF1	rs32108	-778321	-0.1172	0.0303717
ILMN_1708375	IRF1	rs32109	-777283	-0.205508	0.00500817
ILMN_1708375	IRF1	rs75618796	-775214	-0.188322	0.00810505
ILMN_1708375	IRF1	rs593767	-775213	-0.188322	0.00810505
ILMN_1708375	IRF1	rs32110	-773038	-0.188281	0.00795254
ILMN_1708375	IRF1	rs32111	-772165	-0.122757	0.0779169
ILMN_1708375	IRF1	rs32112	-770751	-0.122757	0.0779169
ILMN_1708375	IRF1	rs141687321	-769591	-0.113672	0.0912989
ILMN_1708375	IRF1	rs32113	-769288	-0.188281	0.00795254
ILMN_1708375	IRF1	rs41076	-767858	-0.188281	0.00795254
ILMN_1708375	IRF1	rs32115	-767545	-0.188281	0.00795254
ILMN_1708375	IRF1	rs251010	-766190	-0.185047	0.00988099
ILMN_1708375	IRF1	rs251011	-765886	-0.122757	0.0779169
ILMN_1708375	IRF1	rs548635	-763327	-0.122757	0.0779169
ILMN_1708375	IRF1	rs644964	-762064	-0.122757	0.0779169
ILMN_1708375	IRF1	rs78054759	-761483	-0.0460342	0.482248
ILMN_1708375	IRF1	rs1291670	-757762	-0.187408	0.0548679
ILMN_1708375	IRF1	rs13162064	-757434	-0.105295	0.104085
ILMN_1708375	IRF1	rs116825489	-757369	-0.122651	0.0781899
ILMN_1708375	IRF1	rs11749484	-757266	-0.122757	0.0779169
ILMN_1708375	IRF1	rs149952891	-756466	0.187685	0.000643381
ILMN_1708375	IRF1	rs2161414	-755800	-0.188173	0.00799197
ILMN_1708375	IRF1	rs4706034	-755520	0.0682596	0.363213
ILMN_1708375	IRF1	rs12514390	-754298	0.206045	0.0209687
ILMN_1708375	IRF1	rs7729787	-752296	-0.122757	0.0779169
ILMN_1708375	IRF1	rs7702182	-750778	-0.119067	0.0298059
ILMN_1708375	IRF1	rs147390193	-749809	-0.11543	0.0719861
ILMN_1708375	IRF1	rs140828954	-749674	-0.184654	0.0067028
ILMN_1708375	IRF1	rs11242093	-747776	-0.184654	0.0067028
ILMN_1708375	IRF1	rs10078640	-747627	-0.125135	0.0627771
ILMN_1708375	IRF1	rs11953786	-747433	-0.115976	0.0323341
ILMN_1708375	IRF1	rs10051003	-746463	-0.122864	0.0777299
ILMN_1708375	IRF1	rs11242094	-746251	-0.122864	0.0777299
ILMN_1708375	IRF1	rs72791146	-744676	-0.261288	0.0266755
ILMN_1708375	IRF1	rs4705893	-742952	-0.122311	0.202817
ILMN_1708375	IRF1	rs28720007	-741164	-0.188281	0.00795254
ILMN_1708375	IRF1	rs55955246	-740375	-0.128043	0.0663187
ILMN_1708375	IRF1	rs4705894	-739585	-0.188281	0.00795254
ILMN_1708375	IRF1	rs13164236	-739065	-0.188281	0.00795254
ILMN_1708375	IRF1	rs35403253	-737913	0.190781	0.000441098
ILMN_1708375	IRF1	rs13167908	-735044	-0.122997	0.0774962
ILMN_1708375	IRF1	rs78480989	-732298	-0.0905993	0.384344
ILMN_1708375	IRF1	rs17616484	-732256	-0.0556079	0.387902
ILMN_1708375	IRF1	rs2108869	-731993	-0.188482	0.00793854
ILMN_1708375	IRF1	rs13172003	-731217	-0.122757	0.0779169
ILMN_1708375	IRF1	rs2108870	-730387	-0.122757	0.0779169
ILMN_1708375	IRF1	rs2108871	-729829	-0.188281	0.00795254
ILMN_1708375	IRF1	rs4492104	-729606	-0.0545276	0.398923
ILMN_1708375	IRF1	rs13172625	-727802	-0.125135	0.0627771
ILMN_1708375	IRF1	rs10073137	-727784	-0.184654	0.0067028
ILMN_1708375	IRF1	rs1124044	-724297	-0.188281	0.00795254
ILMN_1708375	IRF1	rs2191001	-722196	-0.186934	0.00833687
ILMN_1708375	IRF1	rs12654983	-720653	-0.260537	0.0268025
ILMN_1708375	IRF1	rs1019122	-719646	-0.122757	0.0779169
ILMN_1708375	IRF1	rs1016068	-718627	-0.188281	0.00795254
ILMN_1708375	IRF1	rs4705895	-716679	-0.113672	0.0912989
ILMN_1708375	IRF1	rs17616702	-712722	-0.0545372	0.398795
ILMN_1708375	IRF1	rs199585315	-711493	-0.129369	0.0468898
ILMN_1708375	IRF1	rs3775992	-711492	-0.129544	0.0466366
ILMN_1708375	IRF1	rs3775991	-711491	-0.129544	0.0466366
ILMN_1708375	IRF1	rs200644087	-711491	-0.129544	0.0466366
ILMN_1708375	IRF1	rs758324	-709328	-0.188281	0.00795254
ILMN_1708375	IRF1	rs6870930	-708748	-0.113672	0.0912989
ILMN_1708375	IRF1	rs200396603	-707718	-0.178313	0.00910436
ILMN_1708375	IRF1	rs6877358	-707513	-0.184519	0.00673758
ILMN_1708375	IRF1	rs11750071	-707496	-0.125015	0.0630001
ILMN_1708375	IRF1	rs11948962	-705043	-0.189946	0.00819822
ILMN_1708375	IRF1	rs10042334	-703894	-0.121811	0.0832734
ILMN_1708375	IRF1	rs10478989	-702818	-0.188281	0.00795254
ILMN_1708375	IRF1	rs13183449	-702791	-0.113672	0.0912989
ILMN_1708375	IRF1	rs4705835	-701974	-0.188281	0.00795254
ILMN_1708375	IRF1	rs12719447	-700773	-0.188281	0.00795254
ILMN_1708375	IRF1	rs7725924	-700708	-0.188281	0.00795254
ILMN_1708375	IRF1	rs9327621	-699930	-0.122757	0.0779169
ILMN_1708375	IRF1	rs34264541	-697630	-0.133552	0.102275
ILMN_1708375	IRF1	rs6875504	-695131	-0.187003	0.00899464
ILMN_1708375	IRF1	rs112099471	-694235	-0.187284	0.101524
ILMN_1708375	IRF1	rs9327622	-693793	-0.188281	0.00795254
ILMN_1708375	IRF1	rs11399617	-690323	-0.124419	0.0759718
ILMN_1708375	IRF1	rs2159243	-684973	-0.122757	0.0779169
ILMN_1708375	IRF1	rs4705836	-684776	-0.0696259	0.314926
ILMN_1708375	IRF1	rs139824992	-684462	-0.260537	0.0268025
ILMN_1708375	IRF1	rs140397134	-683564	-0.122757	0.0779169
ILMN_1708375	IRF1	rs3756287	-683395	-0.122757	0.0779169
ILMN_1708375	IRF1	rs11956351	-681649	-0.188281	0.00795254
ILMN_1708375	IRF1	rs1500114	-680753	-0.188281	0.00795254
ILMN_1708375	IRF1	rs13170176	-680137	-0.122757	0.0779169
ILMN_1708375	IRF1	rs4705900	-678632	-0.188281	0.00795254
ILMN_1708375	IRF1	rs10037928	-676827	-0.122757	0.0779169
ILMN_1708375	IRF1	rs11951407	-676212	-0.122757	0.0779169
ILMN_1708375	IRF1	rs924435	-675549	-0.120436	0.139789
ILMN_1708375	IRF1	rs924434	-675504	-0.188281	0.00795254
ILMN_1708375	IRF1	rs7709934	-673663	-0.122757	0.0779169
ILMN_1708375	IRF1	rs4705901	-671880	-0.113672	0.0912989
ILMN_1708375	IRF1	rs34914000	-669923	-0.102502	0.0863589
ILMN_1708375	IRF1	rs4705902	-668606	-0.188281	0.00795254
ILMN_1708375	IRF1	rs4705838	-668280	-0.188281	0.00795254
ILMN_1708375	IRF1	rs146899341	-668057	-0.188281	0.00795254
ILMN_1708375	IRF1	rs11242095	-666298	-0.122757	0.0779169
ILMN_1708375	IRF1	rs12517540	-665578	-0.122757	0.0779169
ILMN_1708375	IRF1	rs13165154	-663853	-0.122757	0.0779169
ILMN_1708375	IRF1	rs111433596	-663728	-0.196034	0.00555457
ILMN_1708375	IRF1	rs6861174	-662744	-0.188281	0.00795254
ILMN_1708375	IRF1	rs6861732	-662411	-0.188281	0.00795254
ILMN_1708375	IRF1	rs1846650	-660106	-0.188281	0.00795254
ILMN_1708375	IRF1	rs13174385	-658686	-0.123554	0.0764328
ILMN_1708375	IRF1	rs13154286	-658684	-0.188281	0.00795254
ILMN_1708375	IRF1	rs7734536	-656749	-0.188281	0.00795254
ILMN_1708375	IRF1	rs4540167	-655851	-0.123554	0.0764328
ILMN_1708375	IRF1	rs2896961	-653867	-0.188281	0.00795254
ILMN_1708375	IRF1	rs2133706	-653657	-0.123554	0.0764328
ILMN_1708375	IRF1	rs11954609	-653135	-0.1236	0.0763835
ILMN_1708375	IRF1	rs11958749	-652859	-0.188281	0.00795254
ILMN_1708375	IRF1	rs2404776	-649936	-0.114352	0.08976
ILMN_1708375	IRF1	rs4538604	-649755	-0.125572	0.0251528
ILMN_1708375	IRF1	rs9717078	-647982	-0.188274	0.00795451
ILMN_1708375	IRF1	rs55764014	-647968	-0.123543	0.0764592
ILMN_1708375	IRF1	rs11750031	-647622	-0.123554	0.0764328
ILMN_1708375	IRF1	rs11242096	-647349	-0.114352	0.08976
ILMN_1708375	IRF1	rs1948704	-647220	-0.188281	0.00795254
ILMN_1708375	IRF1	rs6882899	-646406	-0.188281	0.00795254
ILMN_1708375	IRF1	rs2404777	-646070	-0.123554	0.0764328
ILMN_1708375	IRF1	rs2404778	-645987	-0.188281	0.00795254
ILMN_1708375	IRF1	rs10052255	-645767	-0.188281	0.00795254
ILMN_1708375	IRF1	rs10069521	-644658	-0.123554	0.0764328
ILMN_1708375	IRF1	rs36072107	-644606	-0.111325	0.100018
ILMN_1708375	IRF1	rs4705839	-643615	-0.123554	0.0764328
ILMN_1708375	IRF1	rs1604080	-642229	-0.188281	0.00795254
ILMN_1708375	IRF1	rs1604081	-641971	-0.120436	0.139789
ILMN_1708375	IRF1	rs1604082	-641956	-0.114352	0.08976
ILMN_1708375	IRF1	rs6886188	-640621	-0.188281	0.00795254
ILMN_1708375	IRF1	rs2088718	-639684	-0.123554	0.0764328
ILMN_1708375	IRF1	rs6898757	-637920	-0.188281	0.00795254
ILMN_1708375	IRF1	rs2133707	-637593	-0.188281	0.00795254
ILMN_1708375	IRF1	rs72793228	-636214	-0.260537	0.0268025
ILMN_1708375	IRF1	rs2088719	-634434	-0.188281	0.00795254
ILMN_1708375	IRF1	rs13170693	-631047	-0.188281	0.00795254
ILMN_1708375	IRF1	rs79085422	-630437	-0.193178	0.0889046
ILMN_1708375	IRF1	rs7725041	-630370	-0.188281	0.00795254
ILMN_1708375	IRF1	rs1566427	-627201	-0.188281	0.00795254
ILMN_1708375	IRF1	rs10054618	-623871	-0.188281	0.00795254
ILMN_1708375	IRF1	rs201743541	-622569	-0.188154	0.00799936
ILMN_1708375	IRF1	rs113989466	-622562	-0.122658	0.0792221
ILMN_1708375	IRF1	rs6596039	-620221	-0.188281	0.00795254
ILMN_1708375	IRF1	rs6596040	-620096	-0.188281	0.00795254
ILMN_1708375	IRF1	rs6893957	-620093	-0.122757	0.0779169
ILMN_1708375	IRF1	rs6596041	-620013	-0.188281	0.00795254
ILMN_1708375	IRF1	rs6421902	-617814	-0.188415	0.00791774
ILMN_1708375	IRF1	rs6596042	-617694	-0.188281	0.00795254
ILMN_1708375	IRF1	rs6888477	-617676	-0.113672	0.0912989
ILMN_1708375	IRF1	rs147666155	-617523	-0.0781063	0.447087
ILMN_1708375	IRF1	rs1875176	-616416	-0.122757	0.0779169
ILMN_1708375	IRF1	rs1875177	-616248	-0.188281	0.00795254
ILMN_1708375	IRF1	rs10045303	-616072	-0.122757	0.0779169
ILMN_1708375	IRF1	rs6865911	-614214	-0.188281	0.00795254
ILMN_1708375	IRF1	rs59667260	-613038	-0.183573	0.00659409
ILMN_1708375	IRF1	rs4705903	-612279	-0.188281	0.00795254
ILMN_1708375	IRF1	rs4705840	-612249	-0.122757	0.0779169
ILMN_1708375	IRF1	rs11242098	-612036	-0.122757	0.0779169
ILMN_1708375	IRF1	rs10052318	-611983	-0.188122	0.00799873
ILMN_1708375	IRF1	rs10052319	-611979	-0.188122	0.00799873
ILMN_1708375	IRF1	rs4327590	-611768	-0.188281	0.00795254
ILMN_1708375	IRF1	rs4618421	-611688	-0.122757	0.0779169
ILMN_1708375	IRF1	rs61256039	-611515	-0.0987932	0.1078
ILMN_1708375	IRF1	rs4379181	-611348	-0.121951	0.0614403
ILMN_1708375	IRF1	rs56315009	-610932	-0.182761	0.00341928
ILMN_1708375	IRF1	rs6898177	-610667	-0.188281	0.00795254
ILMN_1708375	IRF1	rs4705904	-610162	-0.122757	0.0779169
ILMN_1708375	IRF1	rs4705905	-610090	-0.122757	0.0779169
ILMN_1708375	IRF1	rs6874543	-607862	-0.188281	0.00795254
ILMN_1708375	IRF1	rs188384386	-607685	-0.0748196	0.517384
ILMN_1708375	IRF1	rs147165610	-607641	-0.0405049	0.539906
ILMN_1708375	IRF1	rs10478996	-604669	-0.122757	0.0779169
ILMN_1708375	IRF1	rs1500115	-602446	-0.188281	0.00795254
ILMN_1708375	IRF1	rs4579253	-601929	-0.188281	0.00795254
ILMN_1708375	IRF1	rs13174462	-600885	-0.122757	0.0779169
ILMN_1708375	IRF1	rs4425498	-598863	-0.120436	0.139789
ILMN_1708375	IRF1	rs7733731	-595471	-0.188278	0.00795445
ILMN_1708375	IRF1	rs142835453	-594154	-0.122753	0.077931
ILMN_1708375	IRF1	rs147394866	-594069	-0.188281	0.00795254
ILMN_1708375	IRF1	rs146592987	-592657	-0.188131	0.145626
ILMN_1708375	IRF1	rs4277907	-591160	-0.198274	0.0059595
ILMN_1708375	IRF1	rs143614176	-590452	-0.198082	0.00600243
ILMN_1708375	IRF1	rs139620728	-590203	-0.198082	0.00600243
ILMN_1708375	IRF1	rs143093037	-589917	-0.188281	0.00795254
ILMN_1708375	IRF1	rs7710536	-587338	-0.188281	0.00795254
ILMN_1708375	IRF1	rs7728501	-587182	-0.128908	0.067355
ILMN_1708375	IRF1	rs142958719	-585914	-0.188281	0.00795254
ILMN_1708375	IRF1	rs145025650	-585648	-0.188281	0.00795254
ILMN_1708375	IRF1	rs56081930	-583599	-0.198082	0.00600243
ILMN_1708375	IRF1	rs58016983	-583598	-0.198082	0.00600243
ILMN_1708375	IRF1	rs28537859	-581596	-0.188191	0.00800184
ILMN_1708375	IRF1	rs6893070	-581274	-0.122757	0.0779169
ILMN_1708375	IRF1	rs76876329	-581114	-0.120436	0.139789
ILMN_1708375	IRF1	rs142088645	-580690	-0.113672	0.0912989
ILMN_1708375	IRF1	rs76004030	-579310	-0.260537	0.0268025
ILMN_1708375	IRF1	rs7729920	-578559	-0.122757	0.0779169
ILMN_1708375	IRF1	rs10075660	-578030	-0.17271	0.0113502
ILMN_1708375	IRF1	rs72793241	-577988	-0.188993	0.00844769
ILMN_1708375	IRF1	rs12653237	-577095	-0.121764	0.0833835
ILMN_1708375	IRF1	rs116369002	-576818	-0.121764	0.0833835
ILMN_1708375	IRF1	rs2221674	-576655	-0.121764	0.0833835
ILMN_1708375	IRF1	rs145025315	-576641	-0.120436	0.139789
ILMN_1708375	IRF1	rs72793242	-576367	-0.198586	0.0066145
ILMN_1708375	IRF1	rs4280859	-571932	-0.121764	0.0833835
ILMN_1708375	IRF1	rs4493667	-571655	-0.188993	0.00844769
ILMN_1708375	IRF1	rs10057128	-571281	-0.05783	0.372822
ILMN_1708375	IRF1	rs35149731	-571083	0.195187	0.000200687
ILMN_1708375	IRF1	rs1355095	-570104	-0.0578423	0.372661
ILMN_1708375	IRF1	rs10051653	-569979	-0.121764	0.0833835
ILMN_1708375	IRF1	rs7708140	-566477	-0.188993	0.00844769
ILMN_1708375	IRF1	rs60847707	-566319	-0.188993	0.00844769
ILMN_1708375	IRF1	rs630044	-560495	-0.114684	0.0877675
ILMN_1708375	IRF1	rs113541475	-560147	-0.188201	0.14529
ILMN_1708375	IRF1	rs494349	-558421	-0.122757	0.0779169
ILMN_1708375	IRF1	rs687816	-556796	-0.188281	0.00795254
ILMN_1708375	IRF1	rs111698079	-556752	-0.1882	0.145264
ILMN_1708375	IRF1	rs2457137	-555174	-0.0504863	0.550152
ILMN_1708375	IRF1	rs565727	-555049	-0.122757	0.0779169
ILMN_1708375	IRF1	rs804058	-552511	-0.113102	0.0958667
ILMN_1708375	IRF1	rs578637	-551264	-0.122757	0.0779169
ILMN_1708375	IRF1	rs35735407	-550647	-0.188281	0.00795254
ILMN_1708375	IRF1	rs519240	-549420	-0.122757	0.0779169
ILMN_1708375	IRF1	rs804059	-548737	-0.188281	0.00795254
ILMN_1708375	IRF1	rs491624	-548651	-0.188281	0.00795254
ILMN_1708375	IRF1	rs2108450	-547851	-0.119067	0.0298059
ILMN_1708375	IRF1	rs608834	-547345	-0.113672	0.0912989
ILMN_1708375	IRF1	rs79494960	-547291	-0.188281	0.00795254
ILMN_1708375	IRF1	rs667437	-543364	-0.122757	0.0779169
ILMN_1708375	IRF1	rs593249	-541871	-0.260537	0.0268025
ILMN_1708375	IRF1	rs34616572	-541724	-0.122757	0.0779169
ILMN_1708375	IRF1	rs490054	-539453	-0.188281	0.00795254
ILMN_1708375	IRF1	rs113114541	-538036	0.225188	0.008099
ILMN_1708375	IRF1	rs652839	-537767	-0.188281	0.00795254
ILMN_1708375	IRF1	rs667419	-536809	-0.122757	0.0779169
ILMN_1708375	IRF1	rs72793255	-536320	-0.0713735	0.338623
ILMN_1708375	IRF1	rs683749	-535497	-0.188281	0.00795254
ILMN_1708375	IRF1	rs34365565	-535332	-0.188281	0.00795254
ILMN_1708375	IRF1	rs601441	-534440	-0.12233	0.0788642
ILMN_1708375	IRF1	rs477086	-534263	-0.122757	0.0779169
ILMN_1708375	IRF1	rs79392931	-533758	-0.122311	0.202817
ILMN_1708375	IRF1	rs648304	-532165	-0.127546	0.066135
ILMN_1708375	IRF1	rs145019488	-531305	-0.188281	0.00795254
ILMN_1708375	IRF1	rs676944	-530405	-0.150449	0.0444212
ILMN_1708375	IRF1	rs600661	-527979	-0.185957	0.00911293
ILMN_1708375	IRF1	rs615305	-527017	-0.185957	0.00911293
ILMN_1708375	IRF1	rs510434	-526370	-0.185957	0.00911293
ILMN_1708375	IRF1	rs17132144	-525135	-0.119159	0.222992
ILMN_1708375	IRF1	rs493829	-521830	-0.115156	0.0871254
ILMN_1708375	IRF1	rs476428	-517258	-0.185957	0.00911293
ILMN_1708375	IRF1	rs40819	-513489	-0.12432	0.074719
ILMN_1708375	IRF1	rs30160	-512611	-0.124471	0.0739372
ILMN_1708375	IRF1	rs30159	-512338	-0.119593	0.0869912
ILMN_1708375	IRF1	rs370652	-506546	-0.0545372	0.398795
ILMN_1708375	IRF1	rs635164	-505999	-0.185957	0.00911293
ILMN_1708375	IRF1	rs413185	-503648	-0.124441	0.0740652
ILMN_1708375	IRF1	rs2240525	-502989	-0.107479	0.050723
ILMN_1708375	IRF1	rs559971	-502709	-0.185957	0.00911293
ILMN_1708375	IRF1	rs57948366	-501711	-0.124462	0.0740665
ILMN_1708375	IRF1	rs173811	-500801	-0.185957	0.00911293
ILMN_1708375	IRF1	rs13153324	-500576	0.0745826	0.317348
ILMN_1708375	IRF1	rs399714	-500085	-0.124474	0.0740743
ILMN_1708375	IRF1	rs380182	-499837	-0.185957	0.00911293
ILMN_1708375	IRF1	rs173812	-499413	-0.185821	0.00917468
ILMN_1708375	IRF1	rs253941	-498580	-0.181717	0.011084
ILMN_1708375	IRF1	rs253942	-498411	-0.258905	0.0280446
ILMN_1708375	IRF1	rs253943	-498143	-0.181517	0.0112549
ILMN_1708375	IRF1	rs422291	-497931	-0.177579	0.0135899
ILMN_1708375	IRF1	rs199594633	-497916	-0.0885355	0.186155
ILMN_1708375	IRF1	rs11740791	-497714	0.0892714	0.2168
ILMN_1708375	IRF1	rs253948	-496847	-0.151115	0.0524092
ILMN_1708375	IRF1	rs82125	-496632	-0.158546	0.0402287
ILMN_1708375	IRF1	rs77937	-496579	-0.0651113	0.367279
ILMN_1708375	IRF1	rs77938	-496379	-0.0637345	0.376879
ILMN_1708375	IRF1	rs253949	-495897	-0.147693	0.0577839
ILMN_1708375	IRF1	rs71970	-494754	-0.150148	0.0539973
ILMN_1708375	IRF1	rs3043838	-494623	-0.0659149	0.361475
ILMN_1708375	IRF1	rs422130	-492985	-0.152916	0.0495031
ILMN_1708375	IRF1	rs421377	-491716	-0.0699656	0.331447
ILMN_1708375	IRF1	rs426991	-491528	-0.0701902	0.329681
ILMN_1708375	IRF1	rs407204	-491408	-0.0703328	0.328552
ILMN_1708375	IRF1	rs5871440	-491361	-0.0703841	0.328144
ILMN_1708375	IRF1	rs417585	-490975	-0.154911	0.0453158
ILMN_1708375	IRF1	rs687429	-490350	-0.0714625	0.319305
ILMN_1708375	IRF1	rs2074808	-489282	-0.105778	0.19968
ILMN_1708375	IRF1	rs253944	-488819	-0.0714625	0.319305
ILMN_1708375	IRF1	rs253945	-488715	-0.0714625	0.319305
ILMN_1708375	IRF1	rs253946	-488412	-0.0714625	0.319305
ILMN_1708375	IRF1	rs253947	-488358	-0.0714625	0.319305
ILMN_1708375	IRF1	rs56162149	-488121	-0.0202461	0.786459
ILMN_1708375	IRF1	rs423957	-484742	-0.154871	0.0450352
ILMN_1708375	IRF1	rs17132288	-482768	0.210453	1.87011e-05
ILMN_1708375	IRF1	rs440970	-482586	-0.149105	0.00347932
ILMN_1708375	IRF1	rs112570557	-481193	-0.192889	0.0824328
ILMN_1708375	IRF1	rs644713	-479784	-0.155164	0.044461
ILMN_1708375	IRF1	rs422090	-479027	-0.149969	0.00337144
ILMN_1708375	IRF1	rs10074490	-478841	0.211773	1.80326e-05
ILMN_1708375	IRF1	rs449915	-478642	-0.149995	0.00337547
ILMN_1708375	IRF1	rs429918	-478171	-0.0799897	0.194027
ILMN_1708375	IRF1	rs247006	-477496	-0.150089	0.00337914
ILMN_1708375	IRF1	rs7714191	-477332	0.212022	1.79689e-05
ILMN_1708375	IRF1	rs247005	-476775	-0.150143	0.00338278
ILMN_1708375	IRF1	rs10040809	-475856	0.212257	1.76944e-05
ILMN_1708375	IRF1	rs247004	-474515	-0.155214	0.0443434
ILMN_1708375	IRF1	rs247003	-474481	-0.150295	0.00339497
ILMN_1708375	IRF1	rs247002	-473641	-0.15034	0.00339967
ILMN_1708375	IRF1	rs247001	-472412	-0.123292	0.01885
ILMN_1708375	IRF1	rs247000	-472232	-0.150604	0.00336639
ILMN_1708375	IRF1	rs4705908	-471353	0.213474	1.70785e-05
ILMN_1708375	IRF1	rs246999	-470702	-0.155803	0.0438265
ILMN_1708375	IRF1	rs246998	-469995	-0.155976	0.043637
ILMN_1708375	IRF1	rs555662	-467970	-0.159728	0.0395772
ILMN_1708375	IRF1	rs3914026	-465814	0.103338	0.0371073
ILMN_1708375	IRF1	rs3914025	-465588	0.0954231	0.0552628
ILMN_1708375	IRF1	rs4705909	-465327	0.09582	0.055757
ILMN_1708375	IRF1	rs6596048	-464779	0.0957271	0.0559531
ILMN_1708375	IRF1	rs6596049	-464700	0.0957271	0.0559531
ILMN_1708375	IRF1	rs6596050	-464514	0.0957224	0.0559879
ILMN_1708375	IRF1	rs6877405	-464199	0.0957271	0.0559531
ILMN_1708375	IRF1	rs3916444	-463921	-0.164408	0.0323698
ILMN_1708375	IRF1	rs3914024	-462664	0.0957271	0.0559531
ILMN_1708375	IRF1	rs4705910	-462434	0.0957271	0.0559531
ILMN_1708375	IRF1	rs4705911	-461678	0.0957271	0.0559531
ILMN_1708375	IRF1	rs4705912	-461519	0.0957271	0.0559531
ILMN_1708375	IRF1	rs4705913	-461507	0.0957271	0.0559531
ILMN_1708375	IRF1	rs17132318	-461462	-0.0993551	0.318961
ILMN_1708375	IRF1	rs199778306	-461426	0.188053	0.000411269
ILMN_1708375	IRF1	rs34656575	-461425	0.189491	0.000314029
ILMN_1708375	IRF1	rs3914023	-461256	0.0957271	0.0559531
ILMN_1708375	IRF1	rs3914022	-461115	0.0957271	0.0559531
ILMN_1708375	IRF1	rs3914021	-461076	0.0957271	0.0559531
ILMN_1708375	IRF1	rs3846726	-459874	0.0957271	0.0559531
ILMN_1708375	IRF1	rs247011	-459259	-0.128276	0.0348895
ILMN_1708375	IRF1	rs3846727	-459195	0.0957271	0.0559531
ILMN_1708375	IRF1	rs60545874	-458859	-0.148436	0.104498
ILMN_1708375	IRF1	rs7720910	-458526	-0.164897	0.0319722
ILMN_1708375	IRF1	rs17674015	-457095	0.187625	0.000344703
ILMN_1708375	IRF1	rs10463889	-456957	0.0957271	0.0559531
ILMN_1708375	IRF1	rs7731191	-456857	0.0957271	0.0559531
ILMN_1708375	IRF1	rs7736800	-455419	0.0957271	0.0559531
ILMN_1708375	IRF1	rs6596051	-454936	0.0957271	0.0559531
ILMN_1708375	IRF1	rs17132324	-454894	-0.164924	0.031949
ILMN_1708375	IRF1	rs3763116	-454859	0.0957271	0.0559531
ILMN_1708375	IRF1	rs3763115	-454692	0.0957271	0.0559531
ILMN_1708375	IRF1	rs3763114	-454540	0.0969271	0.0538322
ILMN_1708375	IRF1	rs4705841	-454363	0.0957271	0.0559531
ILMN_1708375	IRF1	rs4705842	-454352	0.0957271	0.0559531
ILMN_1708375	IRF1	rs200173717	-454349	-0.0876346	0.390189
ILMN_1708375	IRF1	rs61009979	-454346	-0.090569	0.364536
ILMN_1708375	IRF1	rs4705843	-454137	0.0970235	0.0535957
ILMN_1708375	IRF1	rs4705844	-453089	0.0957271	0.0559531
ILMN_1708375	IRF1	rs4705845	-453000	0.0957271	0.0559531
ILMN_1708375	IRF1	rs4705914	-452894	0.0957271	0.0559531
ILMN_1708375	IRF1	rs12656759	-451263	0.0957271	0.0559531
ILMN_1708375	IRF1	rs140068665	-450262	0.0957271	0.0559531
ILMN_1708375	IRF1	rs3916443	-449794	0.187613	0.000344758
ILMN_1708375	IRF1	rs3916442	-449705	0.0957271	0.0559531
ILMN_1708375	IRF1	rs3916441	-449632	0.0957271	0.0559531
ILMN_1708375	IRF1	rs6861700	-449422	0.0957271	0.0559531
ILMN_1708375	IRF1	rs10074987	-448161	0.0957519	0.0561375
ILMN_1708375	IRF1	rs6868554	-448046	0.0957826	0.0565932
ILMN_1708375	IRF1	rs1858074	-446874	0.17079	0.00180609
ILMN_1708375	IRF1	rs10063827	-446606	0.0957797	0.0566845
ILMN_1708375	IRF1	rs68167176	-446588	-0.166003	0.0312043
ILMN_1708375	IRF1	rs6884088	-445677	0.0957846	0.0567516
ILMN_1708375	IRF1	rs6596052	-445533	0.0972094	0.0541409
ILMN_1708375	IRF1	rs200566098	-445271	0.0984988	0.0538652
ILMN_1708375	IRF1	rs11242101	-442197	0.095772	0.0570478
ILMN_1708375	IRF1	rs11242102	-442016	0.0957761	0.0570488
ILMN_1708375	IRF1	rs7716756	-441776	0.0957755	0.0570655
ILMN_1708375	IRF1	rs28825117	-441200	0.0957493	0.0571855
ILMN_1708375	IRF1	rs148538403	-441084	-0.104169	0.329558
ILMN_1708375	IRF1	rs34965594	-441047	0.0956925	0.0572961
ILMN_1708375	IRF1	rs13172634	-440742	0.0957479	0.0572173
ILMN_1708375	IRF1	rs7722532	-440492	0.0957423	0.0572486
ILMN_1708375	IRF1	rs76791872	-439673	-0.166375	0.0309274
ILMN_1708375	IRF1	rs34109642	-439624	0.095733	0.057342
ILMN_1708375	IRF1	rs7728344	-439217	0.0957329	0.0573703
ILMN_1708375	IRF1	rs11739935	-438215	0.17011	0.00188074
ILMN_1708375	IRF1	rs246754	-437548	-0.0744995	0.149167
ILMN_1708375	IRF1	rs165992	-437286	-0.0744692	0.149343
ILMN_1708375	IRF1	rs246918	-435414	-0.146592	0.0176703
ILMN_1708375	IRF1	rs152126	-435206	-0.16611	0.0119679
ILMN_1708375	IRF1	rs152127	-435095	-0.0742927	0.150412
ILMN_1708375	IRF1	rs7716474	-434890	0.186286	0.000381281
ILMN_1708375	IRF1	rs2662406	-432731	-0.0739481	0.152412
ILMN_1708375	IRF1	rs246755	-432595	-0.0739256	0.152567
ILMN_1708375	IRF1	rs246756	-432514	-0.0739125	0.152639
ILMN_1708375	IRF1	rs246921	-432152	-0.0738724	0.152871
ILMN_1708375	IRF1	rs2662405	-431553	-0.0737863	0.153352
ILMN_1708375	IRF1	rs246751	-431320	-0.0747757	0.148699
ILMN_1708375	IRF1	rs173501	-430845	-0.073664	0.154048
ILMN_1708375	IRF1	rs246752	-430654	-0.0736338	0.154222
ILMN_1708375	IRF1	rs31399	-429424	-0.0733939	0.1556
ILMN_1708375	IRF1	rs31400	-429366	-0.0733854	0.155652
ILMN_1708375	IRF1	rs31401	-428492	-0.0731641	0.156897
ILMN_1708375	IRF1	rs5029422	-428259	0.169183	0.00201727
ILMN_1708375	IRF1	rs17165633	-427483	-0.152737	0.0947635
ILMN_1708375	IRF1	rs4705915	-427415	0.185249	0.000407681
ILMN_1708375	IRF1	rs587759	-426393	-0.152887	0.0445744
ILMN_1708375	IRF1	rs247217	-424897	-0.072902	0.15895
ILMN_1708375	IRF1	rs660597	-424422	-0.157918	0.144447
ILMN_1708375	IRF1	rs76167168	-424418	0.128177	0.161213
ILMN_1708375	IRF1	rs2073506	-424135	-0.105446	0.29027
ILMN_1708375	IRF1	rs181781	-423758	-0.153502	0.0929406
ILMN_1708375	IRF1	rs31480	-422541	-0.166336	0.0112846
ILMN_1708375	IRF1	rs40401	-422395	-0.16324	0.0125023
ILMN_1708375	IRF1	rs31481	-421671	-0.152079	0.0445193
ILMN_1708375	IRF1	rs2069803	-418440	0.209526	3.07697e-05
ILMN_1708375	IRF1	rs246844	-417539	-0.116227	0.133447
ILMN_1708375	IRF1	rs201778249	-417455	0.208686	3.30069e-05
ILMN_1708375	IRF1	rs246842	-417072	-0.113754	0.138963
ILMN_1708375	IRF1	rs10900804	-417028	0.208513	3.36594e-05
ILMN_1708375	IRF1	rs246841	-416687	-0.153502	0.0929406
ILMN_1708375	IRF1	rs168681	-416423	-0.16454	0.00163467
ILMN_1708375	IRF1	rs3091338	-416135	0.210855	2.44407e-05
ILMN_1708375	IRF1	rs11242103	-414780	0.192238	0.000233779
ILMN_1708375	IRF1	rs31473	-414427	-0.135888	0.0397082
ILMN_1708375	IRF1	rs31474	-413846	-0.134325	0.0416218
ILMN_1708375	IRF1	rs721121	-412440	0.207591	3.90332e-05
ILMN_1708375	IRF1	rs25879	-411829	-0.137042	0.0387042
ILMN_1708375	IRF1	rs27348	-411734	-0.136734	0.0357817
ILMN_1708375	IRF1	rs4705916	-411380	0.206462	4.24776e-05
ILMN_1708375	IRF1	rs2069614	-411272	0.209181	3.53275e-05
ILMN_1708375	IRF1	rs2069616	-410796	0.208835	3.63285e-05
ILMN_1708375	IRF1	rs1469149	-410031	0.189786	0.000325769
ILMN_1708375	IRF1	rs743564	-407994	0.186421	0.000394583
ILMN_1708375	IRF1	rs25881	-407735	-0.086318	0.233151
ILMN_1708375	IRF1	rs25882	-407413	-0.023128	0.744646
ILMN_1708375	IRF1	rs25883	-406941	-0.0199545	0.777813
ILMN_1708375	IRF1	rs25884	-406635	-0.0232542	0.743417
ILMN_1708375	IRF1	rs27438	-405618	-0.0199583	0.777776
ILMN_1708375	IRF1	rs74698078	-405152	-0.089295	0.366055
ILMN_1708375	IRF1	rs27349	-405151	-0.086318	0.233151
ILMN_1708375	IRF1	rs76910966	-404483	-0.130993	0.0459675
ILMN_1708375	IRF1	5-131414391	-404482	-0.129457	0.0528798
ILMN_1708375	IRF1	rs25886	-403807	-0.130986	0.0459757
ILMN_1708375	IRF1	rs27748	-403501	-0.086318	0.233151
ILMN_1708375	IRF1	rs3852206	-403437	0.185926	0.000404099
ILMN_1708375	IRF1	rs25887	-402812	-0.137008	0.0095328
ILMN_1708375	IRF1	rs27678	-400911	-0.172451	0.00102909
ILMN_1708375	IRF1	rs7721882	-399925	0.204801	4.7189e-05
ILMN_1708375	IRF1	rs3864277	-398624	0.204033	5.32457e-05
ILMN_1708375	IRF1	rs31475	-398359	-0.17305	0.000978403
ILMN_1708375	IRF1	rs6898270	-397683	0.204801	4.7189e-05
ILMN_1708375	IRF1	rs31476	-397179	-0.144673	0.00844267
ILMN_1708375	IRF1	rs39898	-396737	-0.144622	0.00846248
ILMN_1708375	IRF1	rs31477	-396361	-0.131731	0.0455382
ILMN_1708375	IRF1	rs31478	-395398	-0.131096	0.0167481
ILMN_1708375	IRF1	rs25889	-395375	-0.172899	0.000985675
ILMN_1708375	IRF1	rs31427	-394907	-0.172985	0.000980665
ILMN_1708375	IRF1	rs152125	-391712	-0.139022	0.0103838
ILMN_1708375	IRF1	rs72789387	-390326	0.021733	0.839691
ILMN_1708375	IRF1	rs31482	-389691	-0.167366	0.00126967
ILMN_1708375	IRF1	rs657075	-388755	-0.153442	0.0931585
ILMN_1708375	IRF1	rs27879	-386184	-0.172934	0.000977787
ILMN_1708375	IRF1	rs77346632	-386159	-0.108368	0.317341
ILMN_1708375	IRF1	rs77152757	-383943	-0.140219	0.0502299
ILMN_1708375	IRF1	rs3846728	-382656	0.198278	7.06932e-05
ILMN_1708375	IRF1	rs10065787	-382387	0.198289	7.06001e-05
ILMN_1708375	IRF1	rs31467	-382035	0.0550296	0.265772
ILMN_1708375	IRF1	rs39897	-381977	-0.123638	0.0252212
ILMN_1708375	IRF1	rs27437	-381912	0.21177	2.14678e-05
ILMN_1708375	IRF1	rs154735	-381341	-0.119712	0.249653
ILMN_1708375	IRF1	rs25890	-381311	-0.143904	0.00923869
ILMN_1708375	IRF1	rs152198	-380063	-0.119703	0.11166
ILMN_1708375	IRF1	rs45511	-379712	-0.119728	0.111817
ILMN_1708375	IRF1	rs45512	-379537	-0.119716	0.111956
ILMN_1708375	IRF1	rs200668911	-379249	0.198522	0.000361029
ILMN_1708375	IRF1	rs201407951	-379248	0.175907	0.0009398
ILMN_1708375	IRF1	rs200078742	-379247	-0.152182	0.00436977
ILMN_1708375	IRF1	rs139295809	-379244	0.215541	3.93221e-05
ILMN_1708375	IRF1	rs45236	-378253	-0.119681	0.112187
ILMN_1708375	IRF1	rs149432	-377373	-0.119676	0.112205
ILMN_1708375	IRF1	rs247317	-376568	-0.114856	0.125416
ILMN_1708375	IRF1	rs247318	-376410	-0.150269	0.039046
ILMN_1708375	IRF1	rs247007	-373351	-0.161967	0.13891
ILMN_1708375	IRF1	rs154724	-373213	-0.119654	0.112295
ILMN_1708375	IRF1	rs247008	-371769	-0.105066	0.0669377
ILMN_1708375	IRF1	rs154726	-371225	-0.150238	0.0390933
ILMN_1708375	IRF1	rs247009	-370196	-0.179511	0.00474685
ILMN_1708375	IRF1	rs154727	-370116	-0.150252	0.0390907
ILMN_1708375	IRF1	rs154728	-369844	-0.150252	0.0390907
ILMN_1708375	IRF1	rs154729	-369824	-0.110444	0.145575
ILMN_1708375	IRF1	rs640300	-368922	-0.085292	0.392676
ILMN_1708375	IRF1	rs633150	-368810	-0.150252	0.0390907
ILMN_1708375	IRF1	rs392149	-368331	-0.110444	0.145575
ILMN_1708375	IRF1	rs411219	-367240	-0.15103	0.0382375
ILMN_1708375	IRF1	rs199609686	-367022	-0.0930347	0.233316
ILMN_1708375	IRF1	rs34588702	-367017	-0.120004	0.111334
ILMN_1708375	IRF1	rs368443	-366450	-0.150252	0.0390907
ILMN_1708375	IRF1	rs247294	-361845	-0.140312	0.0523006
ILMN_1708375	IRF1	rs247293	-361711	-0.108999	0.143743
ILMN_1708375	IRF1	rs75318474	-361120	0.212537	3.5914e-05
ILMN_1708375	IRF1	rs555927	-361119	-0.152131	0.00564942
ILMN_1708375	IRF1	rs555817	-361076	-0.104463	0.159149
ILMN_1708375	IRF1	rs530220	-360599	-0.140312	0.0523006
ILMN_1708375	IRF1	rs652189	-360007	-0.150252	0.0390907
ILMN_1708375	IRF1	rs185049	-359525	-0.119662	0.112324
ILMN_1708375	IRF1	rs247298	-359501	-0.150085	0.039242
ILMN_1708375	IRF1	rs114870893	-358276	-0.119662	0.112324
ILMN_1708375	IRF1	rs148934388	-357532	-0.119662	0.112324
ILMN_1708375	IRF1	rs246838	-357459	-0.150252	0.0390907
ILMN_1708375	IRF1	rs151186985	-357153	-0.119662	0.112324
ILMN_1708375	IRF1	rs140399227	-356977	-0.0997681	0.183589
ILMN_1708375	IRF1	rs11749300	-356037	0.201726	6.49629e-05
ILMN_1708375	IRF1	rs116749111	-355955	0.201726	6.49629e-05
ILMN_1708375	IRF1	rs246839	-354740	-0.147941	0.00687701
ILMN_1708375	IRF1	rs246840	-354349	-0.140312	0.0523006
ILMN_1708375	IRF1	rs247285	-353185	-0.119662	0.112324
ILMN_1708375	IRF1	rs3843503	-352244	0.220408	1.43174e-05
ILMN_1708375	IRF1	rs2405266	-352142	-0.108915	0.284279
ILMN_1708375	IRF1	rs61527852	-350804	-0.108915	0.284279
ILMN_1708375	IRF1	rs154730	-350366	-0.119662	0.112324
ILMN_1708375	IRF1	rs247276	-349869	-0.104416	0.159285
ILMN_1708375	IRF1	rs154731	-349071	-0.0997681	0.183589
ILMN_1708375	IRF1	rs34658450	-348688	-0.107501	0.15146
ILMN_1708375	IRF1	rs73257828	-347013	-0.108915	0.284279
ILMN_1708375	IRF1	rs154732	-346999	-0.119661	0.112331
ILMN_1708375	IRF1	rs154733	-346507	-0.119661	0.112331
ILMN_1708375	IRF1	rs154734	-346320	-0.114733	0.12579
ILMN_1708375	IRF1	rs246833	-345804	-0.147936	0.00687876
ILMN_1708375	IRF1	rs10050362	-345702	-0.108915	0.284279
ILMN_1708375	IRF1	rs166010	-345655	-0.147933	0.00687963
ILMN_1708375	IRF1	rs156056	-345223	-0.124709	0.0911575
ILMN_1708375	IRF1	rs13358835	-344703	-0.108915	0.284279
ILMN_1708375	IRF1	rs156057	-340839	-0.110388	0.145429
ILMN_1708375	IRF1	rs156058	-339977	-0.146018	0.00804443
ILMN_1708375	IRF1	rs156059	-339242	-0.110236	0.145187
ILMN_1708375	IRF1	rs247292	-337942	-0.119377	0.112057
ILMN_1708375	IRF1	rs269899	-336774	-0.139958	0.0522023
ILMN_1708375	IRF1	rs269900	-336629	-0.119338	0.112039
ILMN_1708375	IRF1	rs715285	-333490	0.201552	6.32095e-05
ILMN_1708375	IRF1	rs141249	-333367	-0.110096	0.145044
ILMN_1708375	IRF1	rs72789397	-332887	0.201211	0.0232929
ILMN_1708375	IRF1	rs2897096	-332589	0.201546	6.32109e-05
ILMN_1708375	IRF1	rs75995840	-332068	-0.113455	0.300744
ILMN_1708375	IRF1	rs156038	-331978	-0.119215	0.111998
ILMN_1708375	IRF1	rs156039	-331067	-0.144836	0.0688351
ILMN_1708375	IRF1	rs156040	-330010	-0.119168	0.111988
ILMN_1708375	IRF1	rs138901277	-328824	-0.119142	0.111984
ILMN_1708375	IRF1	rs114843061	-328760	-0.119139	0.111983
ILMN_1708375	IRF1	rs247311	-327192	-0.190687	0.0026115
ILMN_1708375	IRF1	rs156043	-327023	-0.119096	0.111978
ILMN_1708375	IRF1	rs156044	-326346	-0.119079	0.111977
ILMN_1708375	IRF1	rs156045	-326257	-0.119079	0.111977
ILMN_1708375	IRF1	rs156046	-326150	-0.119076	0.111976
ILMN_1708375	IRF1	rs75624804	-325498	-0.109716	0.283256
ILMN_1708375	IRF1	rs74993771	-323144	0.201491	6.32317e-05
ILMN_1708375	IRF1	rs145060323	-322739	0.201489	6.32327e-05
ILMN_1708375	IRF1	rs147237535	-322498	0.20658	7.50392e-05
ILMN_1708375	IRF1	rs156055	-318696	-0.0848383	0.388155
ILMN_1708375	IRF1	rs804437	-318173	-0.114033	0.125261
ILMN_1708375	IRF1	rs473753	-317739	-0.108396	0.142983
ILMN_1708375	IRF1	rs301834	-316968	-0.0992712	0.182376
ILMN_1708375	IRF1	rs159905	-316370	-0.108369	0.142976
ILMN_1708375	IRF1	rs159906	-315678	-0.163786	0.0243154
ILMN_1708375	IRF1	rs159907	-315533	-0.108409	0.142815
ILMN_1708375	IRF1	rs111726764	-313826	-0.10789	0.142391
ILMN_1708375	IRF1	rs80130359	-313733	-0.141112	0.0107404
ILMN_1708375	IRF1	rs246353	-311801	-0.0991802	0.182313
ILMN_1708375	IRF1	rs35696821	-310856	0.201487	6.66723e-05
ILMN_1708375	IRF1	rs13162424	-310509	-0.00367347	0.960962
ILMN_1708375	IRF1	rs246352	-310313	-0.147673	0.00685845
ILMN_1708375	IRF1	rs246351	-309602	-0.0991365	0.182301
ILMN_1708375	IRF1	rs2550973	-307732	-0.118455	0.112073
ILMN_1708375	IRF1	rs201381512	-307474	-0.118274	0.112523
ILMN_1708375	IRF1	rs182164821	-306827	-0.11825	0.112149
ILMN_1708375	IRF1	rs193685	-306596	-0.118197	0.112171
ILMN_1708375	IRF1	rs156035	-305161	-0.138293	0.052592
ILMN_1708375	IRF1	rs101194	-303460	-0.0938604	0.20043
ILMN_1708375	IRF1	rs754128	-303145	-0.142184	0.00901044
ILMN_1708375	IRF1	rs754127	-303143	-0.0937986	0.200448
ILMN_1708375	IRF1	rs10478998	-302342	0.201074	6.36405e-05
ILMN_1708375	IRF1	rs152056	-301391	-0.0977522	0.18263
ILMN_1708375	IRF1	rs200311738	-301299	-0.145844	0.00769608
ILMN_1708375	IRF1	rs152055	-300030	-0.107124	0.146374
ILMN_1708375	IRF1	rs152054	-299333	-0.106852	0.146623
ILMN_1708375	IRF1	rs6896703	-297578	0.200671	6.4225e-05
ILMN_1708375	IRF1	rs156036	-295861	-0.135841	0.0554339
ILMN_1708375	IRF1	rs78686200	-295838	0.216872	0.00966854
ILMN_1708375	IRF1	rs71890354	-295097	-0.106078	0.147384
ILMN_1708375	IRF1	rs28485474	-294884	-0.0673922	0.454081
ILMN_1708375	IRF1	rs112898992	-294872	-0.0357066	0.64221
ILMN_1708375	IRF1	rs10076758	-294574	0.200619	6.43081e-05
ILMN_1708375	IRF1	rs1983246	-292992	-0.105916	0.147552
ILMN_1708375	IRF1	rs2667737	-292990	-0.105909	0.14756
ILMN_1708375	IRF1	rs201933628	-292990	-0.105909	0.14756
ILMN_1708375	IRF1	rs156031	-292683	-0.195514	0.00189694
ILMN_1708375	IRF1	rs152053	-292137	-0.0961264	0.184085
ILMN_1708375	IRF1	rs156032	-291746	-0.105837	0.147658
ILMN_1708375	IRF1	rs58638873	-291626	-0.0961501	0.183967
ILMN_1708375	IRF1	rs156033	-291552	-0.101348	0.163338
ILMN_1708375	IRF1	rs156034	-291159	-0.105827	0.147646
ILMN_1708375	IRF1	rs2278398	-288432	0.20056	6.4392e-05
ILMN_1708375	IRF1	rs156030	-287956	-0.162146	0.138622
ILMN_1708375	IRF1	rs156029	-286239	-0.15957	0.00219258
ILMN_1708375	IRF1	rs152048	-285429	-0.0795453	0.392351
ILMN_1708375	IRF1	rs7701237	-284492	0.20056	6.4392e-05
ILMN_1708375	IRF1	rs3749756	-284374	0.20056	6.4392e-05
ILMN_1708375	IRF1	rs3805683	-283748	0.200567	6.43664e-05
ILMN_1708375	IRF1	rs152049	-283009	-0.15606	0.00299158
ILMN_1708375	IRF1	rs4361509	-282120	0.200815	6.40158e-05
ILMN_1708375	IRF1	rs152050	-282047	-0.145328	0.00722896
ILMN_1708375	IRF1	rs3805681	-281013	0.200596	6.42642e-05
ILMN_1708375	IRF1	rs283753	-280613	0.000142643	0.998463
ILMN_1708375	IRF1	rs156027	-280610	-0.145398	0.007207
ILMN_1708375	IRF1	rs152051	-279848	-0.105827	0.147646
ILMN_1708375	IRF1	rs156026	-279644	-0.162143	0.138652
ILMN_1708375	IRF1	rs10520127	-279618	0.217282	0.00957191
ILMN_1708375	IRF1	rs159903	-278820	-0.105828	0.147637
ILMN_1708375	IRF1	rs128738	-277998	-0.105828	0.147637
ILMN_1708375	IRF1	rs156025	-277989	-0.190561	0.00245808
ILMN_1708375	IRF1	rs10075459	-277510	0.200632	6.4137e-05
ILMN_1708375	IRF1	rs75189	-277040	-0.165255	0.00170903
ILMN_1708375	IRF1	rs17618604	-276689	0.0495019	0.614254
ILMN_1708375	IRF1	rs185616	-275107	-0.096221	0.183629
ILMN_1708375	IRF1	rs175091	-274902	-0.064294	0.476377
ILMN_1708375	IRF1	rs10052046	-274407	0.200688	6.39328e-05
ILMN_1708375	IRF1	rs156023	-273705	-0.106035	0.146983
ILMN_1708375	IRF1	rs12653783	-273495	0.200714	6.38361e-05
ILMN_1708375	IRF1	rs12657965	-273486	0.200714	6.38361e-05
ILMN_1708375	IRF1	rs154483	-272593	-0.165255	0.00170903
ILMN_1708375	IRF1	rs246107	-272205	-0.147572	0.00602062
ILMN_1708375	IRF1	rs3828675	-272005	0.200779	6.39004e-05
ILMN_1708375	IRF1	rs3792894	-271602	0.200791	6.40916e-05
ILMN_1708375	IRF1	rs152047	-269935	-0.0967501	0.181753
ILMN_1708375	IRF1	rs154484	-268431	-0.106789	0.144805
ILMN_1708375	IRF1	rs7703009	-266488	0.201172	6.52801e-05
ILMN_1708375	IRF1	rs10065782	-266215	-0.109981	0.284531
ILMN_1708375	IRF1	rs283763	-265628	-0.191238	0.00254426
ILMN_1708375	IRF1	rs2301579	-265533	0.201364	6.62669e-05
ILMN_1708375	IRF1	rs188406019	-265446	-0.112352	0.309031
ILMN_1708375	IRF1	rs3214098	-265445	0.201374	6.77296e-05
ILMN_1708375	IRF1	rs154485	-265208	-0.163766	0.00205723
ILMN_1708375	IRF1	rs154486	-263549	-0.10487	0.153301
ILMN_1708375	IRF1	rs6596070	-262699	0.196918	0.000132577
ILMN_1708375	IRF1	rs7733502	-262670	0.188481	0.000249461
ILMN_1708375	IRF1	rs4705849	-259674	0.20666	5.99554e-05
ILMN_1708375	IRF1	rs35334449	-259350	-0.122322	0.261565
ILMN_1708375	IRF1	rs67601355	-258465	-0.189343	0.00187924
ILMN_1708375	IRF1	5-131560413	-258460	-0.166211	0.00708621
ILMN_1708375	IRF1	rs157578	-257551	-0.142454	0.0721872
ILMN_1708375	IRF1	rs72793278	-257501	0.206071	6.25633e-05
ILMN_1708375	IRF1	rs4705926	-257115	0.205997	6.28877e-05
ILMN_1708375	IRF1	rs154487	-256858	-0.033794	0.602773
ILMN_1708375	IRF1	rs72793280	-255973	0.203585	6.81437e-05
ILMN_1708375	IRF1	rs113823725	-255372	0.203507	6.86749e-05
ILMN_1708375	IRF1	rs157577	-255302	-0.0822968	0.159808
ILMN_1708375	IRF1	rs246108	-255190	-0.193887	0.00140582
ILMN_1708375	IRF1	rs17165772	-254561	-0.120744	0.175662
ILMN_1708375	IRF1	rs111547866	-254372	0.206175	4.80039e-05
ILMN_1708375	IRF1	rs112688207	-254237	0.206144	4.81501e-05
ILMN_1708375	IRF1	rs112186087	-254049	-0.122208	0.171701
ILMN_1708375	IRF1	rs6875603	-253483	-0.145745	0.032375
ILMN_1708375	IRF1	rs60168911	-253413	-0.145708	0.0323992
ILMN_1708375	IRF1	rs199834894	-252915	0.201648	8.39081e-05
ILMN_1708375	IRF1	rs35388762	-252912	0.201648	8.39081e-05
ILMN_1708375	IRF1	rs150960502	-252226	-0.122025	0.262798
ILMN_1708375	IRF1	rs13190293	-251947	-0.145709	0.0323656
ILMN_1708375	IRF1	rs72793283	-251932	0.204129	5.9314e-05
ILMN_1708375	IRF1	rs11955347	-250949	0.205354	6.25227e-05
ILMN_1708375	IRF1	rs28667882	-250760	-0.145718	0.0323381
ILMN_1708375	IRF1	rs2077380	-250256	-0.144343	0.0338707
ILMN_1708375	IRF1	rs743563	-249467	-0.145942	0.032088
ILMN_1708375	IRF1	rs9791170	-249246	-0.12394	0.0192182
ILMN_1708375	IRF1	rs11741341	-248655	-0.123327	0.0198446
ILMN_1708375	IRF1	rs10058655	-247977	0.203966	6.01321e-05
ILMN_1708375	IRF1	rs10051679	-247942	-0.122419	0.0207557
ILMN_1708375	IRF1	rs10036208	-247550	-0.114754	0.0301891
ILMN_1708375	IRF1	5-131572017	-246856	-0.153713	0.0226552
ILMN_1708375	IRF1	rs12055301	-246654	-0.153952	0.0224148
ILMN_1708375	IRF1	rs733300	-246630	-0.108637	0.0390653
ILMN_1708375	IRF1	rs4535443	-246312	-0.108451	0.0393796
ILMN_1708375	IRF1	rs2405271	-245480	-0.154641	0.0217047
ILMN_1708375	IRF1	rs2089855	-245344	0.203966	6.01321e-05
ILMN_1708375	IRF1	rs907368	-244892	-0.154983	0.0213629
ILMN_1708375	IRF1	rs1473072	-244503	-0.10729	0.0413446
ILMN_1708375	IRF1	rs10067082	-244136	-0.155358	0.0209097
ILMN_1708375	IRF1	rs10060025	-244125	-0.155363	0.0209041
ILMN_1708375	IRF1	rs12521097	-243535	0.192563	0.000133072
ILMN_1708375	IRF1	rs6863548	-242953	-0.16239	0.00164549
ILMN_1708375	IRF1	rs6863213	-242941	0.203966	6.01321e-05
ILMN_1708375	IRF1	rs11949055	-242136	0.203966	6.01321e-05
ILMN_1708375	IRF1	rs11952099	-242101	-0.162152	0.0016656
ILMN_1708375	IRF1	rs34223635	-241914	-0.114995	0.302446
ILMN_1708375	IRF1	rs1588263	-241715	-0.162035	0.00167573
ILMN_1708375	IRF1	rs56764892	-241543	-0.11613	0.177745
ILMN_1708375	IRF1	rs2136188	-241359	-0.161929	0.00168474
ILMN_1708375	IRF1	rs2136187	-240979	-0.161901	0.00168728
ILMN_1708375	IRF1	rs2136186	-240608	-0.161901	0.00168728
ILMN_1708375	IRF1	rs4705927	-240265	-0.17582	0.000597019
ILMN_1708375	IRF1	rs4705928	-240236	0.203966	6.01321e-05
ILMN_1708375	IRF1	rs112385424	-240028	-0.122833	0.165865
ILMN_1708375	IRF1	rs162908	-239918	-0.161901	0.00168728
ILMN_1708375	IRF1	rs6890009	-238840	-0.161901	0.00168728
ILMN_1708375	IRF1	rs162907	-238721	-0.105572	0.0442871
ILMN_1708375	IRF1	rs6871350	-238653	-0.161901	0.00168728
ILMN_1708375	IRF1	rs2171247	-238639	-0.161784	0.00177095
ILMN_1708375	IRF1	rs35724182	-238572	-0.0946373	0.325023
ILMN_1708375	IRF1	rs10900805	-238022	-0.157193	0.067826
ILMN_1708375	IRF1	rs28472559	-237262	-0.161928	0.00168453
ILMN_1708375	IRF1	rs3844312	-236517	0.204089	5.9725e-05
ILMN_1708375	IRF1	rs6149247	-236501	-0.161942	0.00168305
ILMN_1708375	IRF1	rs6867282	-235753	-0.162031	0.0016737
ILMN_1708375	IRF1	rs371709	-235633	-0.105762	0.0439873
ILMN_1708375	IRF1	rs112300250	-235581	-0.162051	0.00167161
ILMN_1708375	IRF1	rs6868229	-235074	-0.156968	0.0679889
ILMN_1708375	IRF1	rs4705929	-234695	-0.162144	0.00166134
ILMN_1708375	IRF1	rs35719560	-234478	-0.0946373	0.325023
ILMN_1708375	IRF1	rs142218294	-233598	-0.156755	0.0681458
ILMN_1708375	IRF1	rs7701414	-232915	0.20542	5.5434e-05
ILMN_1708375	IRF1	rs4330455	-232524	-0.161223	0.00179019
ILMN_1708375	IRF1	rs3763112	-232393	-0.161245	0.00178671
ILMN_1708375	IRF1	rs334902	-232314	-0.161256	0.00178474
ILMN_1708375	IRF1	rs4594848	-232275	0.205264	5.92997e-05
ILMN_1708375	IRF1	rs3749753	-231742	-0.092373	0.336365
ILMN_1708375	IRF1	rs4705930	-231187	-0.162503	0.00160573
ILMN_1708375	IRF1	rs81598	-230913	-0.106716	0.0422974
ILMN_1708375	IRF1	rs7736284	-230722	-0.162504	0.00159723
ILMN_1708375	IRF1	rs4705931	-230528	-0.162966	0.00155995
ILMN_1708375	IRF1	rs76771760	-229787	-0.128141	0.162398
ILMN_1708375	IRF1	rs68115520	-229181	-0.135639	0.144136
ILMN_1708375	IRF1	rs7722713	-228983	-0.127083	0.163982
ILMN_1708375	IRF1	rs162902	-228759	-0.112772	0.034928
ILMN_1708375	IRF1	rs7727038	-228616	-0.172498	0.00104419
ILMN_1708375	IRF1	rs17516457	-228486	0.210737	4.91978e-05
ILMN_1708375	IRF1	rs7727544	-228339	-0.172513	0.0010432
ILMN_1708375	IRF1	rs162903	-227842	-0.125645	0.103975
ILMN_1708375	IRF1	rs77584624	-227154	-0.127083	0.163982
ILMN_1708375	IRF1	rs112537099	-227148	0.208652	4.48897e-05
ILMN_1708375	IRF1	rs78418541	-227014	-0.127083	0.163982
ILMN_1708375	IRF1	rs7720230	-226468	0.208652	4.48897e-05
ILMN_1708375	IRF1	rs3900945	-226003	-0.126013	0.0170122
ILMN_1708375	IRF1	rs188425432	-225507	-0.0553364	0.455542
ILMN_1708375	IRF1	rs181194728	-225460	-0.180847	0.0269816
ILMN_1708375	IRF1	rs77486529	-224661	-0.127083	0.163982
ILMN_1708375	IRF1	rs71583465	-224245	-0.12601	0.0170287
ILMN_1708375	IRF1	rs71583466	-223419	-0.0946373	0.325023
ILMN_1708375	IRF1	rs162904	-223089	-0.112751	0.0349698
ILMN_1708375	IRF1	rs10076701	-222454	-0.172567	0.00104467
ILMN_1708375	IRF1	rs7735891	-221868	0.220743	1.21403e-05
ILMN_1708375	IRF1	rs10463891	-221481	-0.141443	0.00703571
ILMN_1708375	IRF1	rs10463892	-220168	-0.167294	0.00121294
ILMN_1708375	IRF1	rs144364125	-220127	-0.167294	0.00121294
ILMN_1708375	IRF1	rs932019	-219503	-0.141443	0.00703571
ILMN_1708375	IRF1	rs4361510	-219226	-0.141443	0.00703571
ILMN_1708375	IRF1	rs13357280	-218686	0.220743	1.21403e-05
ILMN_1708375	IRF1	rs201935471	-218593	-0.128651	0.0155106
ILMN_1708375	IRF1	rs58835386	-218314	-0.167294	0.00121294
ILMN_1708375	IRF1	rs61352298	-218284	-0.141443	0.00703571
ILMN_1708375	IRF1	rs1979981	-217153	-0.141443	0.00703571
ILMN_1708375	IRF1	rs80171636	-217075	-0.127083	0.163982
ILMN_1708375	IRF1	rs1007602	-216707	-0.141443	0.00703571
ILMN_1708375	IRF1	rs7447266	-216340	-0.127083	0.163982
ILMN_1708375	IRF1	rs4705852	-216066	-0.141458	0.00704341
ILMN_1708375	IRF1	rs7736102	-214616	-0.167365	0.00121689
ILMN_1708375	IRF1	rs6897575	-214338	-0.167374	0.00121744
ILMN_1708375	IRF1	rs61119904	-213972	-0.127083	0.163982
ILMN_1708375	IRF1	rs270622	-213772	-0.135884	0.143408
ILMN_1708375	IRF1	rs57560761	-213174	-0.127083	0.163982
ILMN_1708375	IRF1	rs57744805	-213167	-0.127083	0.163982
ILMN_1708375	IRF1	rs270621	-213052	-0.128688	0.0156177
ILMN_1708375	IRF1	rs35566767	-212824	-0.135736	0.181639
ILMN_1708375	IRF1	rs2292260	-211937	-0.0946373	0.325023
ILMN_1708375	IRF1	rs270619	-211793	-0.135884	0.143408
ILMN_1708375	IRF1	rs162886	-211576	-0.135884	0.143408
ILMN_1708375	IRF1	rs55722650	-211573	0.224497	1.1693e-05
ILMN_1708375	IRF1	rs10479000	-211471	0.220801	1.23488e-05
ILMN_1708375	IRF1	rs4877	-211285	-0.0946373	0.325023
ILMN_1708375	IRF1	rs9895	-210931	-0.135884	0.143408
ILMN_1708375	IRF1	rs162882	-210582	-0.135884	0.143408
ILMN_1708375	IRF1	rs75851300	-210353	-0.127151	0.163762
ILMN_1708375	IRF1	rs162881	-210079	-0.135884	0.143408
ILMN_1708375	IRF1	rs156110	-208286	-0.162772	0.0655817
ILMN_1708375	IRF1	rs113742046	-207878	-0.127083	0.163982
ILMN_1708375	IRF1	rs117380149	-207837	-0.104265	0.247964
ILMN_1708375	IRF1	rs162894	-207001	-0.128725	0.0158098
ILMN_1708375	IRF1	rs72505670	-205671	-0.127083	0.163982
ILMN_1708375	IRF1	rs6878253	-205580	-0.0946373	0.325023
ILMN_1708375	IRF1	rs6878192	-205330	-0.0946373	0.325023
ILMN_1708375	IRF1	rs11954518	-204774	-0.0946373	0.325023
ILMN_1708375	IRF1	rs157573	-204435	-0.0715936	0.264078
ILMN_1708375	IRF1	rs7737937	-203892	-0.102487	0.154537
ILMN_1708375	IRF1	rs162899	-203280	-0.126863	0.0329135
ILMN_1708375	IRF1	rs7721296	-202907	-0.0946373	0.325023
ILMN_1708375	IRF1	rs17693348	-202665	-0.0945477	0.325693
ILMN_1708375	IRF1	rs6864922	-202583	-0.0945116	0.325961
ILMN_1708375	IRF1	rs3852207	-202580	-0.124196	0.173663
ILMN_1708375	IRF1	rs272895	-202499	-0.159703	0.0378612
ILMN_1708375	IRF1	rs145320956	-202353	-0.0944205	0.326636
ILMN_1708375	IRF1	rs6865305	-202200	-0.0943719	0.326994
ILMN_1708375	IRF1	rs60492295	-201549	-0.0782773	0.299409
ILMN_1708375	IRF1	rs162900	-200274	-0.0740693	0.231421
ILMN_1708375	IRF1	rs6877599	-199930	-0.0607917	0.543461
ILMN_1708375	IRF1	rs162901	-198507	-0.15185	0.0818259
ILMN_1708375	IRF1	rs71583468	-197442	-0.00645289	0.950792
ILMN_1708375	IRF1	rs381870	-196572	-0.136031	0.0426619
ILMN_1708375	IRF1	rs667838	-196171	-0.156393	0.0774214
ILMN_1708375	IRF1	rs35466090	-196037	-0.0932826	0.334823
ILMN_1708375	IRF1	rs162892	-195623	-0.14071	0.010614
ILMN_1708375	IRF1	rs162891	-195605	-0.130776	0.0156
ILMN_1708375	IRF1	rs7705189	-195515	0.213983	2.24148e-05
ILMN_1708375	IRF1	rs162890	-195215	-0.167771	0.00230917
ILMN_1708375	IRF1	rs112824150	-195190	-0.142542	0.00802582
ILMN_1708375	IRF1	rs2667736	-194797	-0.0846668	0.261608
ILMN_1708375	IRF1	rs162889	-194487	-0.176171	0.00468298
ILMN_1708375	IRF1	rs2662314	-193704	-0.0785418	0.295607
ILMN_1708375	IRF1	rs2087096	-193504	-0.133696	0.16562
ILMN_1708375	IRF1	rs2667735	-193497	-0.0848062	0.262554
ILMN_1708375	IRF1	rs2087097	-193453	-0.118637	0.0618904
ILMN_1708375	IRF1	rs157572	-192761	-0.0995095	0.0946727
ILMN_1708375	IRF1	rs156109	-192262	-0.129364	0.0267377
ILMN_1708375	IRF1	rs6878654	-191472	0.106284	0.0632854
ILMN_1708375	IRF1	rs199798272	-191034	-0.143254	0.00939378
ILMN_1708375	IRF1	rs35539449	-190888	-0.15645	0.0985428
ILMN_1708375	IRF1	rs3761661	-190438	-0.115921	0.287219
ILMN_1708375	IRF1	rs162887	-189708	-0.151284	0.00727051
ILMN_1708375	IRF1	rs460089	-189101	-0.150926	0.00736721
ILMN_1708375	IRF1	rs460271	-188811	-0.150726	0.00742449
ILMN_1708375	IRF1	rs35260072	-188021	0.221456	2.32952e-05
ILMN_1708375	IRF1	rs76030196	-187379	-0.15887	0.106926
ILMN_1708375	IRF1	rs419291	-185518	-0.164877	0.00201456
ILMN_1708375	IRF1	rs3792876	-181564	-0.115647	0.288293
ILMN_1708375	IRF1	rs270612	-181535	-0.148666	0.00799001
ILMN_1708375	IRF1	rs72795121	-180549	0.219832	1.78626e-05
ILMN_1708375	IRF1	rs272838	-180056	-0.13912	0.0439464
ILMN_1708375	IRF1	rs60934439	-179030	-0.159415	0.106013
ILMN_1708375	IRF1	rs6860806	-178337	-0.190928	0.000256118
ILMN_1708375	IRF1	rs270613	-178290	-0.184246	0.000596251
ILMN_1708375	IRF1	rs270614	-178060	-0.148666	0.00799001
ILMN_1708375	IRF1	rs13175394	-177667	-0.115647	0.288293
ILMN_1708375	IRF1	rs270615	-177300	-0.148666	0.00799001
ILMN_1708375	IRF1	rs78721012	-177147	-0.163093	0.0998959
ILMN_1708375	IRF1	rs186970542	-176792	-0.115647	0.288293
ILMN_1708375	IRF1	rs192253397	-176750	-0.115647	0.288293
ILMN_1708375	IRF1	rs71583469	-176223	-0.114726	0.29243
ILMN_1708375	IRF1	rs71583470	-175557	-0.115647	0.288293
ILMN_1708375	IRF1	rs35316456	-175049	-0.115647	0.288293
ILMN_1708375	IRF1	rs3805665	-174155	-0.115647	0.288293
ILMN_1708375	IRF1	rs3792879	-174038	-0.115647	0.288293
ILMN_1708375	IRF1	rs3792880	-173908	-0.115647	0.288293
ILMN_1708375	IRF1	rs3792881	-173768	-0.169368	0.0883291
ILMN_1708375	IRF1	rs3792882	-173762	-0.115647	0.288293
ILMN_1708375	IRF1	rs34695718	-173341	-0.115647	0.288293
ILMN_1708375	IRF1	rs3805666	-172398	-0.115647	0.288293
ILMN_1708375	IRF1	rs3805667	-172357	-0.115647	0.288293
ILMN_1708375	IRF1	rs3805668	-172285	-0.115647	0.288293
ILMN_1708375	IRF1	rs3805669	-172111	-0.115647	0.288293
ILMN_1708375	IRF1	rs13179900	-171283	-0.115647	0.288293
ILMN_1708375	IRF1	rs270608	-170467	-0.157642	0.00496961
ILMN_1708375	IRF1	rs75539158	-170281	-0.169416	0.0882224
ILMN_1708375	IRF1	rs4646194	-169811	-0.115647	0.288293
ILMN_1708375	IRF1	rs270607	-169687	-0.136325	0.0168268
ILMN_1708375	IRF1	rs2073838	-169651	-0.115647	0.288293
ILMN_1708375	IRF1	rs2073839	-168628	-0.115647	0.288293
ILMN_1708375	IRF1	rs270606	-168006	-0.148666	0.00799001
ILMN_1708375	IRF1	rs3792883	-167692	-0.115647	0.288293
ILMN_1708375	IRF1	rs3792884	-167612	-0.169424	0.0882047
ILMN_1708375	IRF1	rs3828673	-167308	-0.115647	0.288293
ILMN_1708375	IRF1	rs270605	-167062	-0.184246	0.000596251
ILMN_1708375	IRF1	rs3792885	-166625	-0.115647	0.288293
ILMN_1708375	IRF1	rs11950562	-166344	0.210153	3.71301e-05
ILMN_1708375	IRF1	rs34757387	-166196	-0.115647	0.288293
ILMN_1708375	IRF1	rs34604423	-165362	-0.115647	0.288293
ILMN_1708375	IRF1	rs156322	-164948	-0.148666	0.00799001
ILMN_1708375	IRF1	rs57600888	-164820	-0.115647	0.288293
ILMN_1708375	IRF1	rs71583471	-164706	-0.115647	0.288293
ILMN_1708375	IRF1	rs270603	-163456	-0.148666	0.00799001
ILMN_1708375	IRF1	rs682821	-163333	-0.148666	0.00799001
ILMN_1708375	IRF1	rs272842	-162356	-0.184246	0.000596251
ILMN_1708375	IRF1	rs270602	-162173	-0.164877	0.00201456
ILMN_1708375	IRF1	rs270601	-161876	-0.148666	0.00799001
ILMN_1708375	IRF1	rs3761659	-161089	-0.115647	0.288293
ILMN_1708375	IRF1	rs3805672	-159899	-0.115761	0.287855
ILMN_1708375	IRF1	rs3805673	-159770	-0.115647	0.288293
ILMN_1708375	IRF1	rs273915	-158754	-0.148666	0.00799001
ILMN_1708375	IRF1	rs273914	-158442	-0.184246	0.000596251
ILMN_1708375	IRF1	rs273913	-157717	-0.184246	0.000596251
ILMN_1708375	IRF1	rs273912	-157524	-0.148666	0.00799001
ILMN_1708375	IRF1	rs273911	-157347	-0.148666	0.00799001
ILMN_1708375	IRF1	rs71583474	-157063	-0.115647	0.288293
ILMN_1708375	IRF1	rs77975982	-156880	-0.115647	0.288293
ILMN_1708375	IRF1	rs272894	-156413	-0.184246	0.000596251
ILMN_1708375	IRF1	rs71583475	-156366	-0.115647	0.288293
ILMN_1708375	IRF1	rs272893	-155811	-0.164877	0.00201456
ILMN_1708375	IRF1	rs272892	-154524	-0.148666	0.00799001
ILMN_1708375	IRF1	rs272891	-154479	-0.148666	0.00799001
ILMN_1708375	IRF1	rs272889	-153495	-0.164877	0.00201456
ILMN_1708375	IRF1	rs272888	-153450	-0.148666	0.00799001
ILMN_1708375	IRF1	rs272887	-153160	-0.148666	0.00799001
ILMN_1708375	IRF1	rs272886	-153033	-0.184246	0.000596251
ILMN_1708375	IRF1	rs3842601	-151847	-0.115647	0.288293
ILMN_1708375	IRF1	rs273909	-151520	-0.0902726	0.230986
ILMN_1708375	IRF1	rs2304081	-151325	-0.115647	0.288293
ILMN_1708375	IRF1	rs272885	-151137	-0.148666	0.00799001
ILMN_1708375	IRF1	rs3805676	-150406	-0.115647	0.288293
ILMN_1708375	IRF1	rs272884	-150219	-0.184246	0.000596251
ILMN_1708375	IRF1	rs272883	-150175	-0.148666	0.00799001
ILMN_1708375	IRF1	rs272882	-149712	-0.148666	0.00799001
ILMN_1708375	IRF1	rs272881	-149609	-0.184246	0.000596251
ILMN_1708375	IRF1	rs56800160	-149464	-0.181327	0.000771001
ILMN_1708375	IRF1	rs149218	-149183	-0.164877	0.00201456
ILMN_1708375	IRF1	rs272880	-148695	-0.148666	0.00799001
ILMN_1708375	IRF1	rs272879	-148327	-0.199818	0.000230143
ILMN_1708375	IRF1	rs4646200	-147737	-0.115647	0.288293
ILMN_1708375	IRF1	rs272878	-147104	-0.148666	0.00799001
ILMN_1708375	IRF1	rs111444641	-147006	-0.114692	0.292575
ILMN_1708375	IRF1	rs56399423	-146216	0.232145	1.03178e-05
ILMN_1708375	IRF1	rs35497612	-145767	-0.115788	0.287713
ILMN_1708375	IRF1	rs71583476	-145661	-0.115647	0.288293
ILMN_1708375	IRF1	rs3991391	-145606	-0.184674	0.000575659
ILMN_1708375	IRF1	rs272877	-144613	-0.148666	0.00799001
ILMN_1708375	IRF1	rs141858026	-144277	-0.115587	0.28855
ILMN_1708375	IRF1	rs150191101	-144166	-0.154296	0.119883
ILMN_1708375	IRF1	rs272875	-143985	-0.184246	0.000596251
ILMN_1708375	IRF1	rs272874	-143827	-0.164877	0.00201456
ILMN_1708375	IRF1	rs3805678	-143666	-0.115647	0.288293
ILMN_1708375	IRF1	rs272872	-143009	-0.148666	0.00799001
ILMN_1708375	IRF1	rs2306772	-142892	-0.115647	0.288293
ILMN_1708375	IRF1	rs1050152	-142553	0.232145	1.03178e-05
ILMN_1708375	IRF1	rs272871	-142185	-0.162595	0.00245554
ILMN_1708375	IRF1	rs34796927	-142144	-0.138187	0.0141716
ILMN_1708375	IRF1	rs11242109	-141826	0.211192	2.88211e-05
ILMN_1708375	IRF1	rs272870	-141800	-0.148666	0.00799001
ILMN_1708375	IRF1	rs10075801	-141231	0.219375	1.87389e-05
ILMN_1708375	IRF1	rs272869	-140876	-0.164877	0.00201456
ILMN_1708375	IRF1	rs13184379	-140728	-0.115647	0.288293
ILMN_1708375	IRF1	rs4705933	-140461	-0.184246	0.000596251
ILMN_1708375	IRF1	rs4646204	-138878	-0.115647	0.288293
ILMN_1708375	IRF1	rs57750646	-138609	-0.0446756	0.64855
ILMN_1708375	IRF1	rs272868	-138122	-0.148666	0.00799001
ILMN_1708375	IRF1	rs272867	-137816	-0.184246	0.000596251
ILMN_1708375	IRF1	rs35167365	-137129	-0.115647	0.288293
ILMN_1708375	IRF1	rs272866	-136964	-0.184246	0.000596251
ILMN_1708375	IRF1	rs272865	-136947	-0.184246	0.000596251
ILMN_1708375	IRF1	rs147858478	-136088	-0.186666	0.000538516
ILMN_1708375	IRF1	rs149736917	-135449	-0.116099	0.287026
ILMN_1708375	IRF1	rs200938253	-135385	-0.115647	0.288293
ILMN_1708375	IRF1	rs145721969	-135320	-0.187894	0.0387405
ILMN_1708375	IRF1	rs272863	-135221	-0.155531	0.00489597
ILMN_1708375	IRF1	rs166635	-134831	-0.148228	0.00820052
ILMN_1708375	IRF1	rs116170405	-134726	-0.115647	0.288293
ILMN_1708375	IRF1	rs272860	-134698	-0.184246	0.000596251
ILMN_1708375	IRF1	rs272859	-134617	-0.148666	0.00799001
ILMN_1708375	IRF1	rs34689843	-133617	-0.115647	0.288293
ILMN_1708375	IRF1	rs272857	-133576	-0.164857	0.00201734
ILMN_1708375	IRF1	rs35847227	-133526	-0.115647	0.288293
ILMN_1708375	IRF1	rs71583477	-132833	-0.115647	0.288293
ILMN_1708375	IRF1	rs10058074	-132727	0.219331	1.87923e-05
ILMN_1708375	IRF1	rs35948329	-132421	-0.115647	0.288293
ILMN_1708375	IRF1	rs36108085	-132394	-0.115647	0.288293
ILMN_1708375	IRF1	rs272856	-131792	-0.148666	0.00799001
ILMN_1708375	IRF1	rs272855	-131698	-0.148666	0.00799001
ILMN_1708375	IRF1	rs272854	-130856	-0.148666	0.00799001
ILMN_1708375	IRF1	rs34754328	-130799	-0.115647	0.288293
ILMN_1708375	IRF1	rs169256	-130340	-0.148666	0.00799001
ILMN_1708375	IRF1	rs272853	-130312	-0.148666	0.00799001
ILMN_1708375	IRF1	rs272852	-130106	-0.184246	0.000596251
ILMN_1708375	IRF1	rs71583478	-130049	-0.115647	0.288293
ILMN_1708375	IRF1	rs272851	-129909	-0.148666	0.00799001
ILMN_1708375	IRF1	rs272850	-129750	-0.15116	0.00708562
ILMN_1708375	IRF1	rs56996855	-129235	-0.115272	0.290194
ILMN_1708375	IRF1	rs272849	-128632	-0.164877	0.00201456
ILMN_1708375	IRF1	rs142549017	-128224	-0.115647	0.288293
ILMN_1708375	IRF1	rs34034297	-127697	-0.115647	0.288293
ILMN_1708375	IRF1	rs55737227	-126731	-0.148298	0.00830772
ILMN_1708375	IRF1	rs273903	-126411	-0.148666	0.00799001
ILMN_1708375	IRF1	rs35412807	-125928	-0.110014	0.32291
ILMN_1708375	IRF1	rs273902	-125907	-0.162688	0.00235055
ILMN_1708375	IRF1	rs183894	-125816	-0.162688	0.00235055
ILMN_1708375	IRF1	rs34547355	-125759	-0.109916	0.323335
ILMN_1708375	IRF1	rs4705938	-124796	0.21056	3.58103e-05
ILMN_1708375	IRF1	rs273901	-124513	-0.148666	0.00799001
ILMN_1708375	IRF1	rs273900	-124267	-0.184246	0.000596251
ILMN_1708375	IRF1	rs273899	-123695	-0.148666	0.00799001
ILMN_1708375	IRF1	rs35834048	-123537	-0.115647	0.288293
ILMN_1708375	IRF1	rs35809179	-123467	-0.115647	0.288293
ILMN_1708375	IRF1	rs273898	-122699	-0.150603	0.0104711
ILMN_1708375	IRF1	rs147708834	-122681	-0.115647	0.288293
ILMN_1708375	IRF1	rs71583480	-122622	-0.115647	0.288293
ILMN_1708375	IRF1	rs156403	-122554	-0.148666	0.00799001
ILMN_1708375	IRF1	rs273897	-122543	-0.164877	0.00201456
ILMN_1708375	IRF1	rs71583481	-122322	-0.115647	0.288293
ILMN_1708375	IRF1	rs77318058	-121890	-0.169424	0.0882047
ILMN_1708375	IRF1	rs71583482	-120932	-0.115647	0.288293
ILMN_1708375	IRF1	rs71583483	-120854	-0.115647	0.288293
ILMN_1708375	IRF1	rs10515456	-119204	-0.169424	0.0882047
ILMN_1708375	IRF1	rs274546	-119006	-0.164877	0.00201456
ILMN_1708375	IRF1	rs200837	-118915	-0.148666	0.00799001
ILMN_1708375	IRF1	rs388891	-118079	-0.148666	0.00799001
ILMN_1708375	IRF1	rs367805	-117594	-0.136325	0.0168268
ILMN_1708375	IRF1	rs111421603	-117463	-0.115647	0.288293
ILMN_1708375	IRF1	rs1644283	-117278	-0.148666	0.00799001
ILMN_1708375	IRF1	rs441969	-116753	-0.185358	0.000710217
ILMN_1708375	IRF1	rs2631372	-115295	-0.148666	0.00799001
ILMN_1708375	IRF1	rs2631371	-115182	-0.148666	0.00799001
ILMN_1708375	IRF1	rs2631370	-115097	-0.184246	0.000596251
ILMN_1708375	IRF1	rs35323400	-114466	-0.115647	0.288293
ILMN_1708375	IRF1	rs2569265	-114354	-0.148666	0.00799001
ILMN_1708375	IRF1	rs34786243	-114153	-0.115647	0.288293
ILMN_1708375	IRF1	rs4646298	-113654	-0.115647	0.288293
ILMN_1708375	IRF1	rs2631369	-113607	-0.148666	0.00799001
ILMN_1708375	IRF1	rs2631368	-113576	-0.147995	0.00847585
ILMN_1708375	IRF1	rs2631367	-113415	0.211192	2.88211e-05
ILMN_1708375	IRF1	rs13180169	-113347	-0.115647	0.288293
ILMN_1708375	IRF1	rs13180186	-113315	-0.115647	0.288293
ILMN_1708375	IRF1	rs13180043	-113286	-0.115647	0.288293
ILMN_1708375	IRF1	rs13180295	-113285	-0.115647	0.288293
ILMN_1708375	IRF1	rs2631365	-112924	-0.184246	0.000596251
ILMN_1708375	IRF1	rs3788987	-112584	-0.115647	0.288293
ILMN_1708375	IRF1	rs3788988	-112502	-0.115647	0.288293
ILMN_1708375	IRF1	rs13185655	-112126	-0.115647	0.288293
ILMN_1708375	IRF1	rs2569266	-112082	-0.184246	0.000596251
ILMN_1708375	IRF1	rs13167994	-112050	-0.115647	0.288293
ILMN_1708375	IRF1	rs2631364	-111959	-0.148666	0.00799001
ILMN_1708375	IRF1	rs2631363	-111778	-0.164877	0.00201456
ILMN_1708375	IRF1	rs2631362	-111580	-0.148666	0.00799001
ILMN_1708375	IRF1	rs75817769	-111508	-0.169377	0.0883034
ILMN_1708375	IRF1	rs2631361	-111493	-0.164877	0.00201456
ILMN_1708375	IRF1	rs2631360	-111444	0.211192	2.88211e-05
ILMN_1708375	IRF1	rs62384157	-111336	-0.150937	0.0312594
ILMN_1708375	IRF1	rs2631359	-110981	-0.148666	0.00799001
ILMN_1708375	IRF1	rs671473	-110338	-0.148666	0.00799001
ILMN_1708375	IRF1	rs10060615	-109996	0.219331	1.87923e-05
ILMN_1708375	IRF1	rs13163451	-109274	-0.115647	0.288293
ILMN_1708375	IRF1	rs611084	-109134	-0.164877	0.00201456
ILMN_1708375	IRF1	rs610735	-109097	-0.164877	0.00201456
ILMN_1708375	IRF1	rs34590412	-108846	-0.115647	0.288293
ILMN_1708375	IRF1	rs582490	-108778	-0.148666	0.00799001
ILMN_1708375	IRF1	rs581968	-108671	-0.148666	0.00799001
ILMN_1708375	IRF1	rs200838	-108474	0.211192	2.88211e-05
ILMN_1708375	IRF1	rs274572	-107956	-0.148666	0.00799001
ILMN_1708375	IRF1	rs4646301	-107773	-0.115647	0.288293
ILMN_1708375	IRF1	rs274571	-106748	-0.148666	0.00799001
ILMN_1708375	IRF1	rs4646302	-106391	-0.115647	0.288293
ILMN_1708375	IRF1	rs274570	-105647	-0.148666	0.00799001
ILMN_1708375	IRF1	rs34452667	-105318	-0.115647	0.288293
ILMN_1708375	IRF1	rs274568	-105295	-0.184246	0.000596251
ILMN_1708375	IRF1	rs2073642	-105099	-0.115647	0.288293
ILMN_1708375	IRF1	rs274567	-104464	-0.164877	0.00201456
ILMN_1708375	IRF1	rs4646304	-104095	-0.115647	0.288293
ILMN_1708375	IRF1	rs274566	-103862	-0.184246	0.000596251
ILMN_1708375	IRF1	rs274565	-103605	-0.191408	0.000612184
ILMN_1708375	IRF1	rs274564	-103572	-0.148928	0.00990196
ILMN_1708375	IRF1	rs13187029	-103494	-0.115647	0.288293
ILMN_1708375	IRF1	rs2516788	-103308	-0.164877	0.00201513
ILMN_1708375	IRF1	rs183898	-101971	-0.148666	0.00799001
ILMN_1708375	IRF1	rs17622208	-101823	0.21056	3.58103e-05
ILMN_1708375	IRF1	rs34741321	-101450	-0.167643	0.0918623
ILMN_1708375	IRF1	rs274563	-101014	-0.16505	0.0020067
ILMN_1708375	IRF1	rs274562	-100667	-0.164877	0.00201456
ILMN_1708375	IRF1	rs4646305	-100334	-0.115647	0.288293
ILMN_1708375	IRF1	rs200284691	-99826	-0.115647	0.288293
ILMN_1708375	IRF1	rs77461733	-99824	-0.115647	0.288293
ILMN_1708375	IRF1	rs71583484	-99743	-0.115647	0.288293
ILMN_1708375	IRF1	rs274561	-99645	-0.164877	0.00201456
ILMN_1708375	IRF1	rs71583485	-99491	-0.115647	0.288293
ILMN_1708375	IRF1	rs274560	-99423	-0.164877	0.00201456
ILMN_1708375	IRF1	rs71583486	-99184	-0.115647	0.288293
ILMN_1708375	IRF1	rs78399358	-99177	-0.166231	0.094611
ILMN_1708375	IRF1	rs274559	-98803	-0.184246	0.000596251
ILMN_1708375	IRF1	rs635620	-98610	-0.148666	0.00799001
ILMN_1708375	IRF1	rs635619	-98608	-0.148666	0.00799001
ILMN_1708375	IRF1	rs274558	-97699	-0.184246	0.000596251
ILMN_1708375	IRF1	rs274557	-97669	-0.184246	0.000596251
ILMN_1708375	IRF1	rs13161860	-97013	-0.114373	0.293887
ILMN_1708375	IRF1	rs143811719	-96964	-0.149897	0.00827166
ILMN_1708375	IRF1	rs274556	-96798	-0.145041	0.00979493
ILMN_1708375	IRF1	rs274555	-95922	-0.176521	0.000815075
ILMN_1708375	IRF1	rs17689550	-95808	-0.0653286	0.368705
ILMN_1708375	IRF1	rs2073643	-95585	-0.167695	0.00129976
ILMN_1708375	IRF1	rs2073644	-95584	-0.150851	0.00576128
ILMN_1708375	IRF1	rs2073645	-94059	-0.132088	0.20324
ILMN_1708375	IRF1	rs274554	-93923	-0.0560263	0.445023
ILMN_1708375	IRF1	rs11748193	-93544	0.21474	7.10379e-05
ILMN_1708375	IRF1	rs274553	-93041	-0.0560263	0.445023
ILMN_1708375	IRF1	rs11746555	-91840	0.212837	8.27039e-05
ILMN_1708375	IRF1	rs274552	-91527	-0.0560263	0.445023
ILMN_1708375	IRF1	rs274551	-91193	-0.0560263	0.445023
ILMN_1708375	IRF1	rs35295663	-90965	-0.0896729	0.417592
ILMN_1708375	IRF1	rs274550	-90161	-0.0783194	0.264973
ILMN_1708375	IRF1	rs274549	-89755	-0.0560263	0.445023
ILMN_1708375	IRF1	rs1045020	-88862	-0.0466259	0.522409
ILMN_1708375	IRF1	rs60522531	-88821	-0.0560263	0.445023
ILMN_1708375	IRF1	rs201329220	-88817	-0.0513171	0.47168
ILMN_1708375	IRF1	rs274548	-88066	-0.0560263	0.445023
ILMN_1708375	IRF1	rs274547	-87569	-0.0560263	0.445023
ILMN_1708375	IRF1	rs12517950	-87547	0.217097	5.81308e-05
ILMN_1708375	IRF1	rs7705826	-86417	-0.0783194	0.264973
ILMN_1708375	IRF1	rs17689595	-86099	-0.136496	0.0511085
ILMN_1708375	IRF1	rs11739135	-85476	0.217382	5.67412e-05
ILMN_1708375	IRF1	rs4705855	-83227	-0.03758	0.589269
ILMN_1708375	IRF1	rs4705857	-81843	-0.116431	0.0359728
ILMN_1708375	IRF1	rs4705940	-81488	-0.0828224	0.239207
ILMN_1708375	IRF1	rs139019978	-81227	-0.111599	0.292898
ILMN_1708375	IRF1	rs6893782	-79440	-0.0834621	0.235691
ILMN_1708375	IRF1	rs4705941	-78425	-0.0615684	0.402167
ILMN_1708375	IRF1	rs13168774	-78217	-0.0623173	0.396514
ILMN_1708375	IRF1	rs2897160	-77375	-0.0652426	0.374428
ILMN_1708375	IRF1	rs2405522	-77177	-0.0914084	0.194151
ILMN_1708375	IRF1	rs6596075	-76645	-0.0684552	0.349993
ILMN_1708375	IRF1	rs10900806	-76327	-0.083517	0.15953
ILMN_1708375	IRF1	rs13179841	-76053	-0.125329	0.232216
ILMN_1708375	IRF1	rs6897597	-75408	-0.113761	0.0561893
ILMN_1708375	IRF1	rs11242110	-75096	-0.170449	0.00295223
ILMN_1708375	IRF1	rs17771891	-74671	-0.138887	0.0451189
ILMN_1708375	IRF1	rs13190001	-74391	0.200534	0.000155921
ILMN_1708375	IRF1	rs1016988	-74299	-0.138887	0.0451189
ILMN_1708375	IRF1	rs7704457	-74083	-0.138887	0.0451189
ILMN_1708375	IRF1	rs72795177	-70105	0.156575	0.0828927
ILMN_1708375	IRF1	rs10071051	-66253	-0.094354	0.120278
ILMN_1708375	IRF1	rs201484464	-66232	-0.132088	0.20324
ILMN_1708375	IRF1	rs35373795	-65049	-0.132088	0.20324
ILMN_1708375	IRF1	rs2079054	-64411	-0.0943418	0.120346
ILMN_1708375	IRF1	rs2097731	-64174	-0.0943553	0.120296
ILMN_1708375	IRF1	rs11748773	-64112	-0.178358	0.0595329
ILMN_1708375	IRF1	rs4705943	-63869	-0.155976	0.0877361
ILMN_1708375	IRF1	rs4451042	-63396	-0.098609	0.405731
ILMN_1708375	IRF1	rs1003533	-63222	-0.138887	0.0451189
ILMN_1708375	IRF1	rs2285673	-62904	-0.0942661	0.120815
ILMN_1708375	IRF1	rs11242111	-62815	-0.098642	0.405566
ILMN_1708375	IRF1	rs1981524	-62367	-0.139609	0.0441128
ILMN_1708375	IRF1	rs1981525	-62341	-0.098677	0.405432
ILMN_1708375	IRF1	rs1468199	-61861	-0.155957	0.0877817
ILMN_1708375	IRF1	rs1004234	-61772	-0.10097	0.395121
ILMN_1708375	IRF1	rs10900807	-61393	-0.143682	0.0394921
ILMN_1708375	IRF1	rs2269821	-60559	-0.102199	0.234199
ILMN_1708375	IRF1	rs2269822	-60161	-0.102199	0.234199
ILMN_1708375	IRF1	rs28435738	-59234	-0.178084	0.0598957
ILMN_1708375	IRF1	rs77335401	-59048	-0.090861	0.239058
ILMN_1708375	IRF1	rs201009593	-58943	-0.136214	0.104247
ILMN_1708375	IRF1	rs1859085	-58794	-0.137397	0.101627
ILMN_1708375	IRF1	rs78003854	-58484	-0.132046	0.203395
ILMN_1708375	IRF1	rs4608913	-58455	-0.136313	0.104187
ILMN_1708375	IRF1	rs75472890	-58445	-0.132046	0.203395
ILMN_1708375	IRF1	rs4588594	-58423	-0.136313	0.104187
ILMN_1708375	IRF1	rs10076733	-58142	-0.129859	0.0380319
ILMN_1708375	IRF1	rs4143335	-55699	-0.102199	0.234199
ILMN_1708375	IRF1	rs725580	-54770	-0.102199	0.234199
ILMN_1708375	IRF1	rs886285	-53667	-0.153887	0.0116353
ILMN_1708375	IRF1	rs34362950	-52370	-0.132032	0.203446
ILMN_1708375	IRF1	rs147386065	-52110	0.236327	3.95821e-06
ILMN_1708375	IRF1	rs11242112	-50985	-0.137852	0.0234931
ILMN_1708375	IRF1	rs2106854	-49699	-0.122323	0.0772454
ILMN_1708375	IRF1	rs2158101	-49600	-0.123229	0.0487199
ILMN_1708375	IRF1	rs2188962	-48068	0.229444	6.81584e-06
ILMN_1708375	IRF1	rs28655019	-47992	-0.123095	0.0489675
ILMN_1708375	IRF1	rs11741543	-47558	-0.123055	0.0490421
ILMN_1708375	IRF1	rs11958162	-46957	-0.101973	0.23539
ILMN_1708375	IRF1	rs13184651	-45215	-0.101587	0.237431
ILMN_1708375	IRF1	rs62385693	-45199	-0.12403	0.0727585
ILMN_1708375	IRF1	rs4475253	-42367	-0.150389	0.0111331
ILMN_1708375	IRF1	rs10066378	-41906	-0.0914642	0.292207
ILMN_1708375	IRF1	rs11242113	-41639	-0.138582	0.039543
ILMN_1708375	IRF1	rs34679531	-41531	-0.118311	0.0581794
ILMN_1708375	IRF1	rs10062371	-40460	-0.117594	0.0596319
ILMN_1708375	IRF1	rs17622378	-40421	0.231836	4.38315e-06
ILMN_1708375	IRF1	rs6874639	-40157	-0.140413	0.0358572
ILMN_1708375	IRF1	rs11743941	-39672	-0.117594	0.0596319
ILMN_1708375	IRF1	rs11743947	-39616	-0.17729	0.0611818
ILMN_1708375	IRF1	rs11744116	-39113	-0.117594	0.0596319
ILMN_1708375	IRF1	rs4540166	-39016	-0.117594	0.0596319
ILMN_1708375	IRF1	rs4371745	-38918	-0.117594	0.0596319
ILMN_1708375	IRF1	rs4643947	-38092	-0.117594	0.0596319
ILMN_1708375	IRF1	rs7730247	-37585	-0.140596	0.0354787
ILMN_1708375	IRF1	rs1012793	-37528	-0.140571	0.0355111
ILMN_1708375	IRF1	rs1012794	-37192	-0.117594	0.0596319
ILMN_1708375	IRF1	rs4235801	-36429	-0.117594	0.0596319
ILMN_1708375	IRF1	rs4235802	-36036	-0.117594	0.0596319
ILMN_1708375	IRF1	rs7703152	-35660	-0.117594	0.0596319
ILMN_1708375	IRF1	rs11747902	-35158	-0.117594	0.0596319
ILMN_1708375	IRF1	rs6867325	-34868	-0.117594	0.0596319
ILMN_1708375	IRF1	rs13176348	-34866	-0.0876595	0.320357
ILMN_1708375	IRF1	rs12521868	-34480	0.223687	8.50529e-06
ILMN_1708375	IRF1	rs6868372	-34290	-0.164116	0.0042391
ILMN_1708375	IRF1	rs10036896	-33695	-0.117594	0.0596319
ILMN_1708375	IRF1	rs77450473	-33337	-0.0744676	0.335638
ILMN_1708375	IRF1	rs12515180	-33189	0.223936	8.2566e-06
ILMN_1708375	IRF1	rs4504381	-33103	-0.172579	0.00343542
ILMN_1708375	IRF1	rs111280764	-33084	-0.118522	0.0579271
ILMN_1708375	IRF1	rs7718024	-32994	-0.141932	0.0344531
ILMN_1708375	IRF1	rs113120136	-32896	-0.118786	0.0574361
ILMN_1708375	IRF1	rs726923	-32455	-0.172593	0.00343233
ILMN_1708375	IRF1	rs146604341	-32422	0.223536	9.17164e-06
ILMN_1708375	IRF1	rs11951091	-32278	0.224185	7.8842e-06
ILMN_1708375	IRF1	rs7703230	-32265	-0.172593	0.00343233
ILMN_1708375	IRF1	rs6866467	-31820	-0.183562	0.00213898
ILMN_1708375	IRF1	rs6866614	-31736	0.222729	9.55474e-06
ILMN_1708375	IRF1	rs10059611	-31595	-0.175073	0.00324783
ILMN_1708375	IRF1	rs59041913	-30738	-0.122203	0.0515862
ILMN_1708375	IRF1	rs7713065	-30539	-0.121864	0.0372523
ILMN_1708375	IRF1	rs10069798	-30452	-0.122226	0.0515437
ILMN_1708375	IRF1	rs7713818	-30122	-0.17026	0.00440791
ILMN_1708375	IRF1	rs10599248	-30085	-0.175209	0.00323829
ILMN_1708375	IRF1	rs7713966	-30059	-0.189908	0.0034659
ILMN_1708375	IRF1	rs7734052	-30058	-0.189908	0.0034659
ILMN_1708375	IRF1	rs35377719	-29417	-0.0867996	0.312701
ILMN_1708375	IRF1	rs2706387	-29316	-0.175214	0.00323791
ILMN_1708375	IRF1	rs12655512	-29128	-0.17522	0.00323752
ILMN_1708375	IRF1	rs12659708	-29010	-0.17522	0.00323752
ILMN_1708375	IRF1	rs6865438	-28457	-0.175236	0.00323638
ILMN_1708375	IRF1	rs10066308	-28257	-0.127432	0.0215324
ILMN_1708375	IRF1	rs2252405	-27509	-0.175277	0.00323153
ILMN_1708375	IRF1	rs2522043	-27202	-0.175556	0.00321362
ILMN_1708375	IRF1	rs2522044	-27027	-0.175692	0.00320573
ILMN_1708375	IRF1	rs7734115	-26815	-0.0867867	0.312759
ILMN_1708375	IRF1	rs2706383	-26471	-0.169053	0.0123805
ILMN_1708375	IRF1	rs4705950	-25587	0.223988	7.42414e-06
ILMN_1708375	IRF1	rs74898264	-25101	-0.122346	0.036464
ILMN_1708375	IRF1	rs36173056	-25083	-0.0867867	0.312759
ILMN_1708375	IRF1	rs3857440	-24804	-0.122347	0.0364622
ILMN_1708375	IRF1	rs2405528	-24575	-0.169076	0.0123757
ILMN_1708375	IRF1	rs11378925	-23955	-0.0867867	0.312759
ILMN_1708375	IRF1	rs201374392	-23645	-0.171643	0.0118948
ILMN_1708375	IRF1	rs10477741	-23563	-0.0811626	0.291295
ILMN_1708375	IRF1	rs886286	-23276	-0.17186	0.0118679
ILMN_1708375	IRF1	rs757105	-23210	-0.17186	0.0118679
ILMN_1708375	IRF1	rs2522047	-22991	-0.17186	0.0118679
ILMN_1708375	IRF1	rs2706393	-22806	-0.17186	0.0118679
ILMN_1708375	IRF1	rs72797303	-22710	0.213385	2.116e-05
ILMN_1708375	IRF1	rs2522050	-22264	-0.171841	0.0118813
ILMN_1708375	IRF1	rs2706395	-22070	-0.17186	0.0118679
ILMN_1708375	IRF1	rs2706396	-22064	0.222518	7.71068e-06
ILMN_1708375	IRF1	rs11745587	-21951	-0.126251	0.0185549
ILMN_1708375	IRF1	rs6894249	-21326	-0.143346	0.00521771
ILMN_1708375	IRF1	rs2522051	-21295	-0.188507	0.000182415
ILMN_1708375	IRF1	rs35426692	-20470	-0.0867867	0.312759
ILMN_1708375	IRF1	rs2522052	-20386	0.222518	7.71068e-06
ILMN_1708375	IRF1	rs13169718	-20167	-0.0867867	0.312759
ILMN_1708375	IRF1	rs60068475	-20144	-0.0867867	0.312759
ILMN_1708375	IRF1	rs11957350	-20064	-0.0867867	0.312759
ILMN_1708375	IRF1	rs2706403	-19861	0.224021	8.70802e-06
ILMN_1708375	IRF1	rs2522054	-19347	-0.147127	0.0324399
ILMN_1708375	IRF1	rs3749834	-19253	-0.0867867	0.312759
ILMN_1708375	IRF1	rs3749833	-19247	-0.125859	0.0306317
ILMN_1708375	IRF1	rs11748326	-18914	-0.123857	0.0467567
ILMN_1708375	IRF1	rs2706336	-18912	0.222518	7.71068e-06
ILMN_1708375	IRF1	rs2706339	-18768	-0.147164	0.0323954
ILMN_1708375	IRF1	rs2522055	-18274	-0.155047	0.0095295
ILMN_1708375	IRF1	rs72797306	-18123	0.222518	7.71068e-06
ILMN_1708375	IRF1	rs58395458	-17898	-0.144562	0.107276
ILMN_1708375	IRF1	rs10077785	-17715	-0.123857	0.0467567
ILMN_1708375	IRF1	rs139158447	-17601	-0.146632	0.0326554
ILMN_1708375	IRF1	rs2522056	-17147	-0.147123	0.0324421
ILMN_1708375	IRF1	rs2522057	-16926	0.222514	7.71102e-06
ILMN_1708375	IRF1	rs17622517	-15336	0.454587	2.22307e-06
ILMN_1708375	IRF1	rs10067603	-15005	-0.123642	0.0475006
ILMN_1708375	IRF1	rs10060626	-14906	-0.124486	0.04612
ILMN_1708375	IRF1	rs2522060	-14848	-0.149793	0.0299646
ILMN_1708375	IRF1	rs2522061	-14828	-0.149793	0.0299646
ILMN_1708375	IRF1	rs35894264	-14822	-0.0865643	0.314269
ILMN_1708375	IRF1	rs2706373	-14617	-0.147421	0.0321247
ILMN_1708375	IRF1	rs2248116	-14526	0.22247	7.70815e-06
ILMN_1708375	IRF1	rs10039559	-14366	-0.123642	0.0475006
ILMN_1708375	IRF1	rs35454153	-13608	-0.0865514	0.314357
ILMN_1708375	IRF1	rs2522062	-13457	-0.147418	0.032131
ILMN_1708375	IRF1	rs2522063	-13282	-0.147418	0.032131
ILMN_1708375	IRF1	rs2706379	-13138	-0.147414	0.0321372
ILMN_1708375	IRF1	rs35194480	-12704	-0.0860011	0.318185
ILMN_1708375	IRF1	rs35053097	-12520	-0.0858052	0.31956
ILMN_1708375	IRF1	rs2522064	-12385	-0.148236	0.0320115
ILMN_1708375	IRF1	rs3846729	-12105	-0.123642	0.0475006
ILMN_1708375	IRF1	rs3846730	-12093	-0.137989	0.0230656
ILMN_1708375	IRF1	rs2057655	-11249	-0.148326	0.0320186
ILMN_1708375	IRF1	rs2548992	-10205	-0.136183	0.0166932
ILMN_1708375	IRF1	rs2548993	-10004	-0.133164	0.0192557
ILMN_1708375	IRF1	rs2057656	-9568	-0.136539	0.0165452
ILMN_1708375	IRF1	rs2057657	-9557	-0.123642	0.0475006
ILMN_1708375	IRF1	rs140316257	-9116	-0.134827	0.0184184
ILMN_1708375	IRF1	rs2706381	-8254	-0.152445	0.028771
ILMN_1708375	IRF1	rs11741255	-7691	0.223175	9.71104e-06
ILMN_1708375	IRF1	rs10586626	-5839	-0.124844	0.0599398
ILMN_1708375	IRF1	rs200090751	-5835	-0.124785	0.060031
ILMN_1708375	IRF1	rs13164856	-5669	-0.111217	0.0651301
ILMN_1708375	IRF1	rs4705862	-5654	-0.122463	0.0217665
ILMN_1708375	IRF1	rs13165038	-5523	-0.0963379	0.10071
ILMN_1708375	IRF1	rs66881681	-5462	-0.0973242	0.0982174
ILMN_1708375	IRF1	rs7719499	-4782	-0.143909	0.0186808
ILMN_1708375	IRF1	rs3846731	-4609	-0.119902	0.0412623
ILMN_1708375	IRF1	rs7734334	-3869	-0.119902	0.0412623
ILMN_1708375	IRF1	rs7735073	-3516	-0.118593	0.0428774
ILMN_1708375	IRF1	rs17715481	-3489	-0.154893	0.154253
ILMN_1708375	IRF1	rs3846732	-2786	-0.119902	0.0412623
ILMN_1708375	IRF1	rs11954400	-2632	-0.119902	0.0412623
ILMN_1708375	IRF1	rs10072571	-2162	-0.119902	0.0412623
ILMN_1708375	IRF1	rs10065633	-2157	-0.119902	0.0412623
ILMN_1708375	IRF1	rs10072700	-1970	-0.145754	0.0210922
ILMN_1708375	IRF1	rs11958503	-1098	-0.113179	0.0536948
ILMN_1708375	IRF1	rs11952031	-1044	-0.119902	0.0412623
ILMN_1708375	IRF1	rs11955514	-913	-0.0633967	0.306724
ILMN_1708375	IRF1	rs11958559	-888	-0.0643004	0.298669
ILMN_1708375	IRF1	rs6893937	-672	-0.119902	0.0412623
ILMN_1708375	IRF1	rs6873269	-319	-0.119902	0.0412623
ILMN_1708375	IRF1	rs6873426	-242	-0.119902	0.0412623
ILMN_1708375	IRF1	rs6894655	-224	-0.119902	0.0412623
ILMN_1708375	IRF1	rs12153431	-216	-0.09806	0.290591
ILMN_1708375	IRF1	rs5871455	-103	-0.119902	0.0412623
ILMN_1708375	IRF1	rs11347983	-45	-0.128419	0.0144496
ILMN_1708375	IRF1	rs839	253	-0.119913	0.041241
ILMN_1708375	IRF1	rs2070731	925	-0.121259	0.0385788
ILMN_1708375	IRF1	rs2070730	927	-0.119911	0.0412468
ILMN_1708375	IRF1	rs2070729	1048	-0.128419	0.0144496
ILMN_1708375	IRF1	rs7701588	1097	-0.119911	0.0412468
ILMN_1708375	IRF1	rs2070728	1104	-0.119911	0.0412468
ILMN_1708375	IRF1	rs2070727	1402	-0.119914	0.041244
ILMN_1708375	IRF1	rs10051145	1951	-0.119914	0.041244
ILMN_1708375	IRF1	rs17622656	2124	0.1713	0.0010998
ILMN_1708375	IRF1	rs17848418	2315	-0.119914	0.041244
ILMN_1708375	IRF1	rs10068129	2373	-0.110337	0.0565507
ILMN_1708375	IRF1	rs61175929	2675	-0.129004	0.0297531
ILMN_1708375	IRF1	rs10053046	2685	-0.119914	0.041244
ILMN_1708375	IRF1	rs10068266	2760	-0.0737459	0.235287
ILMN_1708375	IRF1	rs148994412	2769	-0.0951376	0.146792
ILMN_1708375	IRF1	rs2070726	2865	-0.119914	0.041244
ILMN_1708375	IRF1	rs2070725	2915	-0.119914	0.041244
ILMN_1708375	IRF1	rs10214312	2993	-0.123566	0.0348249
ILMN_1708375	IRF1	rs9282762	3182	-0.119914	0.041244
ILMN_1708375	IRF1	rs2070724	3199	-0.119914	0.041244
ILMN_1708375	IRF1	rs9282763	3260	-0.123566	0.0348249
ILMN_1708375	IRF1	rs9282761	3351	-0.119914	0.041244
ILMN_1708375	IRF1	rs2070723	4314	-0.120112	0.0409725
ILMN_1708375	IRF1	rs13170412	4646	-0.121548	0.0382133
ILMN_1708375	IRF1	rs10035166	5054	-0.145955	0.0210005
ILMN_1708375	IRF1	rs10213701	5191	-0.121704	0.0380323
ILMN_1708375	IRF1	rs2070722	5613	-0.120553	0.040403
ILMN_1708375	IRF1	rs2070721	6969	-0.127596	0.0152373
ILMN_1708375	IRF1	rs960757	7437	-0.122432	0.0371473
ILMN_1708375	IRF1	rs10900809	7449	0.171436	0.00111845
ILMN_1708375	IRF1	rs11242115	7540	0.171444	0.00111868
ILMN_1708375	IRF1	rs2549009	7892	-0.122574	0.036967
ILMN_1708375	IRF1	rs2549008	7980	-0.0549085	0.387702
ILMN_1708375	IRF1	rs2549007	8002	-0.121426	0.0392414
ILMN_1708375	IRF1	rs2706384	8007	-0.121397	0.0392896
ILMN_1708375	IRF1	rs2549006	8192	-0.122665	0.0368554
ILMN_1708375	IRF1	rs2549005	8318	-0.122729	0.0367726
ILMN_1708375	IRF1	rs3840527	8779	-0.129986	0.0274041
ILMN_1708375	IRF1	rs41525648	8902	-0.127802	0.0151329
ILMN_1708375	IRF1	rs2549004	8952	-0.121671	0.0389277
ILMN_1708375	IRF1	rs2549003	10424	-0.122057	0.0388841
ILMN_1708375	IRF1	rs2549002	10705	-0.122334	0.0380811
ILMN_1708375	IRF1	rs149527856	10954	-0.12067	0.0410533
ILMN_1708375	IRF1	rs2549001	11809	-0.123855	0.0353882
ILMN_1708375	IRF1	rs2548999	12185	-0.12281	0.0374515
ILMN_1708375	IRF1	rs2706385	12893	-0.123111	0.037054
ILMN_1708375	IRF1	rs115568222	13069	-0.16486	0.10411
ILMN_1708375	IRF1	rs2548998	13641	-0.128338	0.0148339
ILMN_1708375	IRF1	rs2706386	13814	-0.123499	0.0365474
ILMN_1708375	IRF1	rs736801	14726	0.172809	0.00103265
ILMN_1708375	IRF1	rs2548997	16522	-0.123876	0.0360409
ILMN_1708375	IRF1	rs11740965	18218	-0.0881845	0.354171
ILMN_1708375	IRF1	rs2548994	20297	0.0575849	0.317863
ILMN_1708375	IRF1	rs4705952	20745	-0.018475	0.75747
ILMN_1708375	IRF1	rs150561317	20987	-0.0459741	0.457092
ILMN_1708375	IRF1	rs2706389	21209	-0.048787	0.42959
ILMN_1708375	IRF1	rs7736328	21523	-0.0506713	0.410943
ILMN_1708375	IRF1	rs13171895	22263	-0.0963411	0.0754135
ILMN_1708375	IRF1	rs4546372	22436	-0.0446028	0.474031
ILMN_1708375	IRF1	rs4705953	23302	-0.0504012	0.413907
ILMN_1708375	IRF1	rs4705863	23348	-0.0503954	0.413972
ILMN_1708375	IRF1	rs2706390	23407	-0.0503706	0.414208
ILMN_1708375	IRF1	rs4705864	23454	-0.0503754	0.414184
ILMN_1708375	IRF1	rs10479004	24104	-0.0969527	0.0732348
ILMN_1708375	IRF1	rs188921810	24209	-0.0243962	0.84052
ILMN_1708375	IRF1	rs2706391	24433	-0.050211	0.4159
ILMN_1708375	IRF1	rs72797327	24592	0.152166	0.00742964
ILMN_1708375	IRF1	rs2706392	25184	-0.0500649	0.417407
ILMN_1708375	IRF1	rs10040272	25707	-0.0499864	0.418219
ILMN_1708375	IRF1	rs7720592	25871	-0.0229675	0.845234
ILMN_1708375	IRF1	rs4588593	26460	-0.0506809	0.387743
ILMN_1708375	IRF1	rs150614447	26943	0.151527	0.00789933
ILMN_1708375	IRF1	rs6596082	27326	-0.0446266	0.44737
ILMN_1708375	IRF1	rs139707881	28089	0.150383	0.00800318
ILMN_1708375	IRF1	rs75244569	28998	-0.0212655	0.854785
ILMN_1708375	IRF1	rs10074713	29019	-0.0974781	0.0724682
ILMN_1708375	IRF1	rs77254187	30204	-0.0205523	0.858914
ILMN_1708375	IRF1	rs75688870	30218	-0.0205993	0.858576
ILMN_1708375	IRF1	rs58755310	30663	-0.0203142	0.860259
ILMN_1708375	IRF1	rs10064128	30945	-0.0975489	0.0724344
ILMN_1708375	IRF1	rs55730162	30983	0.15447	0.00626399
ILMN_1708375	IRF1	rs145504576	31153	0.148749	0.00855961
ILMN_1708375	IRF1	rs11738703	37143	0.145378	0.00978803
ILMN_1708375	IRF1	rs11745207	37160	0.145392	0.00978223
ILMN_1708375	IRF1	rs6868463	37180	-0.0169216	0.879848
ILMN_1708375	IRF1	rs66765994	38082	-0.0927274	0.0896547
ILMN_1708375	IRF1	rs200306362	39122	-0.0473263	0.415732
ILMN_1708375	IRF1	rs57896917	40488	0.14338	0.0105824
ILMN_1708375	IRF1	rs2706394	40638	-0.0475201	0.445007
ILMN_1708375	IRF1	rs2548989	40832	-0.0463447	0.450846
ILMN_1708375	IRF1	rs2406543	41447	-0.0396371	0.494637
ILMN_1708375	IRF1	rs2548990	42773	-0.0447289	0.439402
ILMN_1708375	IRF1	rs2548991	43158	-0.045661	0.45651
ILMN_1708375	IRF1	rs4143832	44104	-0.0453434	0.459165
ILMN_1708375	IRF1	rs763595	44371	-0.0453434	0.459165
ILMN_1708375	IRF1	rs6887731	44727	0.143553	0.010233
ILMN_1708375	IRF1	rs878978	44878	-0.0900815	0.0936302
ILMN_1708375	IRF1	rs11739623	45279	0.145876	0.0088428
ILMN_1708375	IRF1	rs2079103	45633	-0.0498651	0.38718
ILMN_1708375	IRF1	rs4705959	46918	0.14618	0.00871294
ILMN_1708375	IRF1	rs72797338	47535	-0.0453434	0.459165
ILMN_1708375	IRF1	rs2706398	47613	-0.0900124	0.0938196
ILMN_1708375	IRF1	rs72797340	48692	-0.0453669	0.458959
ILMN_1708375	IRF1	rs2706399	48829	-0.0900633	0.0936381
ILMN_1708375	IRF1	rs17690122	48962	-0.0453434	0.459165
ILMN_1708375	IRF1	rs11739622	51095	0.0799924	0.318161
ILMN_1708375	IRF1	rs11242120	51816	0.125015	0.0172284
ILMN_1708375	IRF1	rs743562	53510	0.108777	0.0432767
ILMN_1708375	IRF1	rs739719	53992	-0.0516471	0.606357
ILMN_1708375	IRF1	rs739718	54200	-0.038427	0.714279
ILMN_1708375	IRF1	rs143012784	55149	0.0917263	0.389548
ILMN_1708375	IRF1	rs201923248	55790	-0.0248357	0.675155
ILMN_1708375	IRF1	rs2069812	61043	0.0995135	0.0790577
ILMN_1708375	IRF1	rs2706401	62732	-0.0597185	0.302128
ILMN_1708375	IRF1	rs2522411	64894	-0.0687091	0.226396
ILMN_1708375	IRF1	rs2078392	66000	-0.0596098	0.302698
ILMN_1708375	IRF1	rs2078387	66021	-0.068674	0.226544
ILMN_1708375	IRF1	rs2078386	66063	-0.0686662	0.226577
ILMN_1708375	IRF1	rs12652920	66367	-0.0595927	0.302811
ILMN_1708375	IRF1	rs72003888	66857	-0.0622475	0.283681
ILMN_1708375	IRF1	rs2057687	68372	-0.0472312	0.409478
ILMN_1708375	IRF1	rs1986009	69113	-0.0699309	0.271889
ILMN_1708375	IRF1	rs2706334	71598	-0.0798193	0.158118
ILMN_1708375	IRF1	rs62383708	75132	0.0929829	0.263012
ILMN_1708375	IRF1	rs10079653	76638	-0.0797339	0.158289
ILMN_1708375	IRF1	rs2706338	76976	-0.0709454	0.217457
ILMN_1708375	IRF1	rs61096033	78298	-0.0709094	0.217559
ILMN_1708375	IRF1	rs62383710	81724	-0.0660856	0.249179
ILMN_1708375	IRF1	rs2244012	82352	-0.0747145	0.184393
ILMN_1708375	IRF1	rs2299015	82624	-0.0660895	0.249116
ILMN_1708375	IRF1	rs75245322	84153	0.0916544	0.393626
ILMN_1708375	IRF1	rs2299014	84526	0.0265448	0.651393
ILMN_1708375	IRF1	rs2706345	85055	-0.0687847	0.221791
ILMN_1708375	IRF1	rs2243677	85373	-0.0747168	0.184383
ILMN_1708375	IRF1	rs2706347	86244	-0.0747096	0.184422
ILMN_1708375	IRF1	rs2706348	86937	-0.0747024	0.184461
ILMN_1708375	IRF1	rs2706349	87887	-0.0747096	0.184422
ILMN_1708375	IRF1	rs56668723	88317	-0.0666583	0.245109
ILMN_1708375	IRF1	rs58760622	89239	-0.0666583	0.245109
ILMN_1708375	IRF1	rs62383714	90922	-0.0660895	0.249116
ILMN_1708375	IRF1	rs2522414	92974	-0.0752887	0.181193
ILMN_1708375	IRF1	rs111783219	93685	-0.0666657	0.245061
ILMN_1708375	IRF1	rs2706353	94455	-0.0746879	0.184538
ILMN_1708375	IRF1	rs17166050	96340	-0.0661189	0.248913
ILMN_1708375	IRF1	rs2522403	96444	-0.0746735	0.184616
ILMN_1708375	IRF1	rs2299013	98045	-0.0651806	0.256814
ILMN_1708375	IRF1	rs2299012	98067	-0.0738772	0.190471
ILMN_1708375	IRF1	rs2246176	98477	-0.0738627	0.190551
ILMN_1708375	IRF1	rs2252775	99571	-0.0660895	0.249116
ILMN_1708375	IRF1	rs35318926	100124	-0.0660895	0.249116
ILMN_1708375	IRF1	rs6898898	101008	-0.0746807	0.184577
ILMN_1708375	IRF1	rs62383715	101357	-0.0632992	0.263932
ILMN_1708375	IRF1	rs55982201	101677	-0.0653064	0.256021
ILMN_1708375	IRF1	rs60490216	103012	-0.0651806	0.256814
ILMN_1708375	IRF1	rs56798121	106301	-0.0651806	0.256814
ILMN_1708375	IRF1	rs2706362	106314	-0.0738483	0.190631
ILMN_1708375	IRF1	rs10463893	109166	-0.0660895	0.249116
ILMN_1708375	IRF1	rs2897443	110721	-0.0660895	0.249116
ILMN_1708375	IRF1	rs3216215	113047	-0.0751741	0.181893
ILMN_1708375	IRF1	rs17622991	113880	-0.0754489	0.189605
ILMN_1708375	IRF1	rs62383750	114106	-0.0754489	0.189605
ILMN_1708375	IRF1	rs2706370	114143	-0.0831576	0.142191
ILMN_1708375	IRF1	rs10463894	115034	-0.0660883	0.249177
ILMN_1708375	IRF1	rs2706372	116604	-0.0746229	0.184889
ILMN_1708375	IRF1	rs72797364	117685	0.102146	0.346435
ILMN_1708375	IRF1	rs2706374	118972	-0.0746229	0.184889
ILMN_1708375	IRF1	rs12187537	121031	-0.0660895	0.249116
ILMN_1708375	IRF1	rs2522392	122921	-0.0746301	0.18485
ILMN_1708375	IRF1	rs11749376	124815	-0.0666583	0.245109
ILMN_1708375	IRF1	rs2522394	125256	-0.0747793	0.184071
ILMN_1708375	IRF1	rs115911400	126862	-0.0660883	0.249177
ILMN_1708375	IRF1	rs59568225	126872	-0.0660883	0.249177
ILMN_1708375	IRF1	rs2245460	129653	-0.0686991	0.22232
ILMN_1708375	IRF1	rs10520114	130018	-0.0660883	0.249177
ILMN_1708375	IRF1	rs2301713	133123	-0.0721882	0.207885
ILMN_1708375	IRF1	rs6596086	133349	-0.0744754	0.185681
ILMN_1708375	IRF1	rs6894017	133525	-0.0721882	0.207885
ILMN_1708375	IRF1	rs2106984	134193	-0.0744754	0.185681
ILMN_1708375	IRF1	rs33932778	134431	-0.0721882	0.207885
ILMN_1708375	IRF1	rs7449456	134554	-0.0721882	0.207885
ILMN_1708375	IRF1	rs17772583	134637	0.128467	0.0269465
ILMN_1708375	IRF1	rs71644647	136241	-0.0660798	0.249177
ILMN_1708375	IRF1	rs56877785	136657	-0.0500196	0.412927
ILMN_1708375	IRF1	rs200839540	136658	-0.0426527	0.498419
ILMN_1708375	IRF1	rs140251311	136702	0.164426	0.0138993
ILMN_1708375	IRF1	rs9687749	136704	-0.107065	0.0543763
ILMN_1708375	IRF1	rs10479009	136724	-0.0879006	0.129195
ILMN_1708375	IRF1	rs60156285	136945	-0.0707073	0.229428
ILMN_1708375	IRF1	rs6873732	142194	-0.0721882	0.207885
ILMN_1708375	IRF1	rs6874184	142276	-0.0721882	0.207885
ILMN_1708375	IRF1	rs62383757	142976	-0.0660798	0.249177
ILMN_1708375	IRF1	rs62383758	143097	-0.0660798	0.249177
ILMN_1708375	IRF1	rs145963617	143563	-0.0660798	0.249177
ILMN_1708375	IRF1	rs3798135	146236	-0.0721882	0.207885
ILMN_1708375	IRF1	rs3798134	146306	-0.0721882	0.207885
ILMN_1708375	IRF1	rs56183820	146733	-0.0661118	0.248999
ILMN_1708375	IRF1	rs6873897	148100	-0.0662818	0.247893
ILMN_1708375	IRF1	rs12332204	148115	-0.0724063	0.206671
ILMN_1708375	IRF1	rs10056700	148609	-0.0898532	0.0966914
ILMN_1708375	IRF1	rs62385260	148667	-0.0663156	0.247773
ILMN_1708375	IRF1	rs6596087	149736	-0.0726262	0.205378
ILMN_1708375	IRF1	rs6866095	150072	-0.0726781	0.205073
ILMN_1708375	IRF1	rs201800171	150405	-0.0727182	0.20485
ILMN_1708375	IRF1	rs6871536	151001	-0.0727984	0.204393
ILMN_1708375	IRF1	rs2237060	152012	0.0491747	0.38565
ILMN_1708375	IRF1	rs12653750	153029	-0.0662216	0.248455
ILMN_1708375	IRF1	rs2040703	153385	-0.0755918	0.179762
ILMN_1708375	IRF1	rs137906075	154043	0.000572805	0.995648
ILMN_1708375	IRF1	rs2040704	154304	-0.0746937	0.184756
ILMN_1708375	IRF1	rs6872131	154509	-0.0724371	0.206742
ILMN_1708375	IRF1	rs2074369	154790	-0.0747178	0.184655
ILMN_1708375	IRF1	rs7737470	155190	-0.0663416	0.247781
ILMN_1708375	IRF1	rs11308531	155304	-0.0663507	0.247737
ILMN_1708375	IRF1	rs2040705	155804	-0.0350848	0.535649
ILMN_1708375	IRF1	rs2240032	158254	-0.0667233	0.245624
ILMN_1708375	IRF1	rs74312035	161594	-0.0790617	0.162081
ILMN_1708375	IRF1	rs62385261	163250	-0.0706114	0.220617
ILMN_1708375	IRF1	rs62385262	163498	-0.0672281	0.242767
ILMN_1708375	IRF1	rs60632435	163642	-0.0707415	0.219821
ILMN_1708375	IRF1	rs7700346	164553	-0.0797315	0.191099
ILMN_1708375	IRF1	rs2158177	165185	-0.0772788	0.206458
ILMN_1708375	IRF1	rs60153262	165962	-0.139774	0.244824
ILMN_1708375	IRF1	rs72797378	168052	-0.0772981	0.206342
ILMN_1708375	IRF1	rs6596090	169542	-0.0809714	0.152864
ILMN_1708375	IRF1	rs3091307	170263	-0.0822703	0.146676
ILMN_1708375	IRF1	rs3091308	172159	-0.086113	0.128736
ILMN_1708375	IRF1	rs12188917	172212	-0.0801671	0.157397
ILMN_1708375	IRF1	rs67006560	172783	-0.0855961	0.160195
ILMN_1708375	IRF1	rs115008099	173008	-0.0859845	0.158088
ILMN_1708375	IRF1	rs1881457	173536	-0.0869628	0.152748
ILMN_1708375	IRF1	rs1800925	173936	-0.0619639	0.311485
ILMN_1708375	IRF1	rs1295687	175589	-0.324737	0.00117016
ILMN_1708375	IRF1	rs1295686	176970	-0.156052	0.0116189
ILMN_1708375	IRF1	rs20541	177091	-0.15334	0.0157379
ILMN_1708375	IRF1	rs1295685	177572	-0.15334	0.0157379
ILMN_1708375	IRF1	rs848	177627	-0.153343	0.0133046
ILMN_1708375	IRF1	rs847	177796	-0.147538	0.0194154
ILMN_1708375	IRF1	rs2069757	179540	-0.0641549	0.502627
ILMN_1708375	IRF1	rs1295683	180003	-0.140609	0.101852
ILMN_1708375	IRF1	rs2243204	180621	-0.0724846	0.436421
ILMN_1708375	IRF1	rs2243208	182278	-0.0913054	0.334287
ILMN_1708375	IRF1	rs2243210	182513	-0.104506	0.313355
ILMN_1708375	IRF1	rs2243211	182549	-0.104725	0.312659
ILMN_1708375	IRF1	rs2243217	183060	-0.100022	0.328814
ILMN_1708375	IRF1	rs2243218	183151	-0.100246	0.328214
ILMN_1708375	IRF1	rs2243219	183252	-0.115096	0.251947
ILMN_1708375	IRF1	rs2243221	183971	-0.11675	0.237196
ILMN_1708375	IRF1	rs2243300	185213	-0.100748	0.300604
ILMN_1708375	IRF1	rs2243228	185490	-0.0739547	0.442177
ILMN_1708375	IRF1	rs762534	185883	-0.0918026	0.360687
ILMN_1708375	IRF1	rs34142320	189101	-0.181028	0.00383067
ILMN_1708375	IRF1	rs2243248	189771	0.1392	0.133312
ILMN_1708375	IRF1	rs2243250	190281	-0.072118	0.284102
ILMN_1708375	IRF1	rs2070874	190837	-0.0613532	0.367302
ILMN_1708375	IRF1	rs734244	191853	-0.0615695	0.366115
ILMN_1708375	IRF1	rs11479198	192292	-0.0616674	0.366164
ILMN_1708375	IRF1	rs2227284	193852	-0.0629884	0.355169
ILMN_1708375	IRF1	rs2227282	194306	-0.0211837	0.713669
ILMN_1708375	IRF1	rs2243266	194916	-0.0613532	0.367302
ILMN_1708375	IRF1	rs2243267	195013	-0.0613532	0.367302
ILMN_1708375	IRF1	rs2243268	195090	-0.0613532	0.367302
ILMN_1708375	IRF1	rs2243269	195138	-0.0613532	0.367302
ILMN_1708375	IRF1	rs2243270	195236	-0.072118	0.284102
ILMN_1708375	IRF1	rs2243274	195959	-0.0721572	0.28401
ILMN_1708375	IRF1	rs2243282	197681	-0.0613532	0.367302
ILMN_1708375	IRF1	rs2243284	198119	-0.0721224	0.284488
ILMN_1708375	IRF1	rs2243288	199071	-0.0721216	0.284691
ILMN_1708375	IRF1	rs2243289	199259	-0.0613532	0.367302
ILMN_1708375	IRF1	rs2243290	199296	-0.0613532	0.367302
ILMN_1708375	IRF1	rs2243291	200110	-0.0720178	0.286471
ILMN_1708375	IRF1	rs2243293	200926	-0.0456224	0.472298
ILMN_1708375	IRF1	rs2243294	200942	-0.0482913	0.44856
ILMN_1708375	IRF1	rs35081016	201429	-0.0416273	0.508164
ILMN_1708375	IRF1	rs10066660	202117	-0.0483423	0.441467
ILMN_1708375	IRF1	rs10066662	202123	-0.0374574	0.546781
ILMN_1708375	IRF1	rs6885996	202423	-0.0457196	0.463825
ILMN_1708375	IRF1	rs200316941	203396	0.0404516	0.645757
ILMN_1708375	IRF1	rs201478295	203397	0.04039	0.646257
ILMN_1708375	IRF1	rs142899624	203780	-0.0287845	0.633038
ILMN_1708375	IRF1	rs4426908	203845	-0.0339576	0.574094
ILMN_1708375	IRF1	rs63582760	204099	-0.0253346	0.670608
ILMN_1708375	IRF1	rs74863864	204386	-0.0692996	0.307231
ILMN_1708375	IRF1	rs6897429	204390	-0.0234928	0.691209
ILMN_1708375	IRF1	rs2406539	204403	-0.0233545	0.692863
ILMN_1708375	IRF1	rs11747814	205293	-0.0185152	0.748188
ILMN_1708375	IRF1	rs11242122	205835	-0.0182818	0.751874
ILMN_1708375	IRF1	rs11242123	206614	-0.0649046	0.323734
ILMN_1708375	IRF1	rs11242124	207031	-0.0226465	0.695595
ILMN_1708375	IRF1	rs11242125	207032	-0.0222898	0.699988
ILMN_1708375	IRF1	rs6879672	207074	-0.0203019	0.724999
ILMN_1708375	IRF1	rs139152725	207472	-0.0208909	0.713725
ILMN_1708375	IRF1	rs1859139	208123	0.041339	0.597912
ILMN_1708375	IRF1	rs1859138	208176	-0.0220533	0.702922
ILMN_1708375	IRF1	rs10068370	208695	-0.0216131	0.708509
ILMN_1708375	IRF1	rs11949166	208808	-0.0242726	0.677377
ILMN_1708375	IRF1	rs4705962	209985	-0.021448	0.71383
ILMN_1708375	IRF1	rs17510339	210541	-0.0619614	0.366539
ILMN_1708375	IRF1	rs4705963	210618	-0.0162837	0.776302
ILMN_1708375	IRF1	rs11242126	211541	-0.0692063	0.30647
ILMN_1708375	IRF1	rs17690965	211794	-0.00988552	0.860066
ILMN_1708375	IRF1	rs5871461	212490	0.0665848	0.372292
ILMN_1708375	IRF1	rs12514976	213099	-0.0692585	0.306211
ILMN_1708375	IRF1	rs2023823	213933	-0.0098506	0.860537
ILMN_1708375	IRF1	rs6883504	214249	0.0665848	0.372292
ILMN_1708375	IRF1	rs2237059	214739	-0.0692063	0.30647
ILMN_1708375	IRF1	rs2023822	215473	0.0665848	0.372292
ILMN_1708375	IRF1	rs1468217	215581	-0.0098506	0.860537
ILMN_1708375	IRF1	rs70974055	215608	0.0589577	0.423958
ILMN_1708375	IRF1	rs10455052	215715	-0.0613532	0.367302
ILMN_1708375	IRF1	rs10073911	216526	-0.00984665	0.860591
ILMN_1708375	IRF1	rs6865485	216699	-0.0098506	0.860537
ILMN_1708375	IRF1	rs1468216	217379	0.0665848	0.372292
ILMN_1708375	IRF1	rs1468215	217616	-0.00794751	0.887287
ILMN_1708375	IRF1	rs3756755	217694	0.0665848	0.372292
ILMN_1708375	IRF1	rs3213639	219326	-0.00794751	0.887287
ILMN_1708375	IRF1	rs2285700	220259	-0.0098506	0.860537
ILMN_1708375	IRF1	rs12186803	221196	-0.0692063	0.30647
ILMN_1708375	IRF1	rs10062446	221501	-0.0098506	0.860537
ILMN_1708375	IRF1	rs10069772	221815	0.0665848	0.372292
ILMN_1708375	IRF1	rs17166203	222122	-0.0692063	0.30647
ILMN_1708375	IRF1	rs3798132	222563	-0.0637823	0.341544
ILMN_1708375	IRF1	rs3798131	223134	-0.0692063	0.30647
ILMN_1708375	IRF1	rs3798130	223273	-0.0692063	0.30647
ILMN_1708375	IRF1	rs2299011	223669	-0.0692063	0.30647
ILMN_1708375	IRF1	rs2299010	223867	-0.0613532	0.367302
ILMN_1708375	IRF1	rs2299009	223940	-0.00945101	0.866371
ILMN_1708375	IRF1	rs2299007	224159	-0.0613532	0.367302
ILMN_1708375	IRF1	rs3216214	224313	-0.00386148	0.945603
ILMN_1708375	IRF1	rs12517135	224775	-0.0692063	0.30647
ILMN_1708375	IRF1	rs2237058	225045	-0.0098506	0.860537
ILMN_1708375	IRF1	rs2237057	225071	-0.0098506	0.860537
ILMN_1708375	IRF1	rs2299006	225865	-0.0691982	0.306518
ILMN_1708375	IRF1	rs12514685	226839	-0.064914	0.323663
ILMN_1708375	IRF1	rs10036532	226942	-0.0098506	0.860537
ILMN_1708375	IRF1	rs4705964	227292	-0.0143273	0.798726
ILMN_1708375	IRF1	rs7737031	227717	-0.0692063	0.30647
ILMN_1708375	IRF1	rs11740584	227916	-0.0098506	0.860537
ILMN_1708375	IRF1	rs10793813	228375	0.0665848	0.372292
ILMN_1708375	IRF1	rs6864396	229002	-0.00985025	0.860543
ILMN_1708375	IRF1	rs6864565	229098	-0.0098506	0.860537
ILMN_1708375	IRF1	rs6869202	229750	0.0666226	0.372082
ILMN_1708375	IRF1	rs2897442	230154	-0.00986344	0.860357
ILMN_1708375	IRF1	rs4425499	230189	-0.00986739	0.860303
ILMN_1708375	IRF1	rs1080001	230243	-0.069297	0.305886
ILMN_1708375	IRF1	rs4266392	230382	-0.010061	0.857649
ILMN_1708375	IRF1	rs10477742	230916	-0.0101569	0.856324
ILMN_1708375	IRF1	rs17166215	231819	-0.0692063	0.30647
ILMN_1708375	IRF1	rs33941688	235880	-0.00858888	0.878395
ILMN_1708375	IRF1	rs4705965	236254	-0.0101687	0.856174
ILMN_1708375	IRF1	rs11242127	236631	-0.0101896	0.855884
ILMN_1708375	IRF1	rs2074529	237274	-0.0102482	0.855082
ILMN_1708375	IRF1	rs2051809	238001	-0.0103042	0.854317
ILMN_1708375	IRF1	rs2299005	238716	-0.0692679	0.306771
ILMN_1708375	IRF1	rs2299004	238965	-0.0103701	0.853416
ILMN_1708375	IRF1	rs2299003	239423	-0.0105701	0.850647
ILMN_1708375	IRF1	rs7734673	239593	-0.0104306	0.852585
ILMN_1708375	IRF1	rs7717027	239606	-0.0104306	0.852585
ILMN_1708375	IRF1	rs6896296	239825	-0.0111938	0.84188
ILMN_1708375	IRF1	rs7735429	239972	-0.0692063	0.30647
ILMN_1708375	IRF1	rs10074523	241710	-0.0112508	0.841305
ILMN_1708375	IRF1	rs3798129	244687	-0.0692063	0.30647
ILMN_1708375	IRF1	rs2406411	245428	-0.0692063	0.30647
ILMN_1708375	IRF1	rs77858324	246279	-0.0692063	0.30647
ILMN_1708375	IRF1	rs2406410	247007	-0.0692063	0.30647
ILMN_1708375	IRF1	rs59354656	247549	-0.0692063	0.30647
ILMN_1708375	IRF1	rs57276537	247779	-0.0699534	0.301715
ILMN_1708375	IRF1	rs10463516	248603	-0.0700613	0.301033
ILMN_1708375	IRF1	rs9784675	250866	-0.0692063	0.30647
ILMN_1708375	IRF1	rs9784600	250974	-0.0694803	0.305094
ILMN_1708375	IRF1	rs7732667	251460	-0.0697411	0.303804
ILMN_1708375	IRF1	rs60168940	252339	-0.0713972	0.293925
ILMN_1708375	IRF1	rs2277066	254040	-0.0660338	0.462787
ILMN_1708375	IRF1	rs2277065	254129	-0.0511986	0.560626
ILMN_1708375	IRF1	rs3756753	254785	-0.109405	0.204075
ILMN_1708375	IRF1	rs114065788	254944	-0.158916	0.173213
ILMN_1708375	IRF1	rs3756752	255000	-0.0984063	0.26022
ILMN_1708375	IRF1	rs3834276	255210	-0.0984916	0.259952
ILMN_1708375	IRF1	rs199912051	255216	-0.0990722	0.258106
ILMN_1708375	IRF1	rs57586624	255822	-0.109993	0.202114
ILMN_1708375	IRF1	rs7717322	256017	-0.110204	0.201477
ILMN_1708375	IRF1	rs34591351	256155	-0.0990387	0.257681
ILMN_1708375	IRF1	rs7731422	256780	-0.0994179	0.256044
ILMN_1708375	IRF1	rs67280784	259296	-0.100559	0.250809
ILMN_1708375	IRF1	rs66459561	260066	-0.111849	0.194941
ILMN_1708375	IRF1	rs67049374	260321	-0.11191	0.194634
ILMN_1708375	IRF1	rs79757254	262592	-0.146404	0.160676
ILMN_1708375	IRF1	rs803057	263024	-0.11246	0.191471
ILMN_1708375	IRF1	rs803056	264585	-0.112853	0.190456
ILMN_1708375	IRF1	rs72799426	265356	-0.152889	0.150137
ILMN_1708375	IRF1	rs803055	266083	-0.112665	0.186637
ILMN_1708375	IRF1	rs803054	267104	-0.101548	0.238466
ILMN_1708375	IRF1	rs708461	267944	-0.107804	0.199302
ILMN_1708375	IRF1	rs12188656	271955	-0.0788519	0.297819
ILMN_1708375	IRF1	rs256871	274164	-0.0669668	0.375499
ILMN_1708375	IRF1	rs30534	274776	-0.0762988	0.308513
ILMN_1708375	IRF1	rs42403	275121	-0.0669668	0.375499
ILMN_1708375	IRF1	rs30533	276101	-0.0762988	0.308513
ILMN_1708375	IRF1	rs2067190	277450	-0.0865459	0.240641
ILMN_1708375	IRF1	rs30509	279547	-0.0762988	0.308513
ILMN_1708375	IRF1	rs39588	280262	-0.0762988	0.308513
ILMN_1708375	IRF1	rs30508	280365	-0.0762988	0.308513
ILMN_1708375	IRF1	rs30507	281126	-0.0765585	0.307045
ILMN_1708375	IRF1	rs30506	281599	-0.0762988	0.308513
ILMN_1708375	IRF1	rs187681	283030	-0.0669631	0.375537
ILMN_1708375	IRF1	rs256875	284398	-0.0762988	0.308513
ILMN_1708375	IRF1	rs194395	285283	-0.0669668	0.375499
ILMN_1708375	IRF1	rs256874	286502	-0.0669668	0.375499
ILMN_1708375	IRF1	rs256873	286827	-0.138191	0.157552
ILMN_1708375	IRF1	rs803145	286860	-0.134543	0.109701
ILMN_1708375	IRF1	rs201065841	286908	-0.104414	0.195052
ILMN_1708375	IRF1	rs187784804	286950	-0.12154	0.149824
ILMN_1708375	IRF1	rs803142	286956	-0.12154	0.149824
ILMN_1708375	IRF1	rs141943281	286966	-0.0692637	0.374704
ILMN_1708375	IRF1	rs145895282	286968	-0.12154	0.149824
ILMN_1708375	IRF1	rs392916	287688	-0.0681185	0.370103
ILMN_1708375	IRF1	rs402959	288178	-0.0762988	0.308513
ILMN_1708375	IRF1	rs39855	288522	-0.0762988	0.308513
ILMN_1708375	IRF1	rs30531	289153	-0.0764949	0.307655
ILMN_1708375	IRF1	rs30530	289468	-0.0762988	0.308513
ILMN_1708375	IRF1	rs30529	290612	-0.0762988	0.308513
ILMN_1708375	IRF1	rs30528	290746	-0.0762988	0.308513
ILMN_1708375	IRF1	rs30527	290869	-0.0762988	0.308513
ILMN_1708375	IRF1	rs30526	291093	-0.0762988	0.308513
ILMN_1708375	IRF1	rs30524	292057	-0.0762988	0.308513
ILMN_1708375	IRF1	rs30523	292170	-0.0762988	0.308513
ILMN_1708375	IRF1	rs30522	292445	0.0704584	0.50887
ILMN_1708375	IRF1	rs30521	292717	-0.0763091	0.308451
ILMN_1708375	IRF1	rs30520	292862	-0.0763091	0.308451
ILMN_1708375	IRF1	rs30519	293116	-0.0763194	0.308389
ILMN_1708375	IRF1	rs30518	293167	-0.0763194	0.308389
ILMN_1708375	IRF1	rs30517	293560	-0.0763297	0.308328
ILMN_1708375	IRF1	rs30516	293687	-0.0763297	0.308328
ILMN_1708375	IRF1	rs30515	294638	-0.0763544	0.30819
ILMN_1708375	IRF1	rs42402	295067	-0.0763585	0.308176
ILMN_1708375	IRF1	rs34833685	295181	-0.0738494	0.325655
ILMN_1708375	IRF1	rs30514	295974	-0.0761986	0.309299
ILMN_1708375	IRF1	rs30513	296351	-0.0762089	0.309237
ILMN_1708375	IRF1	rs30512	300284	-0.0669476	0.375833
ILMN_1708375	IRF1	rs43170	300380	-0.0762889	0.308777
ILMN_1708375	IRF1	rs33967116	300836	-0.0899521	0.246327
ILMN_1708375	IRF1	rs30511	301991	0.0459654	0.655613
ILMN_1708375	IRF1	rs256866	305953	-0.0767987	0.305515
ILMN_1708375	IRF1	rs200795420	307214	-0.0774441	0.302028
ILMN_1708375	IRF1	rs59116738	307216	-0.0773072	0.302453
ILMN_1708375	IRF1	rs200313802	307629	-0.0795667	0.287774
ILMN_1708375	IRF1	rs201469713	307630	-0.0791086	0.290038
ILMN_1708375	IRF1	rs67498136	307631	-0.0915473	0.219001
ILMN_1708375	IRF1	rs10682422	308275	-0.126623	0.0429032
ILMN_1708375	IRF1	rs171770	308948	-0.0686479	0.364023
ILMN_1708375	IRF1	rs809125	309298	-0.126142	0.0434984
ILMN_1708375	IRF1	rs803141	309345	-0.0704583	0.34765
ILMN_1708375	IRF1	rs440047	309637	-0.087894	0.230895
ILMN_1708375	IRF1	rs803140	309771	-0.0669209	0.380009
ILMN_1708375	IRF1	5-132129652	310779	-0.0985896	0.126016
ILMN_1708375	IRF1	rs1635420	310780	-0.0985809	0.126069
ILMN_1708375	IRF1	rs10079782	310783	-0.0955895	0.139153
ILMN_1708375	IRF1	rs150384815	312082	-0.180977	0.0635009
ILMN_1708375	IRF1	rs803139	312151	-0.118229	0.0582502
ILMN_1708375	IRF1	rs73255054	313478	-0.0628857	0.399985
ILMN_1708375	IRF1	rs803138	313705	-0.188386	0.068644
ILMN_1708375	IRF1	rs803137	313774	-0.118229	0.0582502
ILMN_1708375	IRF1	rs11295093	315070	-0.0634973	0.394617
ILMN_1708375	IRF1	rs6887319	315277	-0.0727732	0.325318
ILMN_1708375	IRF1	rs6888726	315985	-0.0720337	0.338122
ILMN_1708375	IRF1	rs256869	316499	-0.166412	0.0940687
ILMN_1708375	IRF1	rs66943836	316815	-0.0641184	0.389344
ILMN_1708375	IRF1	rs73255060	316880	-0.0641354	0.389228
ILMN_1708375	IRF1	rs6890114	317301	-0.0734746	0.320147
ILMN_1708375	IRF1	rs256868	318951	-0.188363	0.0732102
ILMN_1708375	IRF1	rs256867	319091	-0.144528	0.0220803
ILMN_1708375	IRF1	rs4705869	319256	-0.0823399	0.267931
ILMN_1708375	IRF1	rs809123	319291	-0.097569	0.128574
ILMN_1708375	IRF1	rs803136	319451	-0.118028	0.126508
ILMN_1708375	IRF1	rs809122	319651	-0.113077	0.136472
ILMN_1708375	IRF1	rs803135	320205	-0.14262	0.0926507
ILMN_1708375	IRF1	rs2652696	320435	-0.107073	0.202771
ILMN_1708375	IRF1	rs74600509	321723	0.196208	0.00101686
ILMN_1708375	IRF1	rs138356576	321753	0.196021	0.00102551
ILMN_1708375	IRF1	rs149284124	321767	0.197456	0.000935061
ILMN_1708375	IRF1	rs4705969	322740	0.182622	0.00208906
ILMN_1708375	IRF1	rs4705970	322866	0.180387	0.0025348
ILMN_1708375	IRF1	rs2057826	323359	0.191591	0.00111202
ILMN_1708375	IRF1	rs2057825	323404	0.184718	0.00168297
ILMN_1708375	IRF1	rs55901462	323732	0.179338	0.00206806
ILMN_1708375	IRF1	rs11749545	325277	0.170399	0.00314938
ILMN_1708375	IRF1	rs55660117	325703	0.168311	0.00342588
ILMN_1708375	IRF1	rs708460	326025	-0.0995436	0.236928
ILMN_1708375	IRF1	rs148556209	326842	0.166079	0.00378453
ILMN_1708375	IRF1	rs35956586	327679	0.169645	0.00317879
ILMN_1708375	IRF1	rs4705971	327975	0.232643	0.00540166
ILMN_1708375	IRF1	rs7702884	328786	0.16879	0.00329496
ILMN_1708375	IRF1	rs72799441	329713	0.168461	0.00334293
ILMN_1708375	IRF1	rs40274	330811	-0.0603634	0.615202
ILMN_1708375	IRF1	rs4266393	331151	0.168037	0.00340044
ILMN_1708375	IRF1	rs115553646	331259	0.163223	0.00428668
ILMN_1708375	IRF1	rs757537	332198	0.163592	0.0118964
[truncated: 1,361 more rows]
