# Supplementary material for: An autoimmune disease risk variant: A trans master regulatory effect mediated by IRF1 under immune stimulation?
Source: PLoS Genet. 2021 Jul 27;17(7):e1009684. doi: 10.1371/journal.pgen.1009684 (PMC8345867; doi:10.1371/journal.pgen.1009684)
Supplement: S3 Table — Relative quantification of IRF1 in RNA extracted from CRISPRi THP1 cells with promoter, enhancer or control gRNAs with and without LPS stimulation. (XLSX) [file pgen.1009684.s003.xlsx]

## Sheet: Sheet1
Experiment	target sgRNA	LPS Time Point	RQ IRF1/GAPDH
2052021	egfp	0	0.9548
2122021	egfp	0	1.1846
2122022	egfp	0	0.8881
2182021	egfp	0	1.0007
2222020	egfp	0	1
2222020	egfp	0	1.3567
2052021	prom	0	0.0618
2122021	prom	0	0.0203
2122022	prom	0	0.0225
2182021	prom	0	0.0139
2222020	prom	0	0.0133
2222020	prom	0	0.025
2222020	prom	0	0.02
2222020	prom	0	0.025
2052021	enh	0	1.1384
2122021	enh	0	1.0136
2122022	enh	0	1.4979
2182021	enh	0	1.582
2222020	enh	0	1.5833
2222020	enh	0	1.3133
2222020	enh	0	1.6233
2052021	egfp	90	3.3455
2122021	egfp	90	2.4687
2122022	egfp	90	2.8605
2182021	egfp	90	2.3662
2222020	egfp	90	2.3667
2222020	egfp	90	2.37
2222020	egfp	90	1.965
2222020	egfp	90	3.165
2222020	egfp	90	2.43
2222020	egfp	90	1.88
2222020	egfp	90	2.465
2222020	egfp	90	2.615
2222020	egfp	90	2.195
2222020	egfp	90	2.585
2052021	prom	90	0.0699
2052021	prom	90	0.0493
2122021	prom	90	0.0652
2182021	prom	90	0.0294
2222020	prom	90	0.03
2222020	prom	90	0.055
2222020	prom	90	0.0233
2052021	enh	90	3.0894
2122021	enh	90	1.2694
2122021	enh	90	1.5089
2182021	enh	90	2.947
2222020	enh	90	2.9467
2222020	enh	90	2.11
2222020	enh	90	1.18
2222020	enh	90	1.7833
2222020	enh	90	1.6333
2222020	enh	90	2.4867
2222020	enh	90	1.85
2222020	enh	90	2.52
2052021	egfp	360	2.4951
2122021	egfp	360	1.1606
2122021	egfp	360	1.3123
2182021	egfp	360	2.1965
2222020	egfp	360	2.1967
2052021	prom	360	0.03
2052021	prom	360	0.0866
2122021	prom	360	0.0735
2122021	prom	360	0.039
2182021	prom	360	0.022
2222020	prom	360	0.02
2052021	enh	360	3.43
2122021	enh	360	1.8092
2182021	enh	360	2.0717
2222020	enh	360	2.2067
