# Supplementary material for: An autoimmune disease risk variant: A trans master regulatory effect mediated by IRF1 under immune stimulation?
Source: PLoS Genet. 2021 Jul 27;17(7):e1009684. doi: 10.1371/journal.pgen.1009684 (PMC8345867; doi:10.1371/journal.pgen.1009684)
Supplement: S4 Table — hTLR4 Cells were transfected with control, enhancer and promoter gRNAs and a CRISPRi construct. They were then treated with no LPS, LPS for 90 min and LPS for 12h. Differential expression analysis was performed for LPS treatment in CRISPRi control samples, gRNA condition in different LPS treatments, and the interaction between LPS treatment and gRNA condition. (XLS) [file pgen.1009684.s004.xls]

## Sheet: S3 Table
comparison	gene_symbol	gene	baseMean	log2FoldChange	lfcSE	stat	pvalue	padj
promoter vs con in 0h	NFKBIA	ENSG00000100906	442.131	-1.36082	0.191896	-7.09143	1.32733e-12	1.65823e-08
promoter vs con in 0h	CLK1	ENSG00000013441	1413.83	-1.03499	0.162232	-6.37967	1.77468e-10	1.10855e-06
promoter vs con in 0h	PAWR	ENSG00000177425	258.2	1.17876	0.196521	5.99813	1.99599e-09	8.31196e-06
promoter vs con in 0h	EGR1	ENSG00000120738	82.1276	1.83668	0.324955	5.65212	1.58484e-08	4.94986e-05
promoter vs con in 0h	ADM	ENSG00000148926	525.288	-0.669231	0.129525	-5.16682	2.38114e-07	0.000495793
promoter vs con in 0h	GTF2A1	ENSG00000165417	199.039	0.981337	0.188971	5.19306	2.06871e-07	0.000495793
promoter vs con in 0h	GMCL1	ENSG00000087338	206.407	1.29577	0.25354	5.1107	3.20966e-07	0.000572832
promoter vs con in 0h	SLC25A24	ENSG00000085491	164.034	1.08854	0.222082	4.90153	9.50911e-07	0.00131497
promoter vs con in 0h	XRN1	ENSG00000114127	266.847	1.32374	0.269174	4.91779	8.75288e-07	0.00131497
promoter vs con in 0h	ANKRD1	ENSG00000148677	71.0484	-2.10722	0.431671	-4.88155	1.05257e-06	0.00131497
promoter vs con in 0h	ZMYM1	ENSG00000197056	227.895	0.827847	0.172728	4.79279	1.64476e-06	0.001868
promoter vs con in 0h	DPY19L1	ENSG00000173852	141.391	1.08605	0.231607	4.6892	2.74274e-06	0.00285542
promoter vs con in 0h	IRF1	ENSG00000125347	47.1325	-1.83744	0.39762	-4.62111	3.81695e-06	0.00366809
promoter vs con in 0h	ANKRD32	ENSG00000133302	304.517	0.910482	0.198339	4.59053	4.42126e-06	0.00368232
promoter vs con in 0h	FOSB	ENSG00000125740	48.8517	2.03083	0.44137	4.60119	4.20084e-06	0.00368232
promoter vs con in 0h	MLK4	ENSG00000143674	385.459	0.947826	0.207116	4.5763	4.73266e-06	0.00369532
promoter vs con in 0h	ZFP37	ENSG00000136866	108.258	1.16427	0.259254	4.49083	7.09448e-06	0.00521361
promoter vs con in 0h	HOOK1	ENSG00000134709	364.08	0.891776	0.200701	4.4433	8.85902e-06	0.0060042
promoter vs con in 0h	DBT	ENSG00000137992	308.433	0.766842	0.172837	4.43678	9.1315e-06	0.0060042
promoter vs con in 0h	ANXA1	ENSG00000135046	349.422	-0.776334	0.176281	-4.40395	1.06295e-05	0.00663973
promoter vs con in 0h	SLC16A14	ENSG00000163053	175.456	0.866222	0.197898	4.37712	1.20258e-05	0.00715422
promoter vs con in 0h	NUCKS1	ENSG00000069275	1507.21	0.805123	0.186082	4.3267	1.51361e-05	0.00822155
promoter vs con in 0h	TAOK1	ENSG00000160551	426.846	1.06787	0.246366	4.33448	1.46102e-05	0.00822155
promoter vs con in 0h	SLAIN2	ENSG00000109171	107.294	1.08464	0.25332	4.28168	1.85485e-05	0.00965526
promoter vs con in 0h	BRCA1	ENSG00000012048	765.075	0.696335	0.16339	4.26179	2.02792e-05	0.00994161
promoter vs con in 0h	ESCO1	ENSG00000141446	302	0.811944	0.190718	4.25731	2.06901e-05	0.00994161
promoter vs con in 0h	CCDC6	ENSG00000108091	449.101	0.728573	0.172064	4.23431	2.29254e-05	0.0102288
promoter vs con in 0h	ACTA2	ENSG00000107796	442.889	-0.683601	0.161215	-4.2403	2.23224e-05	0.0102288
promoter vs con in 0h	CHML	ENSG00000203668	252.086	1.14109	0.270856	4.2129	2.52109e-05	0.0102963
promoter vs con in 0h	ASNS	ENSG00000070669	3194.25	-0.5657	0.134546	-4.2045	2.61655e-05	0.0102963
promoter vs con in 0h	HSPB8	ENSG00000152137	85.7483	-1.24145	0.295392	-4.20271	2.63734e-05	0.0102963
promoter vs con in 0h	NUPL1	ENSG00000139496	407.175	0.860032	0.203709	4.22186	2.42299e-05	0.0102963
promoter vs con in 0h	XPO1	ENSG00000082898	1476.27	0.864462	0.207834	4.15939	3.19094e-05	0.0104321
promoter vs con in 0h	C2orf42	ENSG00000115998	98.3765	-1.07313	0.259728	-4.13173	3.60051e-05	0.0104321
promoter vs con in 0h	NXPE3	ENSG00000144815	225.607	0.730321	0.176888	4.12871	3.64797e-05	0.0104321
promoter vs con in 0h	HIST1H2BK	ENSG00000197903	969.398	-0.652604	0.156946	-4.15814	3.20846e-05	0.0104321
promoter vs con in 0h	LIN28B	ENSG00000187772	349.822	0.947399	0.228285	4.15006	3.32384e-05	0.0104321
promoter vs con in 0h	SHOC2	ENSG00000108061	348.463	0.73987	0.178554	4.14367	3.41795e-05	0.0104321
promoter vs con in 0h	EEA1	ENSG00000102189	198.777	1.08837	0.261626	4.16002	3.18217e-05	0.0104321
promoter vs con in 0h	RSRC2	ENSG00000111011	1872.03	-0.50815	0.122522	-4.14743	3.36225e-05	0.0104321
promoter vs con in 0h	LNX2	ENSG00000139517	39.7445	1.73593	0.420323	4.12999	3.62774e-05	0.0104321
promoter vs con in 0h	TRIM13	ENSG00000204977	479.124	-0.716842	0.1711	-4.1896	2.79452e-05	0.0104321
promoter vs con in 0h	IFI30	ENSG00000216490	661.912	-0.801304	0.194402	-4.1219	3.75767e-05	0.0104321
promoter vs con in 0h	TMEM147	ENSG00000105677	719.854	-0.776667	0.188388	-4.1227	3.74458e-05	0.0104321
promoter vs con in 0h	BRWD3	ENSG00000165288	91.2485	1.14632	0.275462	4.16146	3.16215e-05	0.0104321
promoter vs con in 0h	GJA1	ENSG00000152661	155.676	1.22162	0.297774	4.1025	4.0871e-05	0.0108639
promoter vs con in 0h	KCTD12	ENSG00000178695	1761.5	1.13201	0.275717	4.10569	4.03106e-05	0.0108639
promoter vs con in 0h	LTN1	ENSG00000198862	366.253	0.871967	0.213161	4.09065	4.30168e-05	0.011196
promoter vs con in 0h	NCKAP1	ENSG00000061676	876.133	0.773956	0.189485	4.08453	4.41668e-05	0.0112607
promoter vs con in 0h	CEP120	ENSG00000168944	91.3979	1.34999	0.331906	4.06739	4.75429e-05	0.0116461
promoter vs con in 0h	MIB1	ENSG00000101752	368.011	1.03859	0.255309	4.06796	4.74258e-05	0.0116461
promoter vs con in 0h	QSER1	ENSG00000060749	336.357	1.01951	0.251334	4.05638	4.98385e-05	0.0119737
promoter vs con in 0h	APPL1	ENSG00000157500	484.655	0.75381	0.186404	4.04395	5.25577e-05	0.0120959
promoter vs con in 0h	PRKCI	ENSG00000163558	471.225	0.725006	0.179468	4.03975	5.35072e-05	0.0120959
promoter vs con in 0h	SIM1	ENSG00000112246	30.4717	1.56204	0.386964	4.03665	5.42198e-05	0.0120959
promoter vs con in 0h	RPS6KA3	ENSG00000177189	438.333	0.808724	0.200317	4.03722	5.40894e-05	0.0120959
promoter vs con in 0h	ZBTB10	ENSG00000205189	159.288	1.0906	0.271924	4.0107	6.05399e-05	0.0129625
promoter vs con in 0h	DENND5B	ENSG00000170456	119.196	0.986088	0.246026	4.00807	6.12173e-05	0.0129625
promoter vs con in 0h	SNTB2	ENSG00000168807	149.3	0.924572	0.230482	4.01147	6.03407e-05	0.0129625
promoter vs con in 0h	RNF217	ENSG00000146373	122.975	1.10632	0.277474	3.98711	6.68828e-05	0.0136978
promoter vs con in 0h	CEP290	ENSG00000198707	391.983	0.699105	0.175183	3.9907	6.58783e-05	0.0136978
promoter vs con in 0h	SESN3	ENSG00000149212	302.261	1.05841	0.266194	3.9761	7.00535e-05	0.0141158
promoter vs con in 0h	KIF1B	ENSG00000054523	328.353	0.814323	0.205381	3.96493	7.34165e-05	0.0144362
promoter vs con in 0h	TRIP12	ENSG00000153827	775.683	0.654749	0.165208	3.96319	7.39548e-05	0.0144362
promoter vs con in 0h	FPGT	ENSG00000254685	192.947	0.973589	0.246027	3.95725	7.58185e-05	0.0145723
promoter vs con in 0h	RBM47	ENSG00000163694	30.6777	1.63715	0.415357	3.94154	8.09601e-05	0.0150271
promoter vs con in 0h	PUS7L	ENSG00000129317	331.261	0.849262	0.2153	3.94455	7.99487e-05	0.0150271
promoter vs con in 0h	PSME2	ENSG00000100911	1689.86	-0.973363	0.247104	-3.93908	8.17934e-05	0.0150271
promoter vs con in 0h	KDELC2	ENSG00000178202	244.645	0.969588	0.246801	3.92863	8.54327e-05	0.0154683
promoter vs con in 0h	C7orf60	ENSG00000164603	54.904	1.44481	0.368345	3.92244	8.76574e-05	0.0156443
promoter vs con in 0h	TMEM135	ENSG00000166575	161.696	1.03489	0.264166	3.91757	8.94473e-05	0.0157389
promoter vs con in 0h	PSMC2	ENSG00000161057	3982.41	-0.637656	0.163243	-3.90617	9.37707e-05	0.0162705
promoter vs con in 0h	SYDE2	ENSG00000097096	44.4206	1.35395	0.349897	3.86957	0.000109027	0.0163183
promoter vs con in 0h	FAM20B	ENSG00000116199	314.184	0.828277	0.214092	3.8688	0.000109373	0.0163183
promoter vs con in 0h	TP53I3	ENSG00000115129	1027.28	-0.728454	0.187425	-3.88664	0.00010164	0.0163183
promoter vs con in 0h	CERKL	ENSG00000188452	58.4986	1.25922	0.32603	3.86228	0.000112333	0.0163183
promoter vs con in 0h	GK5	ENSG00000175066	207.46	0.85129	0.22016	3.86668	0.000110327	0.0163183
promoter vs con in 0h	HLA-B	ENSG00000234745	1908.96	-0.648331	0.167464	-3.87147	0.000108182	0.0163183
promoter vs con in 0h	HSPA1A	ENSG00000204389	3829.39	0.842826	0.216265	3.89719	9.73151e-05	0.0163183
promoter vs con in 0h	REV3L	ENSG00000009413	430.954	0.832876	0.214043	3.89115	9.97697e-05	0.0163183
promoter vs con in 0h	MAN1A1	ENSG00000111885	224.748	0.995144	0.256179	3.88456	0.000102515	0.0163183
promoter vs con in 0h	TEX15	ENSG00000133863	110.002	1.17634	0.304112	3.86811	0.000109682	0.0163183
promoter vs con in 0h	TMEM123	ENSG00000152558	752.049	0.880786	0.226133	3.89499	9.82016e-05	0.0163183
promoter vs con in 0h	XPOT	ENSG00000184575	1104.94	0.698289	0.18076	3.86307	0.000111973	0.0163183
promoter vs con in 0h	GNPTAB	ENSG00000111670	294.388	0.769892	0.198718	3.8743	0.000106931	0.0163183
promoter vs con in 0h	ATF4	ENSG00000128272	7190.96	-0.728532	0.186973	-3.89645	9.76117e-05	0.0163183
promoter vs con in 0h	KLHL8	ENSG00000145332	217.042	0.989158	0.256361	3.85845	0.000114107	0.0163855
promoter vs con in 0h	PTBP3	ENSG00000119314	667.51	0.795907	0.206673	3.85105	0.000117614	0.0166971
promoter vs con in 0h	HOMER1	ENSG00000152413	190.031	0.819828	0.214333	3.82502	0.000130759	0.0178326
promoter vs con in 0h	INSIG1	ENSG00000186480	226.14	0.861109	0.225187	3.82397	0.000131321	0.0178326
promoter vs con in 0h	ANXA2	ENSG00000182718	9151.94	-0.767253	0.200642	-3.82399	0.000131311	0.0178326
promoter vs con in 0h	TEX2	ENSG00000136478	251.566	0.705116	0.184372	3.82443	0.000131077	0.0178326
promoter vs con in 0h	SLC3A2	ENSG00000168003	2281.56	-0.62322	0.163253	-3.8175	0.000134811	0.017917
promoter vs con in 0h	ZNF573	ENSG00000189144	75.3553	1.29417	0.338955	3.81812	0.000134472	0.017917
promoter vs con in 0h	OSER1	ENSG00000132823	1440.8	-0.627379	0.164808	-3.80673	0.000140818	0.0185183
promoter vs con in 0h	ZSCAN16	ENSG00000196812	118.156	-0.908896	0.239485	-3.79521	0.000147517	0.0191972
promoter vs con in 0h	AKT3	ENSG00000117020	283.18	0.902672	0.238488	3.78498	0.000153719	0.0197981
promoter vs con in 0h	PDS5A	ENSG00000121892	499.296	0.800357	0.212837	3.76042	0.00016963	0.0198055
promoter vs con in 0h	POLK	ENSG00000122008	143.003	0.899015	0.239009	3.76143	0.000168942	0.0198055
promoter vs con in 0h	SLC26A2	ENSG00000155850	365.465	0.946401	0.251399	3.76453	0.000166861	0.0198055
promoter vs con in 0h	LTV1	ENSG00000135521	4288.22	-0.513751	0.136124	-3.77413	0.000160567	0.0198055
promoter vs con in 0h	DNAJC9	ENSG00000213551	1764.15	-0.554021	0.146502	-3.78166	0.000155787	0.0198055
promoter vs con in 0h	MXI1	ENSG00000119950	394.954	0.562569	0.149491	3.76322	0.000167737	0.0198055
promoter vs con in 0h	KRAS	ENSG00000133703	200.918	0.925333	0.245055	3.77602	0.000159356	0.0198055
promoter vs con in 0h	PPTC7	ENSG00000196850	144.108	0.753317	0.200254	3.76181	0.000168689	0.0198055
promoter vs con in 0h	BTBD1	ENSG00000064726	504.743	0.943573	0.24973	3.77837	0.000157856	0.0198055
promoter vs con in 0h	ZNF711	ENSG00000147180	598.677	0.929389	0.246393	3.77198	0.000161955	0.0198055
promoter vs con in 0h	LBR	ENSG00000143815	1342.24	0.798885	0.212661	3.75661	0.000172233	0.0199232
promoter vs con in 0h	RAB3GAP2	ENSG00000118873	423.675	0.712299	0.190674	3.73569	0.000187202	0.0212611
promoter vs con in 0h	FAM63B	ENSG00000128923	267.087	0.866251	0.231792	3.73719	0.000186091	0.0212611
promoter vs con in 0h	KLHL23	ENSG00000213160	412.821	0.760495	0.204164	3.72493	0.00019537	0.0214481
promoter vs con in 0h	F2R	ENSG00000181104	161.222	0.856822	0.229819	3.72825	0.000192813	0.0214481
promoter vs con in 0h	CLDN12	ENSG00000157224	121.607	1.19775	0.321674	3.7235	0.000196483	0.0214481
promoter vs con in 0h	DDIT3	ENSG00000175197	504.428	-0.797919	0.213876	-3.73077	0.000190899	0.0214481
promoter vs con in 0h	HMGA2	ENSG00000149948	543.091	0.675898	0.181582	3.72228	0.000197433	0.0214481
promoter vs con in 0h	S100A11	ENSG00000163191	699.307	-1.01843	0.273848	-3.71897	0.000200037	0.0215437
promoter vs con in 0h	STRN	ENSG00000115808	112.652	0.887398	0.239009	3.71282	0.000204964	0.0218856
promoter vs con in 0h	TOE1	ENSG00000132773	1320.75	-0.541735	0.146224	-3.70483	0.000211536	0.0221139
promoter vs con in 0h	DZIP3	ENSG00000198919	421.488	0.564286	0.152437	3.70177	0.000214101	0.0221139
promoter vs con in 0h	BCL2L1	ENSG00000171552	2436.47	-0.943873	0.254975	-3.70183	0.000214054	0.0221139
promoter vs con in 0h	AMMECR1	ENSG00000101935	157.038	0.976624	0.263833	3.70167	0.000214182	0.0221139
promoter vs con in 0h	RASA2	ENSG00000155903	112.742	1.08522	0.293953	3.69181	0.000222666	0.022616
promoter vs con in 0h	IER3	ENSG00000137331	62.698	-1.51322	0.40969	-3.69357	0.000221124	0.022616
promoter vs con in 0h	SNHG15	ENSG00000232956	1581.43	-0.66484	0.180325	-3.68689	0.000227012	0.0228715
promoter vs con in 0h	ATP13A3	ENSG00000133657	341.568	1.0786	0.292867	3.68289	0.000230609	0.0229157
promoter vs con in 0h	SGPP1	ENSG00000126821	71.3905	1.32723	0.360631	3.68031	0.000232953	0.0229157
promoter vs con in 0h	FOXN3	ENSG00000053254	113.848	0.900153	0.244574	3.6805	0.000232781	0.0229157
promoter vs con in 0h	ATP6V0A2	ENSG00000185344	146.466	0.728304	0.1984	3.67088	0.000241712	0.0235915
promoter vs con in 0h	FAM208A	ENSG00000163946	490.027	0.802287	0.21928	3.65873	0.000253471	0.0240203
promoter vs con in 0h	GRPEL1	ENSG00000109519	2126.49	-0.544912	0.149027	-3.65646	0.000255719	0.0240203
promoter vs con in 0h	C7orf63	ENSG00000105792	33.2107	1.64238	0.448991	3.65793	0.000254261	0.0240203
promoter vs con in 0h	TMOD2	ENSG00000128872	277.112	0.651235	0.177995	3.65872	0.000253482	0.0240203
promoter vs con in 0h	GNA13	ENSG00000120063	336.254	0.825113	0.225475	3.65944	0.00025277	0.0240203
promoter vs con in 0h	FXYD5	ENSG00000089327	495.581	-0.976894	0.267443	-3.65271	0.000259485	0.0241921
promoter vs con in 0h	GNB4	ENSG00000114450	351.458	0.677266	0.186071	3.63983	0.000272814	0.0252464
promoter vs con in 0h	ALKBH3	ENSG00000166199	1266.25	-0.535884	0.14743	-3.63483	0.000278165	0.0255523
promoter vs con in 0h	ACOX1	ENSG00000161533	330.8	0.641241	0.176886	3.62518	0.000288764	0.0262196
promoter vs con in 0h	DIAPH2	ENSG00000147202	93.8244	1.09416	0.301887	3.62441	0.000289627	0.0262196
promoter vs con in 0h	CCNL1	ENSG00000163660	1051.54	-0.506079	0.139774	-3.6207	0.000293811	0.026407
promoter vs con in 0h	STT3B	ENSG00000163527	805.121	0.627704	0.17377	3.61227	0.000303533	0.027086
promoter vs con in 0h	LRPAP1	ENSG00000163956	4812.53	-0.581919	0.161404	-3.60536	0.000311718	0.0273124
promoter vs con in 0h	ICK	ENSG00000112144	172.817	0.803019	0.222776	3.6046	0.000312629	0.0273124
promoter vs con in 0h	PSME1	ENSG00000092010	1273.33	-0.73502	0.203891	-3.60497	0.000312192	0.0273124
promoter vs con in 0h	PELO	ENSG00000152684	824.313	-0.462676	0.128461	-3.60169	0.00031616	0.0274291
promoter vs con in 0h	CLOCK	ENSG00000134852	143.033	0.870992	0.242084	3.59789	0.000320806	0.0274588
promoter vs con in 0h	XPO4	ENSG00000132953	260.894	0.708641	0.196964	3.59782	0.000320899	0.0274588
promoter vs con in 0h	TSPAN12	ENSG00000106025	175.482	0.729205	0.202872	3.5944	0.00032514	0.0275323
promoter vs con in 0h	RMI1	ENSG00000178966	128.575	1.07778	0.29992	3.59358	0.000326165	0.0275323
promoter vs con in 0h	PIGU	ENSG00000101464	473.769	-0.512146	0.14275	-3.5877	0.000333604	0.0279713
promoter vs con in 0h	NUDT3	ENSG00000272325	237.254	0.667912	0.186389	3.58344	0.000339102	0.027975
promoter vs con in 0h	LEMD3	ENSG00000174106	164.695	0.789984	0.220492	3.58282	0.0003399	0.027975
promoter vs con in 0h	OSBPL8	ENSG00000091039	326.43	1.10714	0.309043	3.58247	0.000340366	0.027975
promoter vs con in 0h	44450	ENSG00000138758	934.594	0.583803	0.163388	3.5731	0.000352786	0.0280724
promoter vs con in 0h	RDX	ENSG00000137710	1202.45	0.683154	0.191052	3.57574	0.000349234	0.0280724
promoter vs con in 0h	CYB5D2	ENSG00000167740	381.707	-0.697803	0.195123	-3.57622	0.000348597	0.0280724
promoter vs con in 0h	SMAD4	ENSG00000141646	293.077	0.66675	0.186552	3.57408	0.000351466	0.0280724
promoter vs con in 0h	ZNF574	ENSG00000105732	112.368	-0.872034	0.243897	-3.57541	0.000349678	0.0280724
promoter vs con in 0h	PMS1	ENSG00000064933	400.414	0.582144	0.163002	3.57138	0.000355107	0.0280781
promoter vs con in 0h	HLTF	ENSG00000071794	1211.33	0.672846	0.188656	3.56653	0.000361737	0.0284225
promoter vs con in 0h	KLF3	ENSG00000109787	169.554	0.965801	0.271561	3.55647	0.000375865	0.029348
promoter vs con in 0h	PPIP5K2	ENSG00000145725	309.476	0.608776	0.171821	3.54308	0.000395486	0.0306882
promoter vs con in 0h	GOPC	ENSG00000047932	388.377	0.900452	0.25447	3.53854	0.000402342	0.0310275
promoter vs con in 0h	OSTM1	ENSG00000081087	175.772	0.939888	0.265797	3.53611	0.000406071	0.031123
promoter vs con in 0h	TUBA4A	ENSG00000127824	32.7081	-1.18931	0.33722	-3.52682	0.000420575	0.0319245
promoter vs con in 0h	ATM	ENSG00000149311	163.366	0.921446	0.261318	3.52616	0.00042164	0.0319245
promoter vs con in 0h	MED8	ENSG00000159479	1625.98	-0.574512	0.163484	-3.51417	0.000441133	0.0322826
promoter vs con in 0h	GPRIN3	ENSG00000185477	46.6054	1.37692	0.392043	3.51217	0.000444457	0.0322826
promoter vs con in 0h	PM20D2	ENSG00000146281	330.687	1.14177	0.324766	3.51566	0.000438668	0.0322826
promoter vs con in 0h	NDUFS3	ENSG00000213619	2758.99	-0.715834	0.203563	-3.51653	0.000437231	0.0322826
promoter vs con in 0h	C19orf10	ENSG00000074842	1644.34	-0.787147	0.224116	-3.51222	0.000444375	0.0322826
promoter vs con in 0h	WDR83	ENSG00000123154	151.935	-0.796101	0.226136	-3.52046	0.000430801	0.0322826
promoter vs con in 0h	DKC1	ENSG00000130826	4563.77	-0.451071	0.1282	-3.5185	0.000433991	0.0322826
promoter vs con in 0h	ATP11C	ENSG00000101974	270.667	0.828335	0.236063	3.50895	0.000449875	0.0324872
promoter vs con in 0h	ACAP2	ENSG00000114331	228.922	0.812074	0.231564	3.50691	0.000453343	0.0325495
promoter vs con in 0h	ZSCAN9	ENSG00000137185	202.949	-0.75711	0.216002	-3.5051	0.000456437	0.0325844
promoter vs con in 0h	GCLM	ENSG00000023909	241.803	0.715494	0.204396	3.50053	0.000464337	0.03296
promoter vs con in 0h	LCLAT1	ENSG00000172954	321.362	0.657041	0.188111	3.49284	0.000477918	0.0335429
promoter vs con in 0h	HSPA1B	ENSG00000204388	266.646	0.787016	0.225233	3.49423	0.00047543	0.0335429
promoter vs con in 0h	SARS	ENSG00000031698	6371.52	-0.632188	0.18138	-3.48543	0.000491355	0.0335437
promoter vs con in 0h	GNL3	ENSG00000163938	8465.38	-0.60499	0.173538	-3.48621	0.00048992	0.0335437
promoter vs con in 0h	LRRC1	ENSG00000137269	108.357	0.902583	0.25888	3.48649	0.000489402	0.0335437
promoter vs con in 0h	FAM103A1	ENSG00000169612	556.2	-0.592232	0.169767	-3.48849	0.000485753	0.0335437
promoter vs con in 0h	TTC3	ENSG00000182670	1344.64	0.62357	0.178698	3.48952	0.000483884	0.0335437
promoter vs con in 0h	BDP1	ENSG00000145734	575.682	0.831444	0.239136	3.47687	0.00050731	0.0343019
promoter vs con in 0h	FAM199X	ENSG00000123575	255.06	0.765896	0.220305	3.47653	0.000507953	0.0343019
promoter vs con in 0h	POLR1C	ENSG00000171453	1256.44	-0.612849	0.176446	-3.47329	0.000514128	0.0345323
promoter vs con in 0h	MTFR1	ENSG00000066855	195.854	0.729642	0.210255	3.47027	0.000519929	0.0345372
promoter vs con in 0h	LARP4B	ENSG00000107929	342.536	0.754073	0.217292	3.47032	0.000519842	0.0345372
promoter vs con in 0h	TMPO	ENSG00000120802	1645.29	0.792585	0.22848	3.46895	0.000522495	0.0345372
promoter vs con in 0h	C9orf41	ENSG00000156017	174.824	1.25172	0.360988	3.46748	0.00052536	0.0345438
promoter vs con in 0h	MPP7	ENSG00000150054	59.0822	1.05709	0.305361	3.46177	0.000536641	0.0351008
promoter vs con in 0h	C4orf32	ENSG00000174749	90.8332	1.51998	0.439685	3.45697	0.000546283	0.0352567
promoter vs con in 0h	WASF1	ENSG00000112290	233.585	0.753378	0.218229	3.45224	0.000555958	0.0352567
promoter vs con in 0h	GTF3C5	ENSG00000148308	744.196	-0.501029	0.145059	-3.45396	0.000552419	0.0352567
promoter vs con in 0h	DGKH	ENSG00000102780	64.4731	1.1127	0.321954	3.45609	0.000548067	0.0352567
promoter vs con in 0h	NGDN	ENSG00000129460	2192.91	-0.667192	0.193209	-3.45321	0.000553962	0.0352567
promoter vs con in 0h	BRWD1	ENSG00000185658	303.366	0.702911	0.203315	3.45725	0.000545721	0.0352567
promoter vs con in 0h	FLVCR1	ENSG00000162769	391.381	0.737191	0.213919	3.44612	0.000568697	0.0357022
promoter vs con in 0h	KBTBD6	ENSG00000165572	423.555	0.646093	0.187468	3.44642	0.000568071	0.0357022
promoter vs con in 0h	CACNB4	ENSG00000182389	76.9449	1.02034	0.296365	3.44286	0.000575595	0.0357757
promoter vs con in 0h	IBTK	ENSG00000005700	295.955	0.758039	0.220156	3.44319	0.000574894	0.0357757
promoter vs con in 0h	AGPS	ENSG00000018510	395.72	0.78679	0.228651	3.44101	0.000579538	0.0358127
promoter vs con in 0h	PHACTR2	ENSG00000112419	278.83	0.937386	0.272526	3.43963	0.000582518	0.0358127
promoter vs con in 0h	FAM35A	ENSG00000122376	260.012	0.648503	0.188597	3.43857	0.000584791	0.0358127
promoter vs con in 0h	UFC1	ENSG00000143222	2820.28	-0.879885	0.256224	-3.43404	0.000594646	0.0362386
promoter vs con in 0h	C3orf58	ENSG00000181744	120.671	1.17141	0.341269	3.43252	0.000597993	0.0362657
promoter vs con in 0h	LONRF2	ENSG00000170500	84.1859	1.13208	0.330638	3.42391	0.000617271	0.0368974
promoter vs con in 0h	LRRC58	ENSG00000163428	759.953	0.820975	0.239697	3.42504	0.000614699	0.0368974
promoter vs con in 0h	ID1	ENSG00000125968	542.705	-1.02765	0.300081	-3.42457	0.000615784	0.0368974
promoter vs con in 0h	GPATCH4	ENSG00000160818	2018.58	-0.512705	0.149983	-3.41843	0.000629845	0.0372922
promoter vs con in 0h	KIAA1432	ENSG00000107036	102.138	0.901599	0.263701	3.41902	0.000628465	0.0372922
promoter vs con in 0h	WNT5A	ENSG00000114251	78.2204	1.21591	0.356158	3.41396	0.000640254	0.0377297
promoter vs con in 0h	HECA	ENSG00000112406	205.922	0.857984	0.251486	3.41166	0.000645694	0.0378716
promoter vs con in 0h	TTC30B	ENSG00000196659	71.1262	0.963756	0.282659	3.40961	0.000650566	0.0379791
promoter vs con in 0h	FANCM	ENSG00000187790	159.571	0.854307	0.250951	3.40427	0.0006634	0.0385482
promoter vs con in 0h	CSRNP3	ENSG00000178662	55.8931	1.09101	0.320629	3.40272	0.000667186	0.0385887
promoter vs con in 0h	E4F1	ENSG00000167967	213.469	-0.62956	0.185192	-3.39951	0.000675075	0.0387525
promoter vs con in 0h	ONECUT2	ENSG00000119547	192.858	1.06342	0.312974	3.39779	0.000679325	0.0387525
promoter vs con in 0h	ZNF449	ENSG00000173275	70.0206	1.07115	0.315229	3.398	0.0006788	0.0387525
promoter vs con in 0h	STXBP4	ENSG00000166263	330.036	0.59522	0.175266	3.39609	0.000683556	0.0388166
promoter vs con in 0h	RLF	ENSG00000117000	241.138	0.624654	0.184602	3.38378	0.000714953	0.0390039
promoter vs con in 0h	SLC39A10	ENSG00000196950	269.196	0.829407	0.244886	3.38691	0.000706849	0.0390039
promoter vs con in 0h	KAT2B	ENSG00000114166	74.4208	1.0945	0.323029	3.38825	0.0007034	0.0390039
promoter vs con in 0h	SLC4A7	ENSG00000033867	114.047	0.983159	0.289875	3.39167	0.000694685	0.0390039
promoter vs con in 0h	PJA2	ENSG00000198961	423.438	0.739378	0.218471	3.38433	0.000713526	0.0390039
promoter vs con in 0h	SEMA3C	ENSG00000075223	43.6536	1.37046	0.404842	3.38517	0.000711349	0.0390039
promoter vs con in 0h	CEP55	ENSG00000138180	270.6	0.734197	0.216832	3.38602	0.000709154	0.0390039
promoter vs con in 0h	VIMP	ENSG00000131871	1311.04	-0.536623	0.158496	-3.38571	0.000709936	0.0390039
promoter vs con in 0h	MOSPD2	ENSG00000130150	534.934	0.665016	0.196474	3.38476	0.000712415	0.0390039
promoter vs con in 0h	ADPRHL2	ENSG00000116863	1683.09	-0.567925	0.168396	-3.37256	0.00074474	0.0394269
promoter vs con in 0h	PBXIP1	ENSG00000163346	8.4149	-3.29754	0.9782	-3.37103	0.000748864	0.0394269
promoter vs con in 0h	DCK	ENSG00000156136	333.344	1.00519	0.2981	3.37199	0.000746276	0.0394269
promoter vs con in 0h	HNRNPA0	ENSG00000177733	244.102	0.767986	0.22772	3.3725	0.000744892	0.0394269
promoter vs con in 0h	DNA2	ENSG00000138346	320.853	0.690792	0.204902	3.37133	0.000748067	0.0394269
promoter vs con in 0h	DDIT4	ENSG00000168209	130.665	-0.686792	0.203783	-3.37021	0.00075111	0.0394269
promoter vs con in 0h	NOC3L	ENSG00000173145	872.946	0.589681	0.17452	3.37887	0.000727849	0.0394269
promoter vs con in 0h	BRI3BP	ENSG00000184992	433.244	0.749244	0.222004	3.3749	0.000738413	0.0394269
promoter vs con in 0h	SAT1	ENSG00000130066	1276.03	-0.63867	0.189318	-3.37352	0.000742137	0.0394269
promoter vs con in 0h	ZKSCAN3	ENSG00000189298	56.1486	1.21773	0.361681	3.36686	0.000760296	0.0395766
promoter vs con in 0h	CSNK1D	ENSG00000141551	122.186	-0.744106	0.220969	-3.36748	0.000758598	0.0395766
promoter vs con in 0h	SLC25A40	ENSG00000075303	48.3738	1.18609	0.352444	3.36534	0.000764493	0.0396299
promoter vs con in 0h	PTPLB	ENSG00000206527	312.502	0.651057	0.193679	3.36153	0.00077512	0.0400147
promoter vs con in 0h	LEPR	ENSG00000116678	105.203	0.927583	0.276291	3.35726	0.00078718	0.0403043
promoter vs con in 0h	ZSCAN21	ENSG00000166529	105.841	-0.772592	0.230119	-3.35736	0.000786897	0.0403043
promoter vs con in 0h	RHOT1	ENSG00000126858	288.884	0.716898	0.21387	3.35203	0.000802208	0.0409061
promoter vs con in 0h	USP13	ENSG00000058056	315.472	0.756609	0.226123	3.34601	0.000819849	0.0411692
promoter vs con in 0h	TRAM1	ENSG00000067167	483.62	0.709388	0.211885	3.34798	0.000814018	0.0411692
promoter vs con in 0h	RTKN2	ENSG00000182010	235.54	0.743061	0.22209	3.34577	0.000820549	0.0411692
promoter vs con in 0h	DSG2	ENSG00000046604	416.529	0.653522	0.195275	3.34667	0.000817887	0.0411692
promoter vs con in 0h	HMMR	ENSG00000072571	1208.1	0.720289	0.215528	3.34197	0.000831872	0.0414361
promoter vs con in 0h	ZDHHC2	ENSG00000104219	107.126	0.784138	0.234649	3.34176	0.000832502	0.0414361
promoter vs con in 0h	TRIM32	ENSG00000119401	343.067	0.49816	0.149215	3.33854	0.000842204	0.0417139
promoter vs con in 0h	ARRDC4	ENSG00000140450	110.817	0.909354	0.27245	3.3377	0.000844763	0.0417139
promoter vs con in 0h	PFDN1	ENSG00000113068	2833.69	-0.475778	0.142914	-3.32912	0.000871199	0.0418721
promoter vs con in 0h	IK	ENSG00000113141	3467.57	-0.545697	0.16392	-3.32905	0.000871428	0.0418721
promoter vs con in 0h	RP9	ENSG00000164610	73.5233	-0.904017	0.27155	-3.32911	0.000871253	0.0418721
promoter vs con in 0h	OXR1	ENSG00000164830	348.332	0.718592	0.215702	3.33141	0.000864065	0.0418721
promoter vs con in 0h	KIAA1377	ENSG00000110318	42.392	1.32551	0.398125	3.32939	0.000870377	0.0418721
promoter vs con in 0h	BRCA2	ENSG00000139618	216.837	0.975503	0.292956	3.32986	0.000868893	0.0418721
promoter vs con in 0h	SNRPD3	ENSG00000100028	5642.51	-0.840172	0.251917	-3.33512	0.000852639	0.0418721
promoter vs con in 0h	DNTTIP2	ENSG00000067334	4101.71	-0.453925	0.136733	-3.3198	0.000900824	0.0423083
promoter vs con in 0h	FOXO3	ENSG00000118689	397.612	0.702223	0.211418	3.32149	0.000895382	0.0423083
promoter vs con in 0h	IFITM3	ENSG00000142089	113.098	-0.844055	0.254101	-3.32173	0.000894604	0.0423083
promoter vs con in 0h	CBFB	ENSG00000067955	385.074	0.84693	0.255011	3.32115	0.000896484	0.0423083
promoter vs con in 0h	SPAG7	ENSG00000091640	1267.98	-0.581292	0.175054	-3.32064	0.000898108	0.0423083
promoter vs con in 0h	SMARCA1	ENSG00000102038	741.515	0.571251	0.171865	3.32384	0.000887882	0.0423083
promoter vs con in 0h	DENND1B	ENSG00000213047	72.6297	1.24739	0.376198	3.31577	0.000913913	0.0426027
promoter vs con in 0h	C19orf40	ENSG00000131944	216.7	-0.638379	0.192515	-3.31599	0.000913184	0.0426027
promoter vs con in 0h	REL	ENSG00000162924	134.532	1.04713	0.316129	3.31234	0.000925204	0.0427518
promoter vs con in 0h	CLINT1	ENSG00000113282	525.902	0.62024	0.187321	3.3111	0.000929284	0.0427518
promoter vs con in 0h	ADD3	ENSG00000148700	867.988	0.588067	0.177629	3.31065	0.000930801	0.0427518
promoter vs con in 0h	WDHD1	ENSG00000198554	386.572	0.691705	0.208792	3.31289	0.000923385	0.0427518
promoter vs con in 0h	TET1	ENSG00000138336	206.779	0.941413	0.284448	3.30961	0.000934254	0.0427533
promoter vs con in 0h	PRKX	ENSG00000183943	156.761	0.750855	0.226978	3.30805	0.000939478	0.0428354
promoter vs con in 0h	ZNF605	ENSG00000196458	24.0207	1.27629	0.386113	3.30548	0.000948134	0.0430729
promoter vs con in 0h	C16orf52	ENSG00000185716	81.6037	1.24965	0.37866	3.30018	0.000966224	0.0437357
promoter vs con in 0h	CTSO	ENSG00000256043	9.91592	2.55809	0.776033	3.29637	0.00097943	0.0439315
promoter vs con in 0h	TC2N	ENSG00000165929	110.609	1.03483	0.31396	3.29606	0.000980502	0.0439315
promoter vs con in 0h	SUZ12	ENSG00000178691	473.93	0.877207	0.266152	3.29589	0.0009811	0.0439315
promoter vs con in 0h	S100A10	ENSG00000197747	3147.09	-0.746255	0.226939	-3.28836	0.00100773	0.044963
promoter vs con in 0h	CPSF2	ENSG00000165934	739.862	0.506838	0.154282	3.28515	0.00101929	0.0451983
promoter vs con in 0h	PPM1E	ENSG00000175175	121.84	0.777741	0.236764	3.28488	0.00102024	0.0451983
promoter vs con in 0h	SPG11	ENSG00000104133	297.616	0.593626	0.180906	3.28141	0.00103289	0.0455967
promoter vs con in 0h	CTSV	ENSG00000136943	465.366	-0.608644	0.185665	-3.27819	0.00104476	0.0459582
promoter vs con in 0h	PNISR	ENSG00000132424	2482.01	-0.467093	0.142579	-3.27603	0.00105277	0.0459867
promoter vs con in 0h	RPS27L	ENSG00000185088	7106.23	-0.786297	0.239984	-3.27645	0.0010512	0.0459867
promoter vs con in 0h	SIRT1	ENSG00000096717	289.888	0.838763	0.256185	3.27406	0.00106015	0.0461478
promoter vs con in 0h	LRRC40	ENSG00000066557	639.709	0.832473	0.254526	3.27068	0.00107288	0.0465399
promoter vs con in 0h	IL17RD	ENSG00000144730	22.7419	1.6964	0.519687	3.26427	0.00109748	0.0474423
promoter vs con in 0h	MBOAT2	ENSG00000143797	370.827	0.622349	0.190764	3.26241	0.00110471	0.0475902
promoter vs con in 0h	FKBP2	ENSG00000173486	401.668	-0.704341	0.216167	-3.25832	0.00112073	0.0479497
promoter vs con in 0h	ZDHHC20	ENSG00000180776	156.054	0.888879	0.272742	3.25905	0.00111786	0.0479497
promoter vs con in 0h	PIK3CA	ENSG00000121879	125.143	0.810521	0.249323	3.25088	0.00115047	0.049054
promoter vs con in 0h	MSH3	ENSG00000113318	279.116	0.558324	0.17198	3.24645	0.00116852	0.0493187
promoter vs con in 0h	HOOK3	ENSG00000168172	114.519	0.96519	0.297268	3.24686	0.00116684	0.0493187
promoter vs con in 0h	WDR83OS	ENSG00000105583	2149.27	-0.825801	0.254219	-3.24838	0.00116064	0.0493187
promoter vs con in 0h	HIST1H2AD	ENSG00000196866	13.4161	-2.12269	0.654452	-3.24347	0.00118084	0.0496708
promoter vs con in 0h	TRUB1	ENSG00000165832	328.513	0.780294	0.240666	3.24224	0.00118596	0.0497188
promoter vs con in 90m	RPS19	ENSG00000105372	89508.8	-0.952448	0.12344	-7.71591	1.20123e-14	1.50153e-10
promoter vs con in 90m	RPL11	ENSG00000142676	43978.5	-0.957488	0.126598	-7.56324	3.93158e-14	2.45724e-10
promoter vs con in 90m	RPL28	ENSG00000108107	17800.5	-0.965507	0.129646	-7.44725	9.53084e-14	3.97118e-10
promoter vs con in 90m	MT-CO1	ENSG00000198804	91420.8	-1.31605	0.178852	-7.35833	1.8622e-13	5.81938e-10
promoter vs con in 90m	RPLP1	ENSG00000137818	101464	-0.896185	0.122889	-7.29265	3.03914e-13	7.59784e-10
promoter vs con in 90m	RPL27A	ENSG00000166441	25529.1	-0.969361	0.135361	-7.16128	7.99273e-13	1.43481e-09
promoter vs con in 90m	RPL36	ENSG00000130255	31656.9	-0.944658	0.131925	-7.16056	8.03495e-13	1.43481e-09
promoter vs con in 90m	RPS5	ENSG00000083845	53094.2	-0.888735	0.124809	-7.12078	1.07316e-12	1.67681e-09
promoter vs con in 90m	RPSA	ENSG00000168028	67327.2	-0.875037	0.125484	-6.9733	3.09586e-12	4.29981e-09
promoter vs con in 90m	TMSB10	ENSG00000034510	3212.49	-0.934996	0.13459	-6.94698	3.73191e-12	4.66489e-09
promoter vs con in 90m	RPS8	ENSG00000142937	115000	-0.862626	0.125549	-6.87082	6.38358e-12	6.82848e-09
promoter vs con in 90m	RPL12	ENSG00000197958	22182.2	-0.839225	0.122211	-6.86703	6.55534e-12	6.82848e-09
promoter vs con in 90m	RPS14	ENSG00000164587	54131.3	-0.945249	0.137964	-6.85139	7.31346e-12	7.03218e-09
promoter vs con in 90m	ATP5G2	ENSG00000135390	6922.38	-0.832145	0.122203	-6.80952	9.79248e-12	8.74328e-09
promoter vs con in 90m	RPS28	ENSG00000233927	13382.3	-0.944071	0.139023	-6.79078	1.11531e-11	9.29428e-09
promoter vs con in 90m	RPS18	ENSG00000231500	49748.8	-0.892889	0.133298	-6.69842	2.10679e-11	1.64593e-08
promoter vs con in 90m	RPL14	ENSG00000188846	34661.1	-0.870188	0.130688	-6.6585	2.76639e-11	1.92111e-08
promoter vs con in 90m	RPL13A	ENSG00000142541	96814.7	-0.915783	0.137368	-6.66663	2.61743e-11	1.92111e-08
promoter vs con in 90m	RPL10	ENSG00000147403	60905	-0.861698	0.129829	-6.63719	3.19721e-11	2.10343e-08
promoter vs con in 90m	RPL18A	ENSG00000105640	27115.7	-0.841363	0.126921	-6.62905	3.37859e-11	2.11162e-08
promoter vs con in 90m	RPL13	ENSG00000167526	86267.8	-0.832372	0.12626	-6.59253	4.32408e-11	2.57386e-08
promoter vs con in 90m	COX4I1	ENSG00000131143	14909.9	-0.722615	0.109902	-6.57511	4.86178e-11	2.76237e-08
promoter vs con in 90m	MT-ND1	ENSG00000198888	32273.9	-1.23058	0.187494	-6.56329	5.26343e-11	2.86056e-08
promoter vs con in 90m	RPL32	ENSG00000144713	38348.6	-0.938179	0.143891	-6.52007	7.02759e-11	3.53703e-08
promoter vs con in 90m	UBA52	ENSG00000221983	14295.1	-0.815563	0.125104	-6.51908	7.07407e-11	3.53703e-08
promoter vs con in 90m	MT-CO2	ENSG00000198712	87552.8	-1.20112	0.18527	-6.48307	8.98719e-11	4.32076e-08
promoter vs con in 90m	RPS26	ENSG00000197728	3615.22	-1.02896	0.15921	-6.46294	1.0269e-10	4.58436e-08
promoter vs con in 90m	RPS11	ENSG00000142534	58517.9	-0.911824	0.140974	-6.46802	9.92945e-11	4.58436e-08
promoter vs con in 90m	RPL18	ENSG00000063177	32223.8	-0.856363	0.132848	-6.4462	1.14687e-10	4.94342e-08
promoter vs con in 90m	APRT	ENSG00000198931	8867.3	-0.764504	0.118903	-6.42967	1.27883e-10	5.32845e-08
promoter vs con in 90m	PRDX2	ENSG00000167815	10105.9	-0.842044	0.131219	-6.41711	1.38888e-10	5.6003e-08
promoter vs con in 90m	RPS3	ENSG00000149273	66780.1	-1.05804	0.165441	-6.39524	1.60292e-10	6.26142e-08
promoter vs con in 90m	RPS15A	ENSG00000134419	35670	-0.879197	0.13864	-6.3416	2.27394e-10	8.61339e-08
promoter vs con in 90m	RPLP2	ENSG00000177600	27750.7	-0.844374	0.13333	-6.33298	2.40465e-10	8.84064e-08
promoter vs con in 90m	RPL29	ENSG00000162244	45051.2	-0.877098	0.138724	-6.32261	2.57184e-10	9.18515e-08
promoter vs con in 90m	RPL31	ENSG00000071082	44539.6	-0.886484	0.140394	-6.31425	2.71471e-10	9.29905e-08
promoter vs con in 90m	RPS15	ENSG00000115268	50960.6	-0.841544	0.133322	-6.31211	2.75252e-10	9.29905e-08
promoter vs con in 90m	RPS21	ENSG00000171858	19384.6	-0.953967	0.152257	-6.26551	3.71599e-10	1.22237e-07
promoter vs con in 90m	RPL3	ENSG00000100316	112824	-0.885896	0.141747	-6.24982	4.10917e-10	1.31704e-07
promoter vs con in 90m	GNB2L1	ENSG00000204628	130434	-0.860291	0.138051	-6.23171	4.61384e-10	1.44182e-07
promoter vs con in 90m	RPL41	ENSG00000229117	15231.4	-0.938484	0.152468	-6.1553	7.49364e-10	2.23025e-07
promoter vs con in 90m	RPL23	ENSG00000125691	47856.6	-0.917897	0.149089	-6.15671	7.42724e-10	2.23025e-07
promoter vs con in 90m	RPS6	ENSG00000137154	70389.3	-0.815346	0.132648	-6.14671	7.9108e-10	2.23508e-07
promoter vs con in 90m	RPLP0	ENSG00000089157	110038	-0.831778	0.13538	-6.14401	8.04628e-10	2.23508e-07
promoter vs con in 90m	AKAP11	ENSG00000023516	301.588	1.14625	0.186379	6.1501	7.74329e-10	2.23508e-07
promoter vs con in 90m	RPS16	ENSG00000105193	46696.8	-0.879933	0.143345	-6.13856	8.32718e-10	2.26282e-07
promoter vs con in 90m	RPL10A	ENSG00000198755	41473.9	-0.794092	0.129484	-6.13274	8.63767e-10	2.29725e-07
promoter vs con in 90m	RPL7A	ENSG00000148303	98053	-0.886707	0.145198	-6.10688	1.01599e-09	2.6458e-07
promoter vs con in 90m	NME1	ENSG00000239672	18151.2	-0.747797	0.123288	-6.06547	1.31565e-09	3.35625e-07
promoter vs con in 90m	NUCKS1	ENSG00000069275	1770.94	0.817966	0.13509	6.05497	1.40443e-09	3.48524e-07
promoter vs con in 90m	RPL8	ENSG00000161016	37679.9	-0.848599	0.140195	-6.05297	1.42198e-09	3.48524e-07
promoter vs con in 90m	MYL6	ENSG00000092841	7857.03	-0.778597	0.128699	-6.04974	1.45079e-09	3.48747e-07
promoter vs con in 90m	RPL35A	ENSG00000182899	29077	-0.852564	0.142368	-5.98844	2.11867e-09	4.99687e-07
promoter vs con in 90m	RPL38	ENSG00000172809	27679.4	-0.926812	0.155224	-5.97079	2.3611e-09	5.4655e-07
promoter vs con in 90m	RPL37A	ENSG00000197756	44071.5	-0.907345	0.152173	-5.96258	2.4828e-09	5.52501e-07
promoter vs con in 90m	RPS29	ENSG00000213741	17236.2	-1.01378	0.169939	-5.96557	2.43788e-09	5.52501e-07
promoter vs con in 90m	RPL19	ENSG00000108298	77159.1	-0.757266	0.127054	-5.96019	2.51941e-09	5.52501e-07
promoter vs con in 90m	RPL30	ENSG00000156482	7302.66	-0.743888	0.124976	-5.95224	2.64498e-09	5.70039e-07
promoter vs con in 90m	RPL17	ENSG00000265681	49057.6	-0.774448	0.131653	-5.88249	4.04149e-09	8.56247e-07
promoter vs con in 90m	UBB	ENSG00000170315	32329	-0.878322	0.149617	-5.87049	4.3452e-09	9.0525e-07
promoter vs con in 90m	PPIA	ENSG00000196262	20755	-0.763343	0.130378	-5.85485	4.7745e-09	9.78382e-07
promoter vs con in 90m	RPS12	ENSG00000112306	51151.9	-0.792195	0.136804	-5.79075	7.00729e-09	1.41276e-06
promoter vs con in 90m	RPS4X	ENSG00000198034	277278	-0.82537	0.142684	-5.7846	7.26841e-09	1.44214e-06
promoter vs con in 90m	RPS23	ENSG00000186468	32697.2	-0.807739	0.140127	-5.76432	8.19892e-09	1.60135e-06
promoter vs con in 90m	TCEB2	ENSG00000103363	3664.59	-0.74304	0.129062	-5.75725	8.54936e-09	1.64411e-06
promoter vs con in 90m	RPL9	ENSG00000163682	40766.9	-0.752075	0.131093	-5.73695	9.63959e-09	1.82568e-06
promoter vs con in 90m	FAU	ENSG00000149806	19017.8	-0.72868	0.127365	-5.72118	1.05785e-08	1.91821e-06
promoter vs con in 90m	RPS17L	ENSG00000182774	111448	-0.773283	0.135222	-5.71864	1.0738e-08	1.91821e-06
promoter vs con in 90m	RPL39	ENSG00000198918	10813.3	-0.885751	0.154816	-5.72131	1.05703e-08	1.91821e-06
promoter vs con in 90m	MT-ND2	ENSG00000198763	45688.8	-0.915125	0.160027	-5.71858	1.0742e-08	1.91821e-06
promoter vs con in 90m	RPL7	ENSG00000147604	43603.2	-0.740059	0.129527	-5.71356	1.1064e-08	1.94788e-06
promoter vs con in 90m	RPS20	ENSG00000008988	14579.9	-0.756186	0.132808	-5.69381	1.24237e-08	2.15689e-06
promoter vs con in 90m	FTH1	ENSG00000167996	2618.88	-0.95327	0.167997	-5.67433	1.39234e-08	2.35193e-06
promoter vs con in 90m	GAPDH	ENSG00000111640	77115.5	-0.890743	0.156914	-5.67663	1.37377e-08	2.35193e-06
promoter vs con in 90m	RPS27	ENSG00000177954	26368.6	-0.887522	0.156962	-5.65439	1.56405e-08	2.57441e-06
promoter vs con in 90m	RPS24	ENSG00000138326	63345	-0.822427	0.145453	-5.65425	1.56524e-08	2.57441e-06
promoter vs con in 90m	RPL23A	ENSG00000198242	44828	-0.796836	0.141217	-5.64262	1.6748e-08	2.71884e-06
promoter vs con in 90m	OAZ1	ENSG00000104904	25442	-0.693561	0.12364	-5.60953	2.02876e-08	3.25122e-06
promoter vs con in 90m	RPL35	ENSG00000136942	17314.7	-0.777142	0.138684	-5.60368	2.09849e-08	3.3204e-06
promoter vs con in 90m	HLA-DQB1	ENSG00000179344	306.171	-1.09908	0.197394	-5.56796	2.57746e-08	4.02728e-06
promoter vs con in 90m	RPL15	ENSG00000174748	70192.4	-0.659784	0.118575	-5.56429	2.63223e-08	4.04332e-06
promoter vs con in 90m	IRF1	ENSG00000125347	95.309	-1.63714	0.294293	-5.56296	2.65242e-08	4.04332e-06
promoter vs con in 90m	MT-CYB	ENSG00000198727	27501.7	-0.891095	0.161113	-5.53085	3.18676e-08	4.79934e-06
promoter vs con in 90m	RPL27	ENSG00000131469	32039.6	-0.784401	0.142114	-5.51953	3.399e-08	5.05803e-06
promoter vs con in 90m	MSI2	ENSG00000153944	396.051	0.867088	0.157321	5.51158	3.55623e-08	5.22974e-06
promoter vs con in 90m	RPL37	ENSG00000145592	18829.9	-0.861374	0.156624	-5.49962	3.806e-08	5.53198e-06
promoter vs con in 90m	NME1-NME2	ENSG00000243678	25786.9	-0.65347	0.119115	-5.48606	4.10999e-08	5.90515e-06
promoter vs con in 90m	RPS7	ENSG00000171863	38497.1	-0.763098	0.139278	-5.47897	4.27809e-08	6.07684e-06
promoter vs con in 90m	RPS3A	ENSG00000145425	45033.3	-0.743989	0.136847	-5.43664	5.42951e-08	7.62571e-06
promoter vs con in 90m	RPS10	ENSG00000124614	22408.3	-0.738088	0.13598	-5.4279	5.70202e-08	7.83244e-06
promoter vs con in 90m	CHCHD2	ENSG00000106153	11706	-0.555791	0.10237	-5.42922	5.66006e-08	7.83244e-06
promoter vs con in 90m	AFF1	ENSG00000172493	159.239	1.2105	0.223377	5.41907	5.99096e-08	8.1399e-06
promoter vs con in 90m	RPS25	ENSG00000118181	23361.2	-0.789764	0.145854	-5.41477	6.13669e-08	8.24824e-06
promoter vs con in 90m	ENO1	ENSG00000074800	110569	-0.927143	0.172791	-5.36571	8.06331e-08	1.07225e-05
promoter vs con in 90m	EEF1A1	ENSG00000156508	268301	-0.887657	0.165512	-5.36309	8.18095e-08	1.07644e-05
promoter vs con in 90m	C5orf51	ENSG00000205765	455.045	1.1702	0.219113	5.34064	9.26174e-08	1.20596e-05
promoter vs con in 90m	RPL34	ENSG00000109475	11036.9	-0.806037	0.151084	-5.33503	9.55265e-08	1.23101e-05
promoter vs con in 90m	EEF1G	ENSG00000254772	95368.9	-0.811794	0.15267	-5.3173	1.05317e-07	1.34332e-05
promoter vs con in 90m	ISYNA1	ENSG00000105655	330.317	-1.26807	0.238606	-5.31449	1.06958e-07	1.35048e-05
promoter vs con in 90m	RPL6	ENSG00000089009	80074.8	-0.727835	0.137138	-5.30733	1.1124e-07	1.3905e-05
promoter vs con in 90m	NDUFA11	ENSG00000174886	4595.44	-0.674722	0.127257	-5.30206	1.14505e-07	1.41714e-05
promoter vs con in 90m	TPI1	ENSG00000111669	45208.6	-0.81738	0.154862	-5.27811	1.30523e-07	1.59955e-05
promoter vs con in 90m	RPL24	ENSG00000114391	28820.3	-0.72976	0.138405	-5.27264	1.34476e-07	1.62909e-05
promoter vs con in 90m	SOD1	ENSG00000142168	15106.4	-0.655073	0.124274	-5.27119	1.35541e-07	1.62909e-05
promoter vs con in 90m	UQCRH	ENSG00000173660	19536.9	-0.684002	0.129893	-5.26589	1.39511e-07	1.63178e-05
promoter vs con in 90m	CD14	ENSG00000170458	32583.2	-0.846406	0.16074	-5.26567	1.3968e-07	1.63178e-05
promoter vs con in 90m	RPL26	ENSG00000161970	48554.7	-0.75254	0.142863	-5.26755	1.38259e-07	1.63178e-05
promoter vs con in 90m	IMPDH2	ENSG00000178035	11675.6	-0.542386	0.103353	-5.24791	1.53837e-07	1.78052e-05
promoter vs con in 90m	RPL4	ENSG00000174444	198515	-0.757649	0.144426	-5.24593	1.55495e-07	1.7832e-05
promoter vs con in 90m	PUS7L	ENSG00000129317	443.144	0.918558	0.175311	5.23961	1.60919e-07	1.82862e-05
promoter vs con in 90m	RPS13	ENSG00000110700	45502.9	-0.722745	0.13876	-5.20861	1.90263e-07	2.1426e-05
promoter vs con in 90m	EEF1B2	ENSG00000114942	42796.2	-0.59638	0.114658	-5.2014	1.97792e-07	2.2075e-05
promoter vs con in 90m	SNRPB	ENSG00000125835	7820.16	-0.670403	0.130138	-5.15146	2.58467e-07	2.85915e-05
promoter vs con in 90m	RPS9	ENSG00000170889	3779.65	-0.688467	0.133831	-5.14431	2.685e-07	2.94408e-05
promoter vs con in 90m	CALR	ENSG00000179218	2150.85	-0.708545	0.137799	-5.14187	2.72024e-07	2.95678e-05
promoter vs con in 90m	POLR2E	ENSG00000099817	2055.97	-0.681806	0.132793	-5.13436	2.83102e-07	3.05067e-05
promoter vs con in 90m	RPL22	ENSG00000116251	5447.12	-0.67378	0.131507	-5.12354	2.99845e-07	3.17946e-05
promoter vs con in 90m	MT-CO3	ENSG00000198938	18559.8	-1.08632	0.212033	-5.12336	3.00141e-07	3.17946e-05
promoter vs con in 90m	AP2M1	ENSG00000161203	2035.24	-1.13903	0.223218	-5.10279	3.34691e-07	3.51566e-05
promoter vs con in 90m	ATR	ENSG00000175054	676.954	0.905484	0.177979	5.0876	3.6263e-07	3.77739e-05
promoter vs con in 90m	MT-ND4	ENSG00000198886	25424.7	-0.835011	0.164872	-5.06462	4.09221e-07	4.22749e-05
promoter vs con in 90m	JMJD1C	ENSG00000171988	851.792	0.67138	0.132752	5.05739	4.25022e-07	4.35474e-05
promoter vs con in 90m	TUBA1A	ENSG00000167552	6567.69	-0.82254	0.163904	-5.01843	5.20967e-07	5.27981e-05
promoter vs con in 90m	ALDOA	ENSG00000149925	37772.7	-0.833422	0.166106	-5.0174	5.23757e-07	5.27981e-05
promoter vs con in 90m	NACA	ENSG00000196531	54943.5	-0.68886	0.137468	-5.01107	5.41295e-07	5.41295e-05
promoter vs con in 90m	MIER3	ENSG00000155545	201.845	1.05568	0.212026	4.97901	6.39119e-07	6.29054e-05
promoter vs con in 90m	RPL36A	ENSG00000241343	22608.7	-0.741783	0.148982	-4.97901	6.3911e-07	6.29054e-05
promoter vs con in 90m	APOOL	ENSG00000155008	597.05	0.760582	0.15307	4.96884	6.7353e-07	6.57744e-05
promoter vs con in 90m	SNRPD2	ENSG00000125743	14291.7	-0.699049	0.141403	-4.94367	7.6666e-07	7.42887e-05
promoter vs con in 90m	COX6B1	ENSG00000126267	4215.91	-0.645438	0.131048	-4.92519	8.42791e-07	8.10376e-05
promoter vs con in 90m	CDC27	ENSG00000004897	1355.41	0.568515	0.115893	4.90551	9.31829e-07	8.8915e-05
promoter vs con in 90m	H2AFZ	ENSG00000164032	45771.1	-0.627773	0.128101	-4.9006	9.55467e-07	9.04799e-05
promoter vs con in 90m	COX6A1	ENSG00000111775	7692.16	-0.603511	0.123601	-4.88273	1.04625e-06	9.83316e-05
promoter vs con in 90m	UBC	ENSG00000150991	17439	-0.846546	0.173454	-4.88051	1.0581e-06	9.87036e-05
promoter vs con in 90m	BRCA2	ENSG00000139618	302.691	0.847125	0.173844	4.87292	1.09963e-06	0.000101069
promoter vs con in 90m	GPR108	ENSG00000125734	220.716	-0.938816	0.192651	-4.87315	1.09831e-06	0.000101069
promoter vs con in 90m	SERF2	ENSG00000140264	7240.87	-0.628872	0.129114	-4.87067	1.11222e-06	0.00010148
promoter vs con in 90m	PHB	ENSG00000167085	10146.4	-0.586041	0.120447	-4.86553	1.1415e-06	0.000103397
promoter vs con in 90m	PPIB	ENSG00000166794	7141.31	-0.711292	0.146413	-4.85813	1.185e-06	0.000106564
promoter vs con in 90m	C20orf27	ENSG00000101220	166.586	-1.49423	0.307719	-4.85581	1.19894e-06	0.000107048
promoter vs con in 90m	EMB	ENSG00000170571	715.046	0.690565	0.142453	4.84768	1.24911e-06	0.000110737
promoter vs con in 90m	RPS27A	ENSG00000143947	52379.6	-0.673605	0.139196	-4.83926	1.30325e-06	0.000114723
promoter vs con in 90m	RAB11FIP2	ENSG00000107560	386.224	0.789738	0.163847	4.81998	1.43575e-06	0.000125503
promoter vs con in 90m	TIMM13	ENSG00000099800	2776.26	-0.522315	0.108659	-4.80693	1.53264e-06	0.000133042
promoter vs con in 90m	SRP14	ENSG00000140319	13978.8	-0.622296	0.12955	-4.80351	1.55907e-06	0.000134403
promoter vs con in 90m	NHP2	ENSG00000145912	5102.94	-0.526929	0.110256	-4.77913	1.76055e-06	0.000150732
promoter vs con in 90m	RAB11A	ENSG00000103769	6422.18	-0.625694	0.131044	-4.77469	1.79983e-06	0.000152094
promoter vs con in 90m	ATP5G1	ENSG00000159199	5894.44	-0.594725	0.124561	-4.77458	1.80079e-06	0.000152094
promoter vs con in 90m	MT-ATP6	ENSG00000198899	14385.6	-0.83623	0.175624	-4.76147	1.92185e-06	0.000161229
promoter vs con in 90m	GPX4	ENSG00000167468	3357.85	-0.608251	0.127962	-4.75338	2.00043e-06	0.000166703
promoter vs con in 90m	PARK7	ENSG00000116288	6895.32	-0.506933	0.106781	-4.7474	2.06051e-06	0.000170572
promoter vs con in 90m	RPL5	ENSG00000122406	137281	-0.590152	0.124879	-4.72579	2.29222e-06	0.000188505
promoter vs con in 90m	PRR14L	ENSG00000183530	578.695	0.881323	0.186724	4.71993	2.35921e-06	0.000192746
promoter vs con in 90m	ARL5B	ENSG00000165997	336.816	0.881829	0.186908	4.71799	2.38191e-06	0.000193337
promoter vs con in 90m	BDP1	ENSG00000145734	764.641	0.663934	0.140871	4.71307	2.44013e-06	0.000196785
promoter vs con in 90m	STRN	ENSG00000115808	134.206	1.02859	0.219347	4.68932	2.74116e-06	0.000219569
promoter vs con in 90m	PHB2	ENSG00000215021	7585.07	-0.660447	0.140878	-4.68808	2.75779e-06	0.000219569
promoter vs con in 90m	MYO5A	ENSG00000197535	409.782	1.02017	0.218078	4.67801	2.89676e-06	0.000229174
promoter vs con in 90m	ANKZF1	ENSG00000163516	371.733	-0.762841	0.16329	-4.67171	2.98707e-06	0.000230484
promoter vs con in 90m	LDHB	ENSG00000111716	100919	-0.627413	0.134285	-4.67226	2.97906e-06	0.000230484
promoter vs con in 90m	HNRNPA1	ENSG00000135486	52078.5	-0.728472	0.155848	-4.67424	2.95042e-06	0.000230484
promoter vs con in 90m	SCYL2	ENSG00000136021	531.061	0.855862	0.183117	4.67385	2.95612e-06	0.000230484
promoter vs con in 90m	BTF3	ENSG00000145741	38359.6	-0.627895	0.134755	-4.65953	3.16933e-06	0.000243047
promoter vs con in 90m	RPL36AL	ENSG00000165502	6598.42	-0.62827	0.135358	-4.64154	3.45825e-06	0.000262641
promoter vs con in 90m	RPS2	ENSG00000140988	9911.66	-0.671658	0.144737	-4.64054	3.47492e-06	0.000262641
promoter vs con in 90m	MBNL3	ENSG00000076770	135.178	1.1102	0.239279	4.63978	3.48787e-06	0.000262641
promoter vs con in 90m	RC3H1	ENSG00000135870	402.94	0.910739	0.196374	4.63778	3.52175e-06	0.000263604
promoter vs con in 90m	UHMK1	ENSG00000152332	663.678	0.912634	0.196988	4.63294	3.60501e-06	0.000266642
promoter vs con in 90m	PSME2	ENSG00000100911	1624.01	-0.582881	0.125779	-4.63416	3.58397e-06	0.000266642
promoter vs con in 90m	RAB6A	ENSG00000175582	968.211	0.690339	0.14955	4.61612	3.9098e-06	0.000287485
promoter vs con in 90m	MTPN	ENSG00000105887	966.516	0.732311	0.158689	4.61476	3.93545e-06	0.000287679
promoter vs con in 90m	ATP5G3	ENSG00000154518	20002.2	-0.557428	0.120847	-4.61267	3.97526e-06	0.0002889
promoter vs con in 90m	RNF145	ENSG00000145860	138.039	1.07441	0.233173	4.60777	4.07017e-06	0.000294087
promoter vs con in 90m	HELZ	ENSG00000198265	723.014	0.721152	0.156574	4.60582	4.10848e-06	0.000295149
promoter vs con in 90m	ELOF1	ENSG00000130165	861.526	-0.654178	0.142186	-4.60085	4.20769e-06	0.000300549
promoter vs con in 90m	NDUFS5	ENSG00000168653	10243.7	-0.622145	0.13546	-4.59282	4.37289e-06	0.000310574
promoter vs con in 90m	HLA-C	ENSG00000204525	1029.39	-0.914053	0.199587	-4.57971	4.65624e-06	0.000328831
promoter vs con in 90m	SNX22	ENSG00000157734	199.923	-0.857363	0.18736	-4.57602	4.73913e-06	0.000332804
promoter vs con in 90m	ALMS1	ENSG00000116127	322.353	1.04072	0.22761	4.57238	4.82222e-06	0.000336748
promoter vs con in 90m	ENAH	ENSG00000154380	2044.52	0.560685	0.122741	4.56804	4.92308e-06	0.000341213
promoter vs con in 90m	ZNF638	ENSG00000075292	1921.94	0.685612	0.150114	4.56729	4.94077e-06	0.000341213
promoter vs con in 90m	RPL21	ENSG00000122026	27178.6	-0.67096	0.147109	-4.56098	5.09154e-06	0.000349694
promoter vs con in 90m	TIMM17B	ENSG00000126768	892.266	-0.863531	0.190494	-4.53311	5.81203e-06	0.000396996
promoter vs con in 90m	ROMO1	ENSG00000125995	2152.57	-0.637227	0.140613	-4.53177	5.84912e-06	0.000397359
promoter vs con in 90m	NDUFB11	ENSG00000147123	5406.94	-0.575361	0.12764	-4.5077	6.55341e-06	0.000442798
promoter vs con in 90m	SLC25A3	ENSG00000075415	29754.1	-0.488854	0.108898	-4.48911	7.15198e-06	0.000480644
promoter vs con in 90m	TSC22D3	ENSG00000157514	73.296	-1.16577	0.260343	-4.47781	7.54119e-06	0.00050409
promoter vs con in 90m	CLIC1	ENSG00000213719	3572.48	-0.572805	0.128412	-4.4607	8.1693e-06	0.000543171
promoter vs con in 90m	BIRC6	ENSG00000115760	606.04	0.607634	0.136301	4.45802	8.27185e-06	0.00054708
promoter vs con in 90m	PRRC2C	ENSG00000117523	2948.51	0.567292	0.127583	4.44646	8.72964e-06	0.000574319
promoter vs con in 90m	CAV2	ENSG00000105971	124.753	1.0505	0.236449	4.4428	8.87952e-06	0.00058112
promoter vs con in 90m	BMPR2	ENSG00000204217	371.595	0.956252	0.215359	4.44027	8.98442e-06	0.000584923
promoter vs con in 90m	PAK2	ENSG00000180370	553.303	0.755263	0.170454	4.43088	9.38474e-06	0.00060782
promoter vs con in 90m	ZNF483	ENSG00000173258	133.325	1.08545	0.245417	4.42288	9.73951e-06	0.000627546
promoter vs con in 90m	RNF150	ENSG00000170153	242.748	0.967294	0.218837	4.42016	9.86278e-06	0.00063223
promoter vs con in 90m	MIF	ENSG00000240972	4202.25	-0.788507	0.178814	-4.40964	1.03545e-05	0.000660362
promoter vs con in 90m	DCTPP1	ENSG00000179958	3427.62	-0.452448	0.10269	-4.40596	1.05317e-05	0.000668253
promoter vs con in 90m	PRDX1	ENSG00000117450	43977.9	-0.621834	0.141243	-4.40259	1.06964e-05	0.000669624
promoter vs con in 90m	PSME1	ENSG00000092010	1319.31	-0.547988	0.12448	-4.40224	1.0714e-05	0.000669624
promoter vs con in 90m	C19orf53	ENSG00000104979	2394.82	-0.553573	0.125729	-4.40291	1.0681e-05	0.000669624
promoter vs con in 90m	COPE	ENSG00000105669	1884.37	-0.874931	0.1991	-4.39442	1.11068e-05	0.000690718
promoter vs con in 90m	MED14	ENSG00000180182	568.649	0.582732	0.13362	4.36111	1.29403e-05	0.000800762
promoter vs con in 90m	NBEAL1	ENSG00000144426	96.233	1.17443	0.269801	4.35294	1.34325e-05	0.000827122
promoter vs con in 90m	CCNT1	ENSG00000129315	757.224	0.747373	0.172274	4.33829	1.43596e-05	0.00087988
promoter vs con in 90m	GMFB	ENSG00000197045	930.401	0.712744	0.164589	4.33045	1.48807e-05	0.000902952
promoter vs con in 90m	SLC25A5	ENSG00000005022	35821	-0.492118	0.113638	-4.33059	1.48713e-05	0.000902952
promoter vs con in 90m	USP42	ENSG00000106346	90.4071	1.04874	0.242576	4.32333	1.53693e-05	0.000928098
promoter vs con in 90m	HSD17B7	ENSG00000132196	831.092	-0.590979	0.137326	-4.30347	1.68145e-05	0.00101049
promoter vs con in 90m	RNF169	ENSG00000166439	42.7708	1.72411	0.400938	4.3002	1.70643e-05	0.00102059
promoter vs con in 90m	UTP20	ENSG00000120800	405.307	0.632029	0.147111	4.29626	1.73701e-05	0.00102904
promoter vs con in 90m	CYB5R3	ENSG00000100243	313.999	-0.777289	0.180896	-4.29688	1.73222e-05	0.00102904
promoter vs con in 90m	FXYD5	ENSG00000089327	472.739	-0.699826	0.16296	-4.29446	1.75116e-05	0.00103252
promoter vs con in 90m	AP000350.4	ENSG00000218537	837.558	-0.747094	0.17424	-4.28773	1.80507e-05	0.00105931
promoter vs con in 90m	LUZP1	ENSG00000169641	471.656	0.604067	0.141064	4.28221	1.85049e-05	0.00107587
promoter vs con in 90m	SLC26A2	ENSG00000155850	383.353	0.706849	0.165044	4.2828	1.84557e-05	0.00107587
promoter vs con in 90m	ACTA2	ENSG00000107796	473.005	-0.670251	0.156936	-4.27085	1.94733e-05	0.00112693
promoter vs con in 90m	EIF1	ENSG00000173812	5540.12	-0.92421	0.216554	-4.26781	1.974e-05	0.0011371
promoter vs con in 90m	PROSER1	ENSG00000120685	477.634	0.723113	0.169679	4.26167	2.02909e-05	0.00116347
promoter vs con in 90m	NAF1	ENSG00000145414	201.091	1.06498	0.25009	4.25838	2.05912e-05	0.0011753
promoter vs con in 90m	IPO7	ENSG00000205339	1063.99	0.584356	0.13737	4.25389	2.10092e-05	0.00119371
promoter vs con in 90m	BANF1	ENSG00000175334	1331.67	-0.543714	0.127888	-4.25147	2.12374e-05	0.00119653
promoter vs con in 90m	ARIH1	ENSG00000166233	741.015	0.662592	0.155855	4.25133	2.12503e-05	0.00119653
promoter vs con in 90m	IGFBP2	ENSG00000115457	15.1127	-2.76062	0.649677	-4.24922	2.1452e-05	0.00120247
promoter vs con in 90m	XRN1	ENSG00000114127	306.667	0.707865	0.166666	4.2472	2.16455e-05	0.00120769
promoter vs con in 90m	CASC5	ENSG00000137812	482.61	0.855986	0.201587	4.24624	2.17384e-05	0.00120769
promoter vs con in 90m	PHPT1	ENSG00000054148	2877.06	-0.583895	0.137556	-4.24479	2.18797e-05	0.00121016
promoter vs con in 90m	COX8A	ENSG00000176340	5211.14	-0.572017	0.134911	-4.23995	2.23574e-05	0.00123113
promoter vs con in 90m	SSR2	ENSG00000163479	4569.31	-0.449748	0.106125	-4.23789	2.25634e-05	0.00123703
promoter vs con in 90m	ZNF280C	ENSG00000056277	180.088	0.986898	0.233143	4.23301	2.3058e-05	0.00125863
promoter vs con in 90m	GRN	ENSG00000030582	1923.7	-0.591609	0.139797	-4.2319	2.31728e-05	0.00125939
promoter vs con in 90m	TECR	ENSG00000099797	2222.46	-0.437059	0.103389	-4.22733	2.36479e-05	0.00127965
promoter vs con in 90m	BBX	ENSG00000114439	2073.06	0.476456	0.112834	4.22261	2.41493e-05	0.00130115
promoter vs con in 90m	MARK4	ENSG00000007047	10.6495	-3.41977	0.810797	-4.21778	2.46714e-05	0.00132357
promoter vs con in 90m	MAPK9	ENSG00000050748	372.821	0.66143	0.157407	4.20204	2.64521e-05	0.00141304
promoter vs con in 90m	NDUFB8	ENSG00000166136	8484.09	-0.45943	0.109508	-4.19541	2.72382e-05	0.00144884
promoter vs con in 90m	PTBP3	ENSG00000119314	773.682	0.712373	0.170054	4.1891	2.80063e-05	0.00148339
promoter vs con in 90m	EXOC5	ENSG00000070367	791.015	0.866931	0.207099	4.18606	2.83836e-05	0.00149702
promoter vs con in 90m	PNKD	ENSG00000127838	901.956	-0.515424	0.123235	-4.18246	2.88376e-05	0.00151458
promoter vs con in 90m	RAN	ENSG00000132341	73834.8	-0.56111	0.134262	-4.17921	2.92522e-05	0.00152494
promoter vs con in 90m	TMEM161A	ENSG00000064545	538.609	-0.614061	0.146939	-4.179	2.92788e-05	0.00152494
promoter vs con in 90m	UFC1	ENSG00000143222	2807.15	-0.468614	0.112362	-4.17059	3.03817e-05	0.00157582
promoter vs con in 90m	GPX1	ENSG00000233276	11343	-0.620979	0.148972	-4.16843	3.06699e-05	0.00157767
promoter vs con in 90m	TNKS2	ENSG00000107854	238.275	0.885181	0.212315	4.16918	3.05691e-05	0.00157767
promoter vs con in 90m	EIF3K	ENSG00000178982	6797.54	-0.495599	0.118926	-4.16728	3.08252e-05	0.00157916
promoter vs con in 90m	MAN2C1	ENSG00000140400	95.8585	-1.04844	0.252069	-4.15935	3.19154e-05	0.00162834
promoter vs con in 90m	TMEM194A	ENSG00000166881	1274.8	0.904986	0.217868	4.15382	3.26964e-05	0.0016614
promoter vs con in 90m	CD2BP2	ENSG00000169217	992.399	-0.534582	0.128905	-4.14709	3.36734e-05	0.00170118
promoter vs con in 90m	RNASEK	ENSG00000219200	2619.67	-0.471778	0.113776	-4.14656	3.37513e-05	0.00170118
promoter vs con in 90m	DYRK1A	ENSG00000157540	328.948	0.795661	0.191977	4.14457	3.40445e-05	0.00170906
promoter vs con in 90m	PTMA	ENSG00000187514	45145.5	-0.587613	0.142156	-4.13359	3.57146e-05	0.00178573
promoter vs con in 90m	PSMB1	ENSG00000008018	23764.2	-0.481443	0.116544	-4.13098	3.61219e-05	0.00179176
promoter vs con in 90m	NDUFB9	ENSG00000147684	3016.36	-0.484347	0.117241	-4.13122	3.6085e-05	0.00179176
promoter vs con in 90m	ACTG1	ENSG00000184009	78826	-0.512828	0.124315	-4.12524	3.70343e-05	0.00182976
promoter vs con in 90m	UQCRQ	ENSG00000164405	4444.15	-0.581909	0.141286	-4.11865	3.81098e-05	0.00187548
promoter vs con in 90m	ETFB	ENSG00000105379	2154.57	-0.537805	0.130861	-4.10975	3.96087e-05	0.0019416
promoter vs con in 90m	PURA	ENSG00000185129	396.381	0.624468	0.152174	4.10366	4.06673e-05	0.00198571
promoter vs con in 90m	EIF4A1	ENSG00000161960	29155.2	-0.558844	0.13636	-4.09831	4.16182e-05	0.00202423
promoter vs con in 90m	RMND5A	ENSG00000153561	309.12	0.629983	0.153898	4.09351	4.24892e-05	0.00205064
promoter vs con in 90m	PKM	ENSG00000067225	2864.04	-0.760267	0.185687	-4.09435	4.2335e-05	0.00205064
promoter vs con in 90m	CFL1	ENSG00000172757	3866.52	-1.41446	0.345625	-4.09248	4.26789e-05	0.00205187
promoter vs con in 90m	ZSCAN30	ENSG00000186814	97.0853	1.02493	0.250694	4.08838	4.344e-05	0.00208046
promoter vs con in 90m	SOS1	ENSG00000115904	244.989	0.780164	0.191295	4.07833	4.53596e-05	0.0021641
promoter vs con in 90m	MANEA	ENSG00000172469	283.708	0.959603	0.235379	4.07685	4.56502e-05	0.00216757
promoter vs con in 90m	ZBTB44	ENSG00000196323	513.877	0.61082	0.149851	4.07619	4.57792e-05	0.00216757
promoter vs con in 90m	H3F3A	ENSG00000163041	5085.94	-0.577219	0.1418	-4.07066	4.6881e-05	0.00221137
promoter vs con in 90m	REV3L	ENSG00000009413	597.438	0.664232	0.163292	4.06776	4.7468e-05	0.00223064
promoter vs con in 90m	ARID2	ENSG00000189079	383.776	0.691162	0.171419	4.03201	5.53007e-05	0.00258898
promoter vs con in 90m	ATP5O	ENSG00000241837	10741.5	-0.527471	0.130944	-4.02821	5.62022e-05	0.00262137
promoter vs con in 90m	NFAT5	ENSG00000102908	323.04	0.949099	0.236078	4.02028	5.81293e-05	0.00270118
promoter vs con in 90m	SETX	ENSG00000107290	651.799	0.575281	0.143171	4.01815	5.86579e-05	0.00271564
promoter vs con in 90m	ATP5I	ENSG00000169020	1017.81	-0.66653	0.166431	-4.00485	6.20567e-05	0.00286239
promoter vs con in 90m	EIF3I	ENSG00000084623	18776	-0.54975	0.137779	-3.9901	6.60463e-05	0.00303522
promoter vs con in 90m	ASXL2	ENSG00000143970	245.146	0.784645	0.196846	3.9861	6.71692e-05	0.00307551
promoter vs con in 90m	AFF2	ENSG00000155966	59.7197	1.24296	0.312211	3.98116	6.85802e-05	0.00312866
promoter vs con in 90m	MRPL51	ENSG00000111639	4328.4	-0.493806	0.124084	-3.9796	6.90302e-05	0.00313774
promoter vs con in 90m	DENND4A	ENSG00000174485	270.481	0.718269	0.180583	3.97751	6.9642e-05	0.00315408
promoter vs con in 90m	PSMD4	ENSG00000159352	6991.33	-0.481721	0.121205	-3.97443	7.05477e-05	0.00317211
promoter vs con in 90m	TIMP1	ENSG00000102265	1638.05	-0.524674	0.132012	-3.97444	7.05441e-05	0.00317211
promoter vs con in 90m	BCLAF1	ENSG00000029363	3784.12	0.475902	0.11993	3.96817	7.24259e-05	0.00324489
promoter vs con in 90m	PANK3	ENSG00000120137	599.753	0.769371	0.194066	3.96447	7.3558e-05	0.00328384
promoter vs con in 90m	DNAJC6	ENSG00000116675	223.375	0.643923	0.162694	3.95787	7.56213e-05	0.00336394
promoter vs con in 90m	SRPK1	ENSG00000096063	1354.43	0.471167	0.119097	3.95616	7.61644e-05	0.00337608
promoter vs con in 90m	REL	ENSG00000162924	253.823	0.824084	0.208533	3.95181	7.75618e-05	0.00342587
promoter vs con in 90m	GNG12	ENSG00000172380	743.183	0.548092	0.138778	3.94943	7.83389e-05	0.00344059
promoter vs con in 90m	NCOR1	ENSG00000141027	1510	0.533579	0.135114	3.9491	7.84455e-05	0.00344059
promoter vs con in 90m	ATXN7	ENSG00000163635	125.764	0.919451	0.233003	3.94609	7.94388e-05	0.00347197
promoter vs con in 90m	G2E3	ENSG00000092140	569.366	0.562482	0.143016	3.933	8.38933e-05	0.00365389
promoter vs con in 90m	NGFRAP1	ENSG00000166681	11359.6	-0.503546	0.128093	-3.9311	8.45581e-05	0.00367005
promoter vs con in 90m	MYO1B	ENSG00000128641	362.303	0.728847	0.185509	3.9289	8.53346e-05	0.00369095
promoter vs con in 90m	BCL2L1	ENSG00000171552	3043.31	-0.728091	0.185412	-3.92689	8.60521e-05	0.00370914
promoter vs con in 90m	SLC35B4	ENSG00000205060	721.852	0.48452	0.123579	3.92073	8.82829e-05	0.00379222
promoter vs con in 90m	LDOC1	ENSG00000182195	153.622	-0.75422	0.192421	-3.91964	8.86826e-05	0.00379634
promoter vs con in 90m	GOLGA4	ENSG00000144674	1220.19	0.46977	0.120018	3.91417	9.0716e-05	0.00387014
promoter vs con in 90m	RSF1	ENSG00000048649	967.237	0.439711	0.112462	3.90987	9.23446e-05	0.00392621
promoter vs con in 90m	ITGAV	ENSG00000138448	222.071	0.872655	0.223553	3.90357	9.47825e-05	0.00398575
promoter vs con in 90m	UBXN2B	ENSG00000215114	559.63	0.736152	0.188579	3.90368	9.47406e-05	0.00398575
promoter vs con in 90m	ATP13A1	ENSG00000105726	133.956	-0.920409	0.235823	-3.90297	9.50202e-05	0.00398575
promoter vs con in 90m	PGK1	ENSG00000102144	23729.4	-0.586101	0.150085	-3.90513	9.41752e-05	0.00398575
promoter vs con in 90m	FAM127B	ENSG00000203950	1009.45	-0.506102	0.129749	-3.90063	9.59417e-05	0.00401094
promoter vs con in 90m	PLD3	ENSG00000105223	182.486	-1.062	0.272466	-3.89775	9.70908e-05	0.00404545
promoter vs con in 90m	TMEM128	ENSG00000132406	535.928	0.578103	0.14837	3.89635	9.76551e-05	0.00404561
promoter vs con in 90m	TRIM28	ENSG00000130726	798.95	-0.850903	0.218397	-3.89613	9.7742e-05	0.00404561
promoter vs con in 90m	PFDN5	ENSG00000123349	4323.65	-0.517077	0.133591	-3.8706	0.00010857	0.00447895
promoter vs con in 90m	TRIM33	ENSG00000197323	661.496	0.548461	0.141823	3.86721	0.000110086	0.00450507
promoter vs con in 90m	RB1	ENSG00000139687	353.479	0.81186	0.209952	3.86688	0.000110237	0.00450507
promoter vs con in 90m	NDUFA13	ENSG00000186010	4163.76	-0.550572	0.142385	-3.86677	0.000110284	0.00450507
promoter vs con in 90m	PRDX5	ENSG00000126432	1587.54	-0.474968	0.122862	-3.86586	0.000110697	0.00450721
promoter vs con in 90m	SIKE1	ENSG00000052723	1129.07	0.461904	0.119599	3.86212	0.000112408	0.00456201
promoter vs con in 90m	PSMC5	ENSG00000087191	7298.81	-0.421341	0.109205	-3.85827	0.000114193	0.00461947
promoter vs con in 90m	COX5A	ENSG00000178741	12601.8	-0.456943	0.118542	-3.85468	0.00011588	0.00467256
promoter vs con in 90m	BCKDHA	ENSG00000248098	382.932	-0.750247	0.195218	-3.84313	0.000121475	0.00488244
promoter vs con in 90m	KIAA1432	ENSG00000107036	117.243	0.853771	0.222274	3.84107	0.0001225	0.00490786
promoter vs con in 90m	STMN1	ENSG00000117632	17678.5	-0.48092	0.125289	-3.83848	0.000123801	0.00494412
promoter vs con in 90m	GNA13	ENSG00000120063	364.552	0.672859	0.175434	3.8354	0.000125358	0.00499036
promoter vs con in 90m	SPEN	ENSG00000065526	613.871	0.682833	0.178221	3.83139	0.000127422	0.00505642
promoter vs con in 90m	LDHA	ENSG00000134333	70862.3	-0.634931	0.165931	-3.82649	0.000129986	0.00514183
promoter vs con in 90m	C11orf71	ENSG00000180425	69.5974	1.02986	0.269386	3.82297	0.000131852	0.00519923
promoter vs con in 90m	PMF1	ENSG00000160783	1475.43	-0.484979	0.126904	-3.82162	0.000132577	0.00521137
promoter vs con in 90m	EDF1	ENSG00000107223	6217.69	-0.525807	0.137679	-3.81908	0.000133949	0.0052488
promoter vs con in 90m	PMVK	ENSG00000163344	58.128	-1.27499	0.334244	-3.81456	0.000136425	0.00532909
promoter vs con in 90m	UBBP4	ENSG00000263563	171.952	-1.02889	0.269917	-3.81188	0.000137916	0.00536239
promoter vs con in 90m	ERAL1	ENSG00000132591	1263.1	-0.432479	0.113467	-3.81148	0.000138135	0.00536239
promoter vs con in 90m	PHC3	ENSG00000173889	313.001	0.90849	0.238518	3.8089	0.000139586	0.00540193
promoter vs con in 90m	PDIA6	ENSG00000143870	3785.88	-0.437064	0.114785	-3.80768	0.000140276	0.00541187
promoter vs con in 90m	PSD3	ENSG00000156011	355.6	0.743878	0.195647	3.80214	0.000143449	0.00551727
promoter vs con in 90m	TAB3	ENSG00000157625	182.584	0.771177	0.202963	3.79959	0.000144934	0.00555729
promoter vs con in 90m	PPP2R1A	ENSG00000105568	3248.23	-0.789323	0.207984	-3.79512	0.000147573	0.00564115
promoter vs con in 90m	NPM1	ENSG00000181163	93519.6	-0.552887	0.145728	-3.79397	0.000148256	0.00564182
promoter vs con in 90m	ARFGAP2	ENSG00000149182	370.77	-0.73489	0.19372	-3.79358	0.000148493	0.00564182
promoter vs con in 90m	TMEM143	ENSG00000161558	90.0216	-0.96704	0.255351	-3.7871	0.000152416	0.00577334
promoter vs con in 90m	PPP1R12B	ENSG00000077157	81.3474	1.16159	0.306917	3.78471	0.000153887	0.00581145
promoter vs con in 90m	INO80D	ENSG00000114933	165.789	0.988341	0.261398	3.78099	0.000156209	0.0058637
promoter vs con in 90m	CLOCK	ENSG00000134852	163.35	0.825741	0.218386	3.7811	0.000156136	0.0058637
promoter vs con in 90m	KMT2C	ENSG00000055609	216.617	0.757188	0.200454	3.77736	0.000158498	0.00593182
promoter vs con in 90m	MDM4	ENSG00000198625	523.885	0.621428	0.164571	3.77606	0.000159329	0.0059451
promoter vs con in 90m	ATAD2	ENSG00000156802	715.497	0.593836	0.157313	3.77486	0.000160095	0.00595591
promoter vs con in 90m	LDLRAD4	ENSG00000168675	18.481	2.11275	0.560189	3.77148	0.00016228	0.00601927
promoter vs con in 90m	CD99	ENSG00000002586	915.074	-0.5298	0.140508	-3.7706	0.000162855	0.00602273
promoter vs con in 90m	BOLA2	ENSG00000183336	772.046	-0.513233	0.136237	-3.76721	0.000165082	0.00608709
promoter vs con in 90m	SLC7A2	ENSG00000003989	313.756	0.614739	0.163424	3.76161	0.000168825	0.00620679
promoter vs con in 90m	NDUFAF3	ENSG00000178057	2794.52	-0.464569	0.123546	-3.76028	0.000169722	0.0062215
promoter vs con in 90m	ATPIF1	ENSG00000130770	8353.28	-0.54077	0.143863	-3.75891	0.000170653	0.00623302
promoter vs con in 90m	AGO1	ENSG00000092847	1153.07	0.66089	0.175846	3.75836	0.000171034	0.00623302
promoter vs con in 90m	AP5M1	ENSG00000053770	762.289	0.662961	0.176457	3.75707	0.000171912	0.00624679
promoter vs con in 90m	RALGAPA1	ENSG00000174373	112.113	0.968364	0.258223	3.75012	0.000176753	0.0064041
promoter vs con in 90m	STOML2	ENSG00000165283	4564.29	-0.44819	0.11966	-3.74555	0.000180002	0.00650295
promoter vs con in 90m	TTC39A	ENSG00000085831	86.0671	1.08443	0.289711	3.74315	0.000181729	0.00654406
promoter vs con in 90m	PFKFB4	ENSG00000114268	42.123	-1.5058	0.402349	-3.74252	0.000182187	0.00654406
promoter vs con in 90m	CCT7	ENSG00000135624	32406.8	-0.500768	0.134004	-3.73696	0.000186258	0.00667112
promoter vs con in 90m	44450	ENSG00000138758	1065.68	0.513273	0.137417	3.73515	0.0001876	0.00670001
promoter vs con in 90m	EVI5	ENSG00000067208	192.061	0.756466	0.202712	3.73174	0.000190164	0.00677223
promoter vs con in 90m	ATP6V1F	ENSG00000128524	1631.97	-0.509544	0.137119	-3.71608	0.000202335	0.00718521
promoter vs con in 90m	FNIP1	ENSG00000217128	297.785	0.547405	0.14748	3.71172	0.000205855	0.00727332
promoter vs con in 90m	SHKBP1	ENSG00000160410	294.025	-0.658219	0.177343	-3.71157	0.00020598	0.00727332
promoter vs con in 90m	SLC25A6	ENSG00000169100	4973.04	-0.562405	0.151676	-3.70793	0.000208964	0.00735789
promoter vs con in 90m	HSPA4L	ENSG00000164070	723.877	0.488005	0.131685	3.70585	0.000210685	0.00739766
promoter vs con in 90m	CSRP2	ENSG00000175183	3078.25	-0.438262	0.118436	-3.70042	0.000215247	0.00753664
promoter vs con in 90m	ZBTB21	ENSG00000173276	430.099	0.763155	0.206372	3.69797	0.000217333	0.00758845
promoter vs con in 90m	SMARCB1	ENSG00000099956	273.152	-0.812605	0.21991	-3.69517	0.000219744	0.00765125
promoter vs con in 90m	TAF9B	ENSG00000187325	1631.71	0.608499	0.165389	3.6792	0.000233962	0.00812369
promoter vs con in 90m	CEP350	ENSG00000135837	665.241	0.506737	0.137922	3.67407	0.000238714	0.00826573
promoter vs con in 90m	ELK4	ENSG00000158711	164.056	0.734822	0.200093	3.67241	0.000240274	0.00826725
promoter vs con in 90m	SYT14	ENSG00000143469	103.531	0.89658	0.244382	3.66877	0.000243724	0.00826725
promoter vs con in 90m	UQCRC1	ENSG00000010256	10022.1	-0.39505	0.107666	-3.6692	0.000243308	0.00826725
promoter vs con in 90m	MAP3K1	ENSG00000095015	182.187	0.763844	0.208176	3.66922	0.000243294	0.00826725
promoter vs con in 90m	NDUFV1	ENSG00000167792	3270.02	-0.500663	0.136479	-3.66843	0.000244049	0.00826725
promoter vs con in 90m	MED13	ENSG00000108510	598.863	0.57438	0.156473	3.67079	0.000241802	0.00826725
promoter vs con in 90m	CCDC68	ENSG00000166510	11.9662	2.90428	0.791517	3.66926	0.00024325	0.00826725
promoter vs con in 90m	ZNF121	ENSG00000197961	943.233	0.521264	0.141935	3.67256	0.000240129	0.00826725
promoter vs con in 90m	LNPEP	ENSG00000113441	167.421	0.979507	0.267421	3.6628	0.000249477	0.00836049
promoter vs con in 90m	ZCCHC6	ENSG00000083223	222.627	0.671093	0.183205	3.66307	0.000249215	0.00836049
promoter vs con in 90m	UBL5	ENSG00000198258	2701.52	-0.512025	0.139729	-3.6644	0.000247915	0.00836049
promoter vs con in 90m	TNNT1	ENSG00000105048	131.149	-0.746419	0.203716	-3.66402	0.000248286	0.00836049
promoter vs con in 90m	RNMT	ENSG00000101654	424.057	0.504193	0.137737	3.66055	0.000251675	0.0084116
promoter vs con in 90m	OTUB1	ENSG00000167770	1633.51	-0.431267	0.117945	-3.65649	0.00025569	0.00850034
promoter vs con in 90m	STK38L	ENSG00000211455	287.897	0.630364	0.172367	3.6571	0.000255089	0.00850034
promoter vs con in 90m	RUVBL2	ENSG00000183207	7154.46	-0.446149	0.12218	-3.65156	0.000260652	0.00864229
promoter vs con in 90m	C19orf48	ENSG00000167747	3079.39	-0.473459	0.129728	-3.64963	0.000262616	0.00868438
promoter vs con in 90m	FAM63B	ENSG00000128923	339.674	0.770952	0.211285	3.64887	0.000263398	0.00868726
promoter vs con in 90m	EDRF1	ENSG00000107938	580.114	0.475301	0.130311	3.64744	0.000264866	0.00871271
promoter vs con in 90m	WDR27	ENSG00000184465	144.616	-0.726943	0.19941	-3.64548	0.000266896	0.00875643
promoter vs con in 90m	EEF1D	ENSG00000104529	1213.41	-0.499666	0.137182	-3.64235	0.000270162	0.0088404
promoter vs con in 90m	PRKAB2	ENSG00000131791	334.664	0.630964	0.173399	3.6388	0.000273911	0.00893966
promoter vs con in 90m	JAGN1	ENSG00000171135	1427.25	-0.411156	0.113147	-3.63381	0.000279262	0.00909055
promoter vs con in 90m	ECHS1	ENSG00000127884	7641.03	-0.432972	0.119317	-3.62876	0.000284781	0.00922218
promoter vs con in 90m	MT-ATP8	ENSG00000228253	2250.35	-0.662804	0.182639	-3.62904	0.000284479	0.00922218
promoter vs con in 90m	ERI3	ENSG00000117419	206.945	-1.70249	0.469274	-3.62792	0.000285709	0.00922832
promoter vs con in 90m	SPG11	ENSG00000104133	331.886	0.542098	0.149759	3.6198	0.000294832	0.00949846
promoter vs con in 90m	TRMT13	ENSG00000122435	420.014	0.480084	0.132814	3.61471	0.000300686	0.00966216
promoter vs con in 90m	LRP6	ENSG00000070018	204.024	0.656009	0.18153	3.61378	0.000301768	0.00967206
promoter vs con in 90m	RBPJ	ENSG00000168214	2225.87	0.413499	0.114553	3.60967	0.000306586	0.00979272
promoter vs con in 90m	ERGIC3	ENSG00000125991	1914.93	-0.428596	0.11875	-3.60924	0.0003071	0.00979272
promoter vs con in 90m	PSMB6	ENSG00000142507	6636.84	-0.378353	0.104899	-3.60684	0.000309949	0.00985844
promoter vs con in 90m	SLC38A1	ENSG00000111371	2103.05	0.564866	0.156743	3.60377	0.00031364	0.00995051
promoter vs con in 90m	ZNF614	ENSG00000142556	184.303	0.835942	0.232403	3.59696	0.000321964	0.0101887
promoter vs con in 90m	XPR1	ENSG00000143324	176.052	0.750659	0.209199	3.58826	0.000332892	0.010508
promoter vs con in 90m	ILK	ENSG00000166333	449.109	-0.884669	0.246599	-3.58748	0.000333889	0.0105129
promoter vs con in 90m	NDUFS6	ENSG00000145494	2829.43	-0.475988	0.132795	-3.58439	0.000337869	0.0106115
promoter vs con in 90m	ZEB1	ENSG00000148516	231.37	0.693522	0.193707	3.58026	0.000343248	0.0107534
promoter vs con in 90m	YES1	ENSG00000176105	231.858	0.760423	0.212451	3.57928	0.000344545	0.010767
promoter vs con in 90m	CKAP2L	ENSG00000169607	331.653	0.575449	0.160887	3.57672	0.000347935	0.0107701
promoter vs con in 90m	TWISTNB	ENSG00000105849	871.504	0.555303	0.155234	3.57719	0.000347304	0.0107701
promoter vs con in 90m	PSMB5	ENSG00000100804	13918	-0.400328	0.11193	-3.5766	0.000348089	0.0107701
promoter vs con in 90m	XIST	ENSG00000229807	20248	1.16242	0.324868	3.57814	0.000346042	0.0107701
promoter vs con in 90m	PHGDH	ENSG00000092621	8296.08	-0.520886	0.146018	-3.56728	0.000360705	0.0110944
promoter vs con in 90m	POGZ	ENSG00000143442	399.679	0.660381	0.185146	3.56682	0.000361345	0.0110944
promoter vs con in 90m	ZDHHC2	ENSG00000104219	89.9417	0.97533	0.273489	3.56625	0.000362121	0.0110944
promoter vs con in 90m	BCAT1	ENSG00000060982	1062.12	0.543791	0.152478	3.56636	0.000361978	0.0110944
promoter vs con in 90m	KIF20B	ENSG00000138182	1901.04	0.469229	0.131636	3.5646	0.000364408	0.0111371
promoter vs con in 90m	LYPLA2	ENSG00000011009	481.082	-0.734611	0.206222	-3.56223	0.000367715	0.0111835
promoter vs con in 90m	CCT3	ENSG00000163468	46845	-0.52359	0.146958	-3.56287	0.000366824	0.0111835
promoter vs con in 90m	ECH1	ENSG00000104823	2225	-0.382103	0.107317	-3.5605	0.000370145	0.0112301
promoter vs con in 90m	FIS1	ENSG00000214253	642.895	-0.486089	0.136619	-3.55799	0.000373708	0.0113108
promoter vs con in 90m	ACAT2	ENSG00000120437	7035.61	-0.402917	0.113326	-3.55537	0.000377451	0.011369
promoter vs con in 90m	ZNF770	ENSG00000198146	161.012	0.720973	0.202759	3.55581	0.000376823	0.011369
promoter vs con in 90m	AHCTF1	ENSG00000153207	150.654	0.80682	0.227083	3.55298	0.000380899	0.0114178
promoter vs con in 90m	NAPA	ENSG00000105402	295.059	-0.705479	0.198544	-3.55326	0.000380493	0.0114178
promoter vs con in 90m	ARHGAP32	ENSG00000134909	284.685	0.780992	0.21991	3.55141	0.000383171	0.0114585
promoter vs con in 90m	B3GAT3	ENSG00000149541	304.342	-0.859535	0.242678	-3.54187	0.000397297	0.0118525
promoter vs con in 90m	C12orf39	ENSG00000134548	75.9424	0.943854	0.26665	3.53968	0.000400617	0.0119231
promoter vs con in 90m	GPS2	ENSG00000132522	471.506	-0.536475	0.151656	-3.53744	0.00040403	0.0119961
promoter vs con in 90m	BCYRN1	ENSG00000236824	57.7482	-0.979459	0.27724	-3.53289	0.000411044	0.0120895
promoter vs con in 90m	OXSR1	ENSG00000172939	274.284	0.575554	0.162913	3.53289	0.000411041	0.0120895
promoter vs con in 90m	TRMT112	ENSG00000173113	4034.26	-0.419887	0.11884	-3.53322	0.000410535	0.0120895
promoter vs con in 90m	MRPL49	ENSG00000149792	1236.78	-0.433141	0.122577	-3.53363	0.000409899	0.0120895
promoter vs con in 90m	S100A11	ENSG00000163191	698.129	-0.563015	0.159399	-3.53212	0.000412246	0.0120964
promoter vs con in 90m	GINS2	ENSG00000131153	4742.83	-0.366517	0.103955	-3.52572	0.000422335	0.0123634
promoter vs con in 90m	GOPC	ENSG00000047932	406.279	0.690404	0.19606	3.52139	0.000429286	0.0125376
promoter vs con in 90m	RAB10	ENSG00000084733	778.305	0.515793	0.14677	3.51429	0.000440934	0.0128477
promoter vs con in 90m	ETNK1	ENSG00000139163	1260.58	0.436079	0.124111	3.51362	0.000442049	0.0128503
promoter vs con in 90m	PTPRF	ENSG00000142949	199.129	-0.68374	0.194794	-3.51006	0.000447998	0.0129629
promoter vs con in 90m	ZFYVE16	ENSG00000039319	308.667	0.806914	0.229875	3.51023	0.000447722	0.0129629
promoter vs con in 90m	GCLM	ENSG00000023909	298.129	0.658571	0.187722	3.50822	0.00045112	0.0129965
promoter vs con in 90m	TOMM40	ENSG00000130204	68.3369	-1.21566	0.346525	-3.50815	0.00045124	0.0129965
promoter vs con in 90m	FTL	ENSG00000087086	11338.6	-0.534413	0.152388	-3.50693	0.000453307	0.0130261
promoter vs con in 90m	NELFE	ENSG00000204356	2569.54	-0.462351	0.131969	-3.50349	0.000459196	0.0131349
promoter vs con in 90m	HAUS5	ENSG00000249115	166.786	-0.82864	0.236485	-3.50399	0.000458347	0.0131349
promoter vs con in 90m	EWSR1	ENSG00000182944	3376.2	-0.467406	0.13344	-3.50276	0.000460471	0.0131383
promoter vs con in 90m	KLHL15	ENSG00000174010	301.212	0.664562	0.189755	3.50221	0.000461417	0.0131383
promoter vs con in 90m	CHM	ENSG00000188419	412.663	0.647582	0.18494	3.50158	0.000462508	0.0131394
promoter vs con in 90m	PDS5A	ENSG00000121892	564.996	0.575529	0.164434	3.50006	0.000465154	0.0131846
promoter vs con in 90m	RICTOR	ENSG00000164327	230.05	0.69647	0.199363	3.49348	0.000476762	0.0134831
promoter vs con in 90m	CRISPLD2	ENSG00000103196	4.06178	4.78294	1.37201	3.48609	0.000490131	0.0138299
promoter vs con in 90m	ASPM	ENSG00000066279	1040.04	0.575118	0.165019	3.48516	0.000491844	0.0138469
promoter vs con in 90m	KIAA1147	ENSG00000257093	113.469	0.790355	0.227016	3.48149	0.000498632	0.0140065
promoter vs con in 90m	TOMM7	ENSG00000196683	2890.77	-0.534482	0.153902	-3.47287	0.000514925	0.0144318
promoter vs con in 90m	HINT1	ENSG00000169567	9661.46	-0.456387	0.131464	-3.47158	0.000517406	0.0144688
promoter vs con in 90m	SACS	ENSG00000151835	404.133	0.625436	0.180529	3.46446	0.000531288	0.0148239
promoter vs con in 90m	CSRNP3	ENSG00000178662	77.8427	0.942111	0.272139	3.46188	0.000536424	0.0149338
promoter vs con in 90m	SIRT2	ENSG00000068903	449.214	-0.615945	0.178106	-3.4583	0.000543604	0.0151001
promoter vs con in 90m	TMEM131	ENSG00000075568	258.219	0.569872	0.164826	3.45741	0.000545387	0.015116
promoter vs con in 90m	SENP1	ENSG00000079387	395.258	0.660057	0.190946	3.45678	0.000546676	0.0151183
promoter vs con in 90m	WDR83OS	ENSG00000105583	2214.78	-0.431098	0.124734	-3.45614	0.000547974	0.0151207
promoter vs con in 90m	EIF2AK3	ENSG00000172071	104.237	0.845075	0.244865	3.45119	0.000558115	0.0153666
promoter vs con in 90m	CENPT	ENSG00000102901	73.4738	-1.07876	0.312705	-3.44978	0.000561046	0.0154133
promoter vs con in 90m	HLTF	ENSG00000071794	1296.03	0.487055	0.141507	3.44193	0.000577588	0.0157935
promoter vs con in 90m	ZNF480	ENSG00000198464	230.88	0.60759	0.176552	3.44142	0.000578675	0.0157935
promoter vs con in 90m	CPNE1	ENSG00000214078	1821.27	-0.464796	0.135013	-3.44259	0.000576163	0.0157935
promoter vs con in 90m	NAA10	ENSG00000102030	5615.72	-0.413873	0.120302	-3.44029	0.000581086	0.0158248
promoter vs con in 90m	CSNK2B	ENSG00000204435	3395.93	-0.383433	0.111498	-3.43894	0.000584006	0.0158454
promoter vs con in 90m	MMS22L	ENSG00000146263	478.586	0.466367	0.135644	3.43818	0.000585645	0.0158454
promoter vs con in 90m	RNASEH2A	ENSG00000104889	3380.25	-0.420504	0.122286	-3.43869	0.000584533	0.0158454
promoter vs con in 90m	TMA7	ENSG00000232112	1515.69	-0.5504	0.160388	-3.43167	0.00059987	0.0161626
promoter vs con in 90m	MDH2	ENSG00000146701	8813.6	-0.448286	0.130656	-3.43105	0.000601249	0.0161626
promoter vs con in 90m	CDK4	ENSG00000135446	2607.86	-0.518508	0.151102	-3.43151	0.000600233	0.0161626
promoter vs con in 90m	TYW3	ENSG00000162623	1845.62	0.467799	0.136396	3.42972	0.000604212	0.0161765
promoter vs con in 90m	LAMTOR2	ENSG00000116586	1165.3	-0.480263	0.140033	-3.42965	0.000604355	0.0161765
promoter vs con in 90m	OST4	ENSG00000228474	2147.34	-0.472191	0.137761	-3.42762	0.000608904	0.016229
promoter vs con in 90m	SLC25A39	ENSG00000013306	4854.34	-0.426307	0.124374	-3.42761	0.000608912	0.016229
promoter vs con in 90m	PA2G4	ENSG00000170515	13362.5	-0.387648	0.113288	-3.4218	0.000622084	0.0165448
promoter vs con in 90m	DCTN2	ENSG00000175203	4065.86	-0.38265	0.112071	-3.41436	0.000639323	0.0169672
promoter vs con in 90m	GABARAP	ENSG00000170296	2431.89	-0.396979	0.116298	-3.41345	0.00064145	0.0169875
promoter vs con in 90m	ZMYM4	ENSG00000146463	727.66	0.427029	0.125201	3.41073	0.000647882	0.0171216
promoter vs con in 90m	TET1	ENSG00000138336	224.231	0.913006	0.267827	3.40894	0.000652161	0.0171983
promoter vs con in 90m	HELB	ENSG00000127311	81.8559	0.980699	0.287941	3.4059	0.000659453	0.017354
promoter vs con in 90m	NDUFA3	ENSG00000170906	723.61	-0.641857	0.188552	-3.40413	0.000663743	0.0174302
promoter vs con in 90m	HAX1	ENSG00000143575	4004.68	-0.404861	0.119006	-3.40202	0.000668908	0.0174693
promoter vs con in 90m	ACTR2	ENSG00000138071	1364.81	0.438976	0.129037	3.40193	0.000669121	0.0174693
promoter vs con in 90m	ATP13A3	ENSG00000133657	415.023	0.697534	0.205048	3.40181	0.000669422	0.0174693
promoter vs con in 90m	UQCR10	ENSG00000184076	3189.31	-0.529555	0.155781	-3.39937	0.000675416	0.0175889
promoter vs con in 90m	SMAD5	ENSG00000113658	815.942	0.471592	0.138773	3.39831	0.000678043	0.0176206
promoter vs con in 90m	FZD3	ENSG00000104290	320.431	0.577761	0.170057	3.39745	0.00068018	0.0176253
promoter vs con in 90m	APEX1	ENSG00000100823	6804.36	-0.388136	0.114255	-3.3971	0.000681042	0.0176253
promoter vs con in 90m	CPD	ENSG00000108582	440.134	0.572647	0.168673	3.39502	0.000686225	0.0177228
promoter vs con in 90m	MYL6B	ENSG00000196465	486.136	-0.545829	0.160868	-3.39301	0.00069128	0.0178165
promoter vs con in 90m	CLIC4	ENSG00000169504	882.453	0.545964	0.161128	3.38838	0.000703072	0.0180831
promoter vs con in 90m	RPS27L	ENSG00000185088	8153.87	-0.452277	0.133567	-3.38614	0.000708829	0.0181938
promoter vs con in 90m	RUFY3	ENSG00000018189	140.228	0.633419	0.187351	3.38093	0.00072241	0.0184598
promoter vs con in 90m	RAPGEF6	ENSG00000158987	189.125	0.655509	0.193905	3.38057	0.000723368	0.0184598
promoter vs con in 90m	KDELR1	ENSG00000105438	290.306	-0.93052	0.275264	-3.38047	0.000723625	0.0184598
promoter vs con in 90m	GNPNAT1	ENSG00000100522	977.225	0.601521	0.178002	3.3793	0.000726701	0.0185005
promoter vs con in 90m	FBXO25	ENSG00000147364	315.301	0.559963	0.165882	3.37566	0.000736382	0.0187089
promoter vs con in 90m	DCTN1	ENSG00000204843	512.058	-0.48345	0.143325	-3.37309	0.000743288	0.018846
promoter vs con in 90m	ROBO3	ENSG00000154134	34.6885	-1.39289	0.413151	-3.37138	0.000747921	0.0188869
promoter vs con in 90m	SSR4	ENSG00000180879	4061.93	-0.441316	0.130888	-3.37172	0.000747007	0.0188869
promoter vs con in 90m	MRPL27	ENSG00000108826	2283.22	-0.420936	0.124881	-3.37069	0.000749811	0.0188964
promoter vs con in 90m	ILF2	ENSG00000143621	23151.7	-0.401865	0.119344	-3.36728	0.000759137	0.0190476
promoter vs con in 90m	AGPS	ENSG00000018510	425.216	0.633999	0.188289	3.36716	0.000759478	0.0190476
promoter vs con in 90m	METTL12	ENSG00000214756	21.5272	-1.53769	0.456716	-3.36683	0.000760378	0.0190476
promoter vs con in 90m	SASS6	ENSG00000156876	421.988	0.535544	0.159262	3.36266	0.000771943	0.0192986
promoter vs con in 90m	WDR77	ENSG00000116455	1639.22	-0.484226	0.144071	-3.36103	0.000776528	0.0193435
promoter vs con in 90m	GNAQ	ENSG00000156052	493.04	0.619198	0.184235	3.36092	0.000776835	0.0193435
promoter vs con in 90m	TRMT1	ENSG00000104907	785.038	-0.583481	0.173757	-3.35803	0.000784998	0.0195079
promoter vs con in 90m	DHX29	ENSG00000067248	819.04	0.503388	0.150025	3.35537	0.000792588	0.0196532
promoter vs con in 90m	KRT8	ENSG00000170421	853.829	-0.589238	0.175665	-3.35433	0.000795562	0.0196532
promoter vs con in 90m	CEP290	ENSG00000198707	505.506	0.490094	0.146094	3.35464	0.000794672	0.0196532
promoter vs con in 90m	ARL2	ENSG00000213465	1155.7	-0.432851	0.129127	-3.35214	0.000801897	0.0197706
promoter vs con in 90m	MBNL1	ENSG00000152601	564.132	0.471771	0.14083	3.34993	0.00080831	0.0198895
promoter vs con in 90m	MBOAT2	ENSG00000143797	417.823	0.454625	0.13583	3.34702	0.000816843	0.0199732
promoter vs con in 90m	DDX39B	ENSG00000198563	5313.89	-0.503884	0.150622	-3.34536	0.000821759	0.0199732
promoter vs con in 90m	UBN2	ENSG00000157741	133.885	0.948274	0.283492	3.34498	0.000822896	0.0199732
promoter vs con in 90m	CKB	ENSG00000166165	9237.42	-0.492944	0.147328	-3.34588	0.00082021	0.0199732
promoter vs con in 90m	LMAN1	ENSG00000074695	1091.01	0.485172	0.145037	3.34516	0.000822355	0.0199732
promoter vs con in 90m	CHIC1	ENSG00000204116	71.3132	1.00168	0.299416	3.34544	0.000821507	0.0199732
promoter vs con in 90m	MT-ND3	ENSG00000198840	20182.2	-1.06568	0.318287	-3.34819	0.000813411	0.0199732
promoter vs con in 90m	HMGN2	ENSG00000198830	27583.9	-0.580744	0.173747	-3.34247	0.000830374	0.020038
promoter vs con in 90m	SUCO	ENSG00000094975	318.405	0.604294	0.180778	3.34275	0.000829537	0.020038
promoter vs con in 90m	MYC	ENSG00000136997	1660.92	-0.401731	0.120181	-3.3427	0.000829666	0.020038
promoter vs con in 90m	TNPO1	ENSG00000083312	1026.61	0.477019	0.142918	3.33771	0.000844707	0.0203446
promoter vs con in 90m	WDR54	ENSG00000005448	1446.53	-0.425974	0.127654	-3.33693	0.000847094	0.0203628
promoter vs con in 90m	JMY	ENSG00000152409	210.932	0.649507	0.194775	3.33465	0.00085406	0.0204909
promoter vs con in 90m	PSMB4	ENSG00000159377	9568.6	-0.363757	0.109282	-3.3286	0.000872837	0.0208989
promoter vs con in 90m	OSBPL8	ENSG00000091039	408.2	0.692627	0.208115	3.3281	0.000874411	0.0208989
promoter vs con in 90m	STK4	ENSG00000101109	555.694	0.473459	0.142295	3.3273	0.000876928	0.0209191
promoter vs con in 90m	TMEM106C	ENSG00000134291	5614.97	-0.32912	0.0989417	-3.32641	0.000879737	0.0209398
promoter vs con in 90m	TAOK1	ENSG00000160551	446.084	0.588926	0.177069	3.32596	0.000881145	0.0209398
promoter vs con in 90m	CERCAM	ENSG00000167123	97.1923	-0.904326	0.272049	-3.32413	0.000886961	0.021038
promoter vs con in 90m	FNDC3A	ENSG00000102531	381.18	0.694019	0.208886	3.32248	0.000892225	0.0211228
promoter vs con in 90m	SLC39A14	ENSG00000104635	655.53	0.508945	0.153294	3.32006	0.000899976	0.021266
promoter vs con in 90m	PDLIM7	ENSG00000196923	125.997	-0.725198	0.218624	-3.3171	0.000909561	0.0214115
promoter vs con in 90m	LARP4	ENSG00000161813	613.812	0.518379	0.156259	3.31743	0.000908506	0.0214115
promoter vs con in 90m	LCORL	ENSG00000178177	326.783	0.578753	0.174673	3.31336	0.000921836	0.0216597
promoter vs con in 90m	PLEKHA3	ENSG00000116095	138.846	1.00436	0.30326	3.31186	0.000926771	0.0217348
promoter vs con in 90m	PPP2R5A	ENSG00000066027	235.989	0.518536	0.156656	3.31003	0.000932858	0.0218366
promoter vs con in 90m	KIF5B	ENSG00000170759	1536.54	0.62252	0.188113	3.3093	0.000935311	0.0218531
promoter vs con in 90m	SELE	ENSG00000007908	70.6402	1.22627	0.370614	3.30874	0.000937163	0.0218555
promoter vs con in 90m	SGOL2	ENSG00000163535	686.309	0.598453	0.181008	3.30623	0.000945609	0.0220114
promoter vs con in 90m	MRPL38	ENSG00000204316	566.609	-0.700129	0.212123	-3.30058	0.000964836	0.0224172
promoter vs con in 90m	XRCC6	ENSG00000196419	23557.3	-0.495785	0.150441	-3.29554	0.000982314	0.0227809
promoter vs con in 90m	NDUFS2	ENSG00000158864	3698.44	-0.395129	0.119972	-3.2935	0.000989471	0.0229044
promoter vs con in 90m	ZFR	ENSG00000056097	2700.88	0.635288	0.193088	3.29015	0.00100133	0.0231361
promoter vs con in 90m	SAP130	ENSG00000136715	297.795	0.736995	0.224291	3.28588	0.00101663	0.023403
promoter vs con in 90m	LIN28B	ENSG00000187772	425.119	0.576366	0.175388	3.28624	0.00101536	0.023403
promoter vs con in 90m	DCUN1D2	ENSG00000150401	150.257	0.631162	0.192119	3.28527	0.00101884	0.0234109
promoter vs con in 90m	SELENBP1	ENSG00000143416	65.9364	-0.994956	0.30297	-3.28401	0.00102343	0.0234493
promoter vs con in 90m	LCOR	ENSG00000196233	727.506	0.502041	0.152885	3.28378	0.00102427	0.0234493
promoter vs con in 90m	ANKRD17	ENSG00000132466	787.299	0.442152	0.134785	3.28043	0.00103648	0.0236855
promoter vs con in 90m	NDUFA8	ENSG00000119421	1373.67	-0.44349	0.135222	-3.27972	0.00103911	0.0237023
promoter vs con in 90m	SLC7A1	ENSG00000139514	613.028	0.477973	0.145787	3.27857	0.00104334	0.0237554
promoter vs con in 90m	CAMK4	ENSG00000152495	135.227	0.755698	0.230569	3.27754	0.00104718	0.0237995
promoter vs con in 90m	COX5B	ENSG00000135940	4542.4	-0.496246	0.151448	-3.27668	0.00105035	0.0238282
promoter vs con in 90m	TAF5L	ENSG00000135801	201.773	0.686867	0.209875	3.27275	0.00106506	0.0241182
promoter vs con in 90m	ZNF619	ENSG00000177873	30.7091	1.20402	0.367962	3.27214	0.00106738	0.024127
promoter vs con in 90m	MPP3	ENSG00000161647	74.7078	-0.816789	0.249746	-3.27048	0.00107367	0.0242253
promoter vs con in 90m	GLS	ENSG00000115419	327.399	0.817853	0.250426	3.26584	0.00109139	0.0245809
promoter vs con in 90m	SHPRH	ENSG00000146414	453.694	0.594703	0.182136	3.26517	0.001094	0.0245953
promoter vs con in 90m	KIAA1430	ENSG00000164323	200.985	0.652603	0.199963	3.26363	0.00109997	0.0245967
promoter vs con in 90m	SNRPC	ENSG00000124562	4114.31	-0.37116	0.113723	-3.26372	0.00109961	0.0245967
promoter vs con in 90m	RAD23A	ENSG00000179262	321.622	-0.759789	0.232763	-3.26421	0.00109768	0.0245967
promoter vs con in 90m	COPS7B	ENSG00000144524	327.089	-0.500488	0.153457	-3.26141	0.00110859	0.0247453
promoter vs con in 90m	EXOSC7	ENSG00000075914	1251.32	-0.382335	0.117358	-3.25785	0.0011226	0.0250134
promoter vs con in 90m	AKR1B1	ENSG00000085662	3155.65	-0.393429	0.120832	-3.25601	0.0011299	0.0251313
promoter vs con in 90m	HSPB1	ENSG00000106211	47.0785	-0.990929	0.304523	-3.25404	0.00113778	0.0252615
promoter vs con in 90m	CCDC94	ENSG00000105248	409.977	-0.464395	0.142757	-3.25305	0.00114173	0.0253044
promoter vs con in 90m	SNRPA	ENSG00000077312	96.16	-1.89492	0.58338	-3.24818	0.00116147	0.0256963
promoter vs con in 90m	DCAF8	ENSG00000132716	319.298	-0.558675	0.172279	-3.24285	0.00118339	0.026135
promoter vs con in 90m	PJA2	ENSG00000198961	501.401	0.564027	0.17416	3.23855	0.00120139	0.0264857
promoter vs con in 90m	MCRS1	ENSG00000187778	2049.2	-0.475858	0.14704	-3.23625	0.0012111	0.0266527
promoter vs con in 90m	CDR1	ENSG00000184258	24.2893	1.75529	0.542591	3.23502	0.00121636	0.0267213
promoter vs con in 90m	WDR62	ENSG00000075702	48.4133	-1.08956	0.336896	-3.23411	0.00122024	0.0267597
promoter vs con in 90m	AKR1A1	ENSG00000117448	3159.59	-0.380767	0.117799	-3.23234	0.00122779	0.0268311
promoter vs con in 90m	H3F3B	ENSG00000132475	42931.4	-0.393396	0.121701	-3.23249	0.00122717	0.0268311
promoter vs con in 90m	ATP5B	ENSG00000110955	50162.1	-0.475394	0.14712	-3.23133	0.00123216	0.0268795
promoter vs con in 90m	ZNF532	ENSG00000074657	79.6895	1.03723	0.321111	3.23014	0.00123729	0.0269445
promoter vs con in 90m	RNF111	ENSG00000157450	181.934	0.748977	0.231912	3.22957	0.00123977	0.0269515
promoter vs con in 90m	SRSF7	ENSG00000115875	15313.3	-0.319524	0.0989593	-3.22884	0.00124293	0.0269733
promoter vs con in 90m	PPP1CA	ENSG00000172531	2514.21	-0.468828	0.145371	-3.22505	0.00125951	0.0272766
promoter vs con in 90m	GOSR1	ENSG00000108587	733.244	0.428229	0.132799	3.22465	0.00126127	0.0272766
promoter vs con in 90m	CARM1	ENSG00000142453	86.2933	1.30858	0.405974	3.2233	0.00126723	0.0273581
promoter vs con in 90m	SPIN1	ENSG00000106723	686.842	0.497193	0.154377	3.22064	0.00127907	0.027528
promoter vs con in 90m	CCS	ENSG00000173992	266.26	-0.662898	0.205834	-3.22054	0.0012795	0.027528
promoter vs con in 90m	TJP1	ENSG00000104067	526.712	0.539015	0.16743	3.21935	0.00128482	0.0275949
promoter vs con in 90m	ANP32B	ENSG00000136938	3010.14	-0.493306	0.153391	-3.21601	0.00129988	0.0278705
promoter vs con in 90m	ELP6	ENSG00000163832	932.619	-0.38791	0.120653	-3.2151	0.001304	0.027911
promoter vs con in 90m	UBFD1	ENSG00000103353	774.442	0.454014	0.14124	3.21448	0.00130682	0.0279234
promoter vs con in 90m	AFF4	ENSG00000072364	368.565	0.731532	0.227716	3.21248	0.00131596	0.0280708
promoter vs con in 90m	USP24	ENSG00000162402	547.275	0.577725	0.179935	3.21074	0.00132394	0.0281928
promoter vs con in 90m	ZBTB8A	ENSG00000160062	281.026	0.535966	0.167073	3.20798	0.00133672	0.0283684
promoter vs con in 90m	GPI	ENSG00000105220	2527.75	-0.511422	0.159399	-3.20844	0.00133456	0.0283684
promoter vs con in 90m	SMC4	ENSG00000113810	2920.05	0.583648	0.182023	3.20644	0.00134386	0.0284296
promoter vs con in 90m	NEDD8	ENSG00000129559	3338.79	-0.371262	0.115788	-3.20638	0.00134415	0.0284296
promoter vs con in 90m	DHCR7	ENSG00000172893	1034.87	-0.441349	0.137846	-3.20176	0.00136589	0.0288406
promoter vs con in 90m	MCFD2	ENSG00000180398	2051.57	0.482787	0.150864	3.20014	0.0013736	0.0289056
promoter vs con in 90m	ATP5J2	ENSG00000241468	1914.65	-0.445139	0.139092	-3.20032	0.00137275	0.0289056
promoter vs con in 90m	ZFC3H1	ENSG00000133858	262.755	0.563754	0.176446	3.19505	0.00139808	0.0293715
promoter vs con in 90m	STRA6	ENSG00000137868	7.94741	-2.84661	0.891574	-3.19279	0.00140906	0.0295525
promoter vs con in 90m	NONO	ENSG00000147140	6856.84	-0.455903	0.142861	-3.19124	0.00141665	0.0296619
promoter vs con in 90m	TADA3	ENSG00000171148	172.58	-0.67498	0.211897	-3.18542	0.00144544	0.0302141
promoter vs con in 90m	TUFM	ENSG00000178952	12845.5	-0.40266	0.126623	-3.17999	0.00147282	0.0307349
promoter vs con in 90m	SPG21	ENSG00000090487	716.34	0.488968	0.153824	3.17875	0.00147913	0.0308153
promoter vs con in 90m	FAM193B	ENSG00000146067	47.1391	-1.11272	0.350313	-3.17635	0.00149138	0.0309777
promoter vs con in 90m	C12orf4	ENSG00000047621	510.621	0.47953	0.150996	3.17578	0.00149436	0.0309777
promoter vs con in 90m	C1QBP	ENSG00000108561	27367.9	-0.456669	0.143789	-3.17597	0.00149335	0.0309777
promoter vs con in 90m	POLR2L	ENSG00000177700	2219.26	-0.41797	0.131678	-3.17417	0.00150266	0.0310941
promoter vs con in 90m	UBE3A	ENSG00000114062	876.135	0.519479	0.163681	3.17373	0.00150495	0.0310941
promoter vs con in 90m	CCNL2	ENSG00000221978	788.217	-0.421777	0.132952	-3.17241	0.0015118	0.0311839
promoter vs con in 90m	APOA1BP	ENSG00000163382	2530.22	-0.336969	0.106244	-3.17165	0.00151578	0.0311861
promoter vs con in 90m	ZBED3	ENSG00000132846	159.119	0.707406	0.223062	3.17134	0.00151738	0.0311861
promoter vs con in 90m	LINC00858	ENSG00000229404	49.7194	1.12038	0.353325	3.17096	0.00151939	0.0311861
promoter vs con in 90m	QSER1	ENSG00000060749	331.235	0.576362	0.18188	3.16891	0.00153013	0.0313091
promoter vs con in 90m	ZCCHC8	ENSG00000033030	317.345	0.52216	0.164779	3.16886	0.00153039	0.0313091
promoter vs con in 90m	LCLAT1	ENSG00000172954	396.139	0.65076	0.205418	3.16799	0.00153499	0.0313519
promoter vs con in 90m	SRRM1	ENSG00000133226	1330.97	0.387941	0.122499	3.16689	0.0015408	0.0314192
promoter vs con in 90m	MCM7	ENSG00000166508	8958.57	-0.493587	0.156348	-3.15698	0.00159415	0.0324014
promoter vs con in 90m	C19orf70	ENSG00000174917	896.61	-0.443405	0.140445	-3.15713	0.00159328	0.0324014
promoter vs con in 90m	SEC13	ENSG00000157020	4567.06	-0.391053	0.124105	-3.15098	0.00162726	0.0329672
promoter vs con in 90m	POLE2	ENSG00000100479	1184.26	0.431723	0.137004	3.15118	0.00162612	0.0329672
promoter vs con in 90m	TMOD2	ENSG00000128872	312.485	0.568282	0.180523	3.14797	0.00164408	0.033254
promoter vs con in 90m	NFIA	ENSG00000162599	537.657	0.523169	0.166252	3.14684	0.00165047	0.0332655
promoter vs con in 90m	RP11-411H5.1	ENSG00000226715	123.119	-0.797874	0.253557	-3.14672	0.00165113	0.0332655
promoter vs con in 90m	GPR89B	ENSG00000188092	140.634	-0.766911	0.243738	-3.14645	0.00165263	0.0332655
promoter vs con in 90m	DDX6	ENSG00000110367	221.233	0.639296	0.203242	3.14549	0.0016581	0.033322
promoter vs con in 90m	MIER1	ENSG00000198160	697.472	0.517535	0.164613	3.14394	0.00166689	0.0334448
promoter vs con in 90m	ERP29	ENSG00000089248	626.627	-0.472399	0.150295	-3.14314	0.00167144	0.0334825
promoter vs con in 90m	ANAPC1	ENSG00000153107	322.613	0.578838	0.184269	3.14127	0.00168219	0.0336439
promoter vs con in 90m	MEA1	ENSG00000124733	1574.2	-0.385481	0.122848	-3.13786	0.00170188	0.0339833
promoter vs con in 90m	VCPIP1	ENSG00000175073	64.3844	0.90972	0.290175	3.13508	0.00171809	0.0341795
promoter vs con in 90m	NPAT	ENSG00000149308	230.278	0.527361	0.16823	3.13477	0.00171991	0.0341795
promoter vs con in 90m	AAAS	ENSG00000094914	966.467	-0.464004	0.148004	-3.13507	0.00171812	0.0341795
promoter vs con in 90m	PPIP5K2	ENSG00000145725	370.143	0.590756	0.188548	3.13319	0.0017292	0.0342905
promoter vs con in 90m	MRPS7	ENSG00000125445	5223.86	-0.352353	0.112469	-3.13288	0.00173099	0.0342905
promoter vs con in 90m	AGFG1	ENSG00000173744	516.056	0.479228	0.153003	3.13214	0.00173538	0.0343227
promoter vs con in 90m	POLR3K	ENSG00000161980	3515.64	-0.354619	0.113236	-3.13168	0.0017381	0.0343227
promoter vs con in 90m	FEM1C	ENSG00000145780	199.117	0.656555	0.209774	3.12982	0.00174914	0.0344863
promoter vs con in 90m	FTSJ1	ENSG00000068438	547.992	-0.585003	0.187037	-3.12774	0.00176157	0.0346766
promoter vs con in 90m	SNRPA1	ENSG00000131876	6338.93	-0.368082	0.117734	-3.12638	0.00176972	0.0347822
promoter vs con in 90m	HNRNPM	ENSG00000099783	8741.83	-0.464814	0.148725	-3.12532	0.00177615	0.0348537
promoter vs con in 90m	XPO7	ENSG00000130227	208.246	0.654942	0.209691	3.12336	0.00178797	0.0350308
promoter vs con in 90m	LTN1	ENSG00000198862	455.007	0.575028	0.184381	3.11869	0.00181657	0.0355354
promoter vs con in 90m	CENPE	ENSG00000138778	1104.76	0.508727	0.163364	3.11408	0.00184522	0.0359271
promoter vs con in 90m	METTL9	ENSG00000197006	503.162	0.498065	0.159924	3.11439	0.00184325	0.0359271
promoter vs con in 90m	DSEL	ENSG00000171451	10.9281	2.08159	0.66844	3.11409	0.00184511	0.0359271
promoter vs con in 90m	COX7C	ENSG00000127184	10431.5	-0.498748	0.160366	-3.11007	0.00187044	0.0362578
promoter vs con in 90m	TBC1D32	ENSG00000146350	184.856	0.706382	0.227133	3.11	0.0018709	0.0362578
promoter vs con in 90m	AC021224.1	ENSG00000262477	510.889	-1.04542	0.336132	-3.11014	0.00187001	0.0362578
promoter vs con in 90m	MKL2	ENSG00000186260	224.577	0.678218	0.218168	3.1087	0.00187912	0.0363607
promoter vs con in 90m	PPIE	ENSG00000084072	2599.41	-0.329122	0.105894	-3.10802	0.00188344	0.0363879
promoter vs con in 90m	NPIPB5	ENSG00000243716	22.4937	-1.41621	0.456354	-3.10333	0.00191358	0.0369133
promoter vs con in 90m	ELOVL7	ENSG00000164181	85.1945	0.805782	0.259808	3.10145	0.00192574	0.0369766
promoter vs con in 90m	PHF21A	ENSG00000135365	94.5887	0.777774	0.250741	3.1019	0.0019228	0.0369766
promoter vs con in 90m	FRMD6	ENSG00000139926	116.418	0.749839	0.241747	3.10175	0.00192383	0.0369766
promoter vs con in 90m	NEO1	ENSG00000067141	337.006	0.673644	0.21729	3.1002	0.00193388	0.0370758
promoter vs con in 90m	UBR3	ENSG00000144357	242.045	0.573079	0.184942	3.0987	0.00194373	0.0372077
promoter vs con in 90m	FBXO45	ENSG00000174013	377.637	0.495166	0.159839	3.09791	0.00194887	0.0372491
promoter vs con in 90m	DDHD2	ENSG00000085788	222.384	0.507814	0.163969	3.09701	0.00195481	0.0373056
promoter vs con in 90m	PTPLB	ENSG00000206527	345.987	0.536855	0.173479	3.09464	0.00197051	0.0373974
promoter vs con in 90m	CREB3L2	ENSG00000182158	273.894	0.485772	0.15698	3.09448	0.00197159	0.0373974
promoter vs con in 90m	FAM206A	ENSG00000119328	589.146	0.40152	0.129741	3.09479	0.00196955	0.0373974
promoter vs con in 90m	RTF1	ENSG00000137815	707.536	0.406725	0.131398	3.09536	0.00196577	0.0373974
promoter vs con in 90m	SOX5	ENSG00000134532	11.3339	2.18483	0.706391	3.09295	0.00198178	0.0374883
promoter vs con in 90m	MMGT1	ENSG00000169446	359.663	0.641636	0.207457	3.09286	0.00198238	0.0374883
promoter vs con in 90m	TEAD1	ENSG00000187079	453.494	0.599354	0.193865	3.09161	0.00199074	0.0375328
promoter vs con in 90m	SVIP	ENSG00000198168	608.667	0.484586	0.156736	3.09173	0.00198993	0.0375328
promoter vs con in 90m	CNBP	ENSG00000169714	22390.3	-0.390869	0.126603	-3.08737	0.00201936	0.0379579
promoter vs con in 90m	RASGRF2	ENSG00000113319	58.0236	0.806945	0.261334	3.08779	0.00201652	0.0379579
promoter vs con in 90m	LPP	ENSG00000145012	334.897	0.602795	0.195275	3.08691	0.00202252	0.0379601
promoter vs con in 90m	SLAIN2	ENSG00000109171	121.693	0.683585	0.221623	3.08445	0.0020393	0.0382178
promoter vs con in 90m	AARS	ENSG00000090861	925.569	-0.456328	0.148009	-3.0831	0.00204855	0.0383336
promoter vs con in 90m	PAQR3	ENSG00000163291	171.994	0.859048	0.278707	3.08226	0.00205437	0.0383436
promoter vs con in 90m	RFX7	ENSG00000181827	314.65	0.618107	0.200545	3.08213	0.00205522	0.0383436
promoter vs con in 90m	PRKCI	ENSG00000163558	502.52	0.533872	0.173297	3.08067	0.00206532	0.0384174
promoter vs con in 90m	PIK3CA	ENSG00000121879	138.61	0.738433	0.239673	3.08101	0.00206301	0.0384174
promoter vs con in 90m	HIST3H2A	ENSG00000181218	789.005	-0.457283	0.148525	-3.07884	0.00207811	0.038598
promoter vs con in 90m	PITX2	ENSG00000164093	191.395	-0.583645	0.189628	-3.07784	0.00208507	0.0386367
promoter vs con in 90m	SMAD9	ENSG00000120693	121.375	0.699773	0.227372	3.07765	0.00208638	0.0386367
promoter vs con in 90m	ZBTB11	ENSG00000066422	254.743	0.507701	0.165063	3.0758	0.00209935	0.0387175
promoter vs con in 90m	KIF11	ENSG00000138160	1089.2	0.471206	0.153172	3.07631	0.00209581	0.0387175
promoter vs con in 90m	NEMF	ENSG00000165525	1363.68	0.389299	0.126572	3.07571	0.00210004	0.0387175
promoter vs con in 90m	COBLL1	ENSG00000082438	137.243	0.736589	0.239655	3.07354	0.00211537	0.0389428
promoter vs con in 90m	ACTB	ENSG00000075624	32698.4	-0.500348	0.162969	-3.07021	0.0021391	0.0393217
promoter vs con in 90m	ETAA1	ENSG00000143971	208.41	0.643122	0.209583	3.06857	0.00215085	0.0393865
promoter vs con in 90m	RNF217	ENSG00000146373	150.139	0.764794	0.249202	3.06897	0.002148	0.0393865
promoter vs con in 90m	BCAP31	ENSG00000185825	3122.52	-0.393606	0.128277	-3.0684	0.00215208	0.0393865
promoter vs con in 90m	CHD9	ENSG00000177200	549.121	0.396066	0.129163	3.0664	0.00216654	0.0395931
promoter vs con in 90m	DYM	ENSG00000141627	1018.7	0.626407	0.204409	3.06448	0.00218051	0.0397904
promoter vs con in 90m	CBL	ENSG00000110395	290.885	0.704662	0.230136	3.06194	0.0021991	0.040071
promoter vs con in 90m	RP11-504P24.4	ENSG00000185495	52.9859	1.01742	0.332402	3.06083	0.00220727	0.0401186
promoter vs con in 90m	COL27A1	ENSG00000196739	48.9133	-0.992689	0.324333	-3.06071	0.00220813	0.0401186
promoter vs con in 90m	EMC4	ENSG00000128463	4148.41	-0.321489	0.105165	-3.05698	0.00223577	0.0405618
promoter vs con in 90m	PEBP1	ENSG00000089220	11875.2	-0.383708	0.125557	-3.05604	0.00224284	0.0406311
promoter vs con in 90m	SARS	ENSG00000031698	6370.19	-0.401053	0.13139	-3.05238	0.00227036	0.0407529
promoter vs con in 90m	NRP1	ENSG00000099250	240.176	0.715143	0.234311	3.05211	0.00227238	0.0407529
promoter vs con in 90m	IPMK	ENSG00000151151	114.172	0.830743	0.27215	3.05252	0.00226925	0.0407529
promoter vs con in 90m	LGALS3BP	ENSG00000108679	2347.8	-0.512844	0.168027	-3.05215	0.00227207	0.0407529
promoter vs con in 90m	MED29	ENSG00000063322	688.027	-0.352927	0.115593	-3.05318	0.00226427	0.0407529
promoter vs con in 90m	PRMT1	ENSG00000126457	1415.7	-0.547173	0.179162	-3.05407	0.0022576	0.0407529
promoter vs con in 90m	DDX17	ENSG00000100201	3041.98	0.337184	0.110469	3.05229	0.00227103	0.0407529
promoter vs con in 90m	BPTF	ENSG00000171634	714.433	0.447385	0.146605	3.05164	0.00227592	0.040758
promoter vs con in 90m	ATAD3B	ENSG00000160072	145.927	-0.689223	0.225965	-3.05013	0.00228739	0.0409047
promoter vs con in 90m	NDUFB7	ENSG00000099795	1374.66	-0.440089	0.144314	-3.04953	0.002292	0.0409285
promoter vs con in 90m	ASH1L	ENSG00000116539	395.588	0.525104	0.172317	3.0473	0.00230904	0.041174
promoter vs con in 90m	NR1D2	ENSG00000174738	178.44	0.561501	0.184315	3.04642	0.00231583	0.0412362
promoter vs con in 90m	DDOST	ENSG00000244038	4888.1	-0.409537	0.134581	-3.04304	0.00234198	0.0413085
promoter vs con in 90m	SHISA5	ENSG00000164054	794.609	-0.432622	0.142166	-3.04308	0.00234171	0.0413085
promoter vs con in 90m	IMP3	ENSG00000177971	2174.35	-0.334387	0.109877	-3.04328	0.00234012	0.0413085
promoter vs con in 90m	TMEM219	ENSG00000149932	702.917	-0.511969	0.16825	-3.04291	0.00234302	0.0413085
promoter vs con in 90m	TRAPPC2L	ENSG00000167515	1555.19	-0.362014	0.118896	-3.0448	0.00232833	0.0413085
promoter vs con in 90m	BTBD3	ENSG00000132640	199.065	0.697453	0.229075	3.04465	0.00232951	0.0413085
promoter vs con in 90m	FAM217B	ENSG00000196227	417.592	0.562094	0.184693	3.0434	0.00233921	0.0413085
promoter vs con in 90m	S100A10	ENSG00000197747	3386.15	-0.385528	0.126743	-3.04182	0.00235154	0.0414003
promoter vs con in 90m	PRDX6	ENSG00000117592	12361.1	-0.313973	0.103575	-3.03136	0.00243458	0.0427702
promoter vs con in 90m	DENND4C	ENSG00000137145	156.68	0.652718	0.215336	3.03116	0.00243619	0.0427702
promoter vs con in 90m	C10orf118	ENSG00000165813	310.594	0.630445	0.208022	3.03067	0.00244011	0.0427789
promoter vs con in 90m	FLG	ENSG00000143631	16.2551	2.19834	0.725534	3.02997	0.0024458	0.0428186
promoter vs con in 90m	TBC1D31	ENSG00000156787	228.47	0.713438	0.235527	3.02911	0.00245272	0.0428798
promoter vs con in 90m	NOP10	ENSG00000182117	3512.8	-0.400419	0.132211	-3.02864	0.0024566	0.0428877
promoter vs con in 90m	PTPRG	ENSG00000144724	178.667	0.715122	0.236188	3.02776	0.00246371	0.0429518
promoter vs con in 90m	CREB5	ENSG00000146592	310.47	0.516182	0.170622	3.02529	0.00248392	0.043213
promoter vs con in 90m	TRAPPC1	ENSG00000170043	291.444	-0.575951	0.190391	-3.02509	0.00248561	0.043213
promoter vs con in 90m	TRAM1	ENSG00000067167	615.869	0.569922	0.188441	3.02441	0.0024912	0.0432341
promoter vs con in 90m	MAP2K1	ENSG00000169032	439.477	0.563956	0.186487	3.0241	0.00249374	0.0432341
promoter vs con in 90m	EXO5	ENSG00000164002	217.225	-0.539961	0.178791	-3.02007	0.0025272	0.0437534
promoter vs con in 90m	EIF6	ENSG00000242372	3999.21	-0.37303	0.123744	-3.01454	0.00257369	0.0444967
promoter vs con in 90m	RLF	ENSG00000117000	301.764	0.551001	0.182894	3.01269	0.00258946	0.0447075
promoter vs con in 90m	ZNF721	ENSG00000182903	189.887	0.519923	0.172629	3.01179	0.00259709	0.0447322
promoter vs con in 90m	RBM27	ENSG00000091009	645.647	0.426233	0.141527	3.01168	0.00259805	0.0447322
promoter vs con in 90m	PILRB	ENSG00000121716	107.307	-0.739186	0.245524	-3.01064	0.00260694	0.0448077
promoter vs con in 90m	TMEM245	ENSG00000106771	613.834	0.490084	0.162801	3.01033	0.0026096	0.0448077
promoter vs con in 90m	SMC2	ENSG00000136824	1154.36	0.375704	0.124836	3.00959	0.00261603	0.0448565
promoter vs con in 90m	TEX264	ENSG00000164081	944.54	-0.406383	0.135063	-3.00885	0.00262241	0.0449043
promoter vs con in 90m	TBC1D9B	ENSG00000197226	392.83	-0.43418	0.144333	-3.00818	0.00262816	0.0449412
promoter vs con in 90m	TSR2	ENSG00000158526	617.507	-0.436783	0.145487	-3.00222	0.00268016	0.0457678
promoter vs con in 90m	MRPL24	ENSG00000143314	148.784	-0.610161	0.203297	-3.00133	0.00268803	0.0458396
promoter vs con in 90m	NDC1	ENSG00000058804	1837.28	0.361237	0.120441	2.99929	0.00270607	0.0460216
promoter vs con in 90m	FKTN	ENSG00000106692	267.482	0.554498	0.184869	2.99942	0.00270498	0.0460216
promoter vs con in 90m	INTU	ENSG00000164066	126.126	0.672749	0.224348	2.99868	0.0027115	0.0460512
promoter vs con in 90m	ZNF585A	ENSG00000196967	174.816	0.552166	0.184215	2.9974	0.00272294	0.0461536
promoter vs con in 90m	NFS1	ENSG00000244005	242.379	-0.570355	0.190297	-2.99718	0.00272491	0.0461536
promoter vs con in 90m	POLD2	ENSG00000106628	1433.77	-0.407194	0.135898	-2.99631	0.0027327	0.046223
promoter vs con in 90m	CNOT4	ENSG00000080802	161.264	0.796883	0.266025	2.99552	0.00273981	0.0462705
promoter vs con in 90m	CEBPG	ENSG00000153879	402.693	0.430788	0.143828	2.99517	0.00274291	0.0462705
promoter vs con in 90m	NEIL2	ENSG00000154328	31.3948	-1.39773	0.466756	-2.99456	0.00274843	0.0463011
promoter vs con in 90m	SMG7	ENSG00000116698	318.352	0.499399	0.166946	2.99138	0.00277717	0.0464872
promoter vs con in 90m	CLU	ENSG00000120885	899.764	-0.504977	0.168893	-2.98993	0.00279043	0.0464872
promoter vs con in 90m	TXN	ENSG00000136810	11120.2	-0.415572	0.139015	-2.9894	0.00279526	0.0464872
promoter vs con in 90m	PGR	ENSG00000082175	25.8063	1.46083	0.488348	2.99138	0.00277717	0.0464872
promoter vs con in 90m	HNRNPC	ENSG00000092199	18202.7	-0.379457	0.12684	-2.99161	0.00277508	0.0464872
promoter vs con in 90m	LINS	ENSG00000140471	429.828	0.461128	0.154258	2.98934	0.00279581	0.0464872
promoter vs con in 90m	SMG1	ENSG00000157106	505.656	0.520569	0.174006	2.99167	0.0027746	0.0464872
promoter vs con in 90m	ONECUT2	ENSG00000119547	204.59	0.54795	0.183307	2.98925	0.00279667	0.0464872
promoter vs con in 90m	SNRPD3	ENSG00000100028	6015.85	-0.392179	0.131164	-2.98999	0.0027899	0.0464872
promoter vs con in 90m	SAT1	ENSG00000130066	2161.74	-0.406486	0.135906	-2.99094	0.00278124	0.0464872
promoter vs con in 90m	TET2	ENSG00000168769	132.961	0.763688	0.255738	2.98621	0.00282455	0.0468459
promoter vs con in 90m	PAAF1	ENSG00000175575	371.283	-0.458953	0.1537	-2.98604	0.00282618	0.0468459
promoter vs con in 90m	NETO2	ENSG00000171208	604.738	0.364543	0.122097	2.98568	0.00282949	0.0468459
promoter vs con in 90m	POU2F1	ENSG00000143190	229.305	0.629945	0.211028	2.98512	0.00283464	0.0468667
promoter vs con in 90m	PLEKHM3	ENSG00000178385	135.156	0.778073	0.260718	2.98435	0.0028418	0.0468667
promoter vs con in 90m	HDGFRP3	ENSG00000166503	740.6	0.469361	0.157275	2.98433	0.00284199	0.0468667
promoter vs con in 90m	SKP2	ENSG00000145604	1457.06	0.512403	0.17186	2.98152	0.00286819	0.0472363
promoter vs con in 90m	PIKFYVE	ENSG00000115020	175.348	0.574868	0.193173	2.97592	0.00292114	0.0480451
promoter vs con in 90m	ID4	ENSG00000172201	738.158	0.513729	0.172692	2.97483	0.00293152	0.0481525
promoter vs con in 90m	TMEM222	ENSG00000186501	287.701	-0.733941	0.246924	-2.97234	0.0029554	0.0484809
promoter vs con in 90m	NABP2	ENSG00000139579	890.695	-0.389313	0.131094	-2.96973	0.00298062	0.0487668
promoter vs con in 90m	CCDC130	ENSG00000104957	154.87	-0.554276	0.186619	-2.97009	0.00297716	0.0487668
promoter vs con in 90m	SF3B5	ENSG00000169976	4400.44	-0.435117	0.146563	-2.9688	0.00298961	0.0488499
promoter vs con in 90m	CEP44	ENSG00000164118	192.755	0.707498	0.2384	2.96769	0.00300048	0.0488995
promoter vs con in 90m	ZNF703	ENSG00000183779	53.3065	-1.09935	0.370418	-2.96786	0.00299878	0.0488995
promoter vs con in 90m	IFT27	ENSG00000100360	70.1241	-1.18355	0.39889	-2.9671	0.00300623	0.0489295
promoter vs con in 90m	RWDD2B	ENSG00000156253	477.712	-0.468138	0.157883	-2.96508	0.00302601	0.0491874
promoter vs con in 90m	CCT5	ENSG00000150753	22867.7	-0.420801	0.141941	-2.96462	0.00303061	0.0491982
promoter vs con in 90m	PROK2	ENSG00000163421	10.0285	2.34572	0.791617	2.9632	0.00304462	0.0493615
promoter vs con in 90m	RAB13	ENSG00000143545	496.611	-0.499068	0.168519	-2.96149	0.00306156	0.0494439
promoter vs con in 90m	WDR90	ENSG00000161996	48.4206	-0.978195	0.330291	-2.96161	0.0030603	0.0494439
promoter vs con in 90m	ALDOC	ENSG00000109107	314.901	-0.578988	0.195454	-2.96227	0.00305379	0.0494439
promoter vs con in 90m	HIPK1	ENSG00000163349	354.111	0.493363	0.16672	2.95924	0.00308402	0.0497299
promoter vs con in 90m	SOS2	ENSG00000100485	70.0578	0.789151	0.266703	2.95892	0.00308723	0.0497299
promoter vs con in 90m	PSMD8	ENSG00000099341	6606.26	-0.404055	0.136603	-2.95788	0.00309758	0.0498323
promoter vs con in 90m	ANAPC16	ENSG00000166295	1559.74	-0.423201	0.1431	-2.95739	0.00310259	0.0498487
promoter vs con in 90m	PFKL	ENSG00000141959	305.664	-0.505667	0.171024	-2.95669	0.00310956	0.0498966
promoter vs con in 12h	XRN1	ENSG00000114127	240.828	1.55683	0.190715	8.16311	3.26518e-16	4.08246e-12
promoter vs con in 12h	ATAD5	ENSG00000176208	363.232	1.07715	0.137247	7.84824	4.21915e-15	2.6376e-11
promoter vs con in 12h	HIST1H4C	ENSG00000197061	805.229	1.98443	0.25906	7.66012	1.85753e-14	5.80619e-11
promoter vs con in 12h	REV3L	ENSG00000009413	349.019	1.04392	0.135772	7.68874	1.48592e-14	5.80619e-11
promoter vs con in 12h	PSME2	ENSG00000100911	2521.94	-1.0599	0.139083	-7.62063	2.52445e-14	6.31265e-11
promoter vs con in 12h	TROVE2	ENSG00000116747	1108.63	1.1671	0.154255	7.56605	3.84734e-14	7.69613e-11
promoter vs con in 12h	BDP1	ENSG00000145734	576.292	1.13112	0.150137	7.53391	4.92434e-14	7.69613e-11
promoter vs con in 12h	LCOR	ENSG00000196233	603.818	1.20463	0.159633	7.54623	4.48045e-14	7.69613e-11
promoter vs con in 12h	PHIP	ENSG00000146247	1182.86	1.01647	0.135915	7.47867	7.50808e-14	1.04304e-10
promoter vs con in 12h	BRCA2	ENSG00000139618	213.21	1.48803	0.20222	7.35846	1.86039e-13	2.32604e-10
promoter vs con in 12h	SHPRH	ENSG00000146414	341.408	1.53538	0.209579	7.32604	2.37049e-13	2.69438e-10
promoter vs con in 12h	LTN1	ENSG00000198862	360.484	1.22988	0.169095	7.27334	3.50699e-13	3.65399e-10
promoter vs con in 12h	NBEAL1	ENSG00000144426	79.5616	1.82685	0.253131	7.21703	5.31344e-13	4.84238e-10
promoter vs con in 12h	SYNE2	ENSG00000054654	181.36	1.26599	0.175485	7.21428	5.42217e-13	4.84238e-10
promoter vs con in 12h	RIF1	ENSG00000080345	698.673	1.03886	0.145464	7.14168	9.21991e-13	7.43299e-10
promoter vs con in 12h	IRF1	ENSG00000125347	82.3	-1.87709	0.262994	-7.13739	9.51195e-13	7.43299e-10
promoter vs con in 12h	CELF2	ENSG00000048740	287.663	1.17858	0.166018	7.09909	1.2558e-12	9.23601e-10
promoter vs con in 12h	CDC27	ENSG00000004897	1205.94	0.960416	0.136496	7.0362	1.9755e-12	1.3722e-09
promoter vs con in 12h	MAP1B	ENSG00000131711	933.869	0.917296	0.133091	6.89222	5.49279e-12	3.61454e-09
promoter vs con in 12h	BBX	ENSG00000114439	1541.9	1.20347	0.17504	6.87538	6.18255e-12	3.86502e-09
promoter vs con in 12h	HLTF	ENSG00000071794	1025.94	0.94571	0.139472	6.78064	1.19645e-11	7.12346e-09
promoter vs con in 12h	TRPM7	ENSG00000092439	439.787	0.955836	0.141595	6.7505	1.47336e-11	8.3734e-09
promoter vs con in 12h	NAA15	ENSG00000164134	1418.22	0.765516	0.114078	6.71044	1.94037e-11	1.0548e-08
promoter vs con in 12h	C10orf118	ENSG00000165813	315.659	1.16951	0.176454	6.62785	3.40613e-11	1.77445e-08
promoter vs con in 12h	SMAD5	ENSG00000113658	648.771	0.848321	0.130518	6.49967	8.04962e-11	4.02578e-08
promoter vs con in 12h	SLC26A2	ENSG00000155850	316.996	0.965355	0.150673	6.40694	1.48474e-10	7.07423e-08
promoter vs con in 12h	NFAT5	ENSG00000102908	185.621	1.53113	0.239143	6.40259	1.52767e-10	7.07423e-08
promoter vs con in 12h	SBNO1	ENSG00000139697	778.775	0.842191	0.133062	6.32929	2.46284e-10	1.09975e-07
promoter vs con in 12h	RDX	ENSG00000137710	1144.96	0.994226	0.158952	6.25488	3.97831e-10	1.7152e-07
promoter vs con in 12h	CASC5	ENSG00000137812	332.367	1.17637	0.189916	6.19415	5.86022e-10	2.44234e-07
promoter vs con in 12h	TEX15	ENSG00000133863	73.2044	1.55448	0.251803	6.17343	6.68255e-10	2.69522e-07
promoter vs con in 12h	CHD9	ENSG00000177200	482.451	0.99501	0.161671	6.15454	7.52957e-10	2.94194e-07
promoter vs con in 12h	UHMK1	ENSG00000152332	585.365	1.06999	0.174263	6.14005	8.24933e-10	3.03357e-07
promoter vs con in 12h	NR3C1	ENSG00000113580	396.147	0.846284	0.137815	6.14072	8.21493e-10	3.03357e-07
promoter vs con in 12h	ZBTB44	ENSG00000196323	367.346	1.12731	0.18587	6.06501	1.31944e-09	4.71343e-07
promoter vs con in 12h	ACTA2	ENSG00000107796	248.217	-1.08838	0.17959	-6.06033	1.35841e-09	4.71783e-07
promoter vs con in 12h	ASH1L	ENSG00000116539	302.381	1.28572	0.212869	6.03996	1.54155e-09	5.2092e-07
promoter vs con in 12h	MIS18BP1	ENSG00000129534	450.562	1.01853	0.169814	5.99788	1.9991e-09	6.40891e-07
promoter vs con in 12h	FAM63B	ENSG00000128923	298.528	1.3917	0.231983	5.99917	1.98324e-09	6.40891e-07
promoter vs con in 12h	SCML2	ENSG00000102098	375.79	0.821342	0.137182	5.98725	2.13415e-09	6.67083e-07
promoter vs con in 12h	GCC2	ENSG00000135968	651.049	1.00079	0.168902	5.92526	3.11803e-09	9.50848e-07
promoter vs con in 12h	SHFM1	ENSG00000127922	2240.38	-0.900064	0.152032	-5.92021	3.21534e-09	9.57175e-07
promoter vs con in 12h	REL	ENSG00000162924	267.166	1.637	0.277476	5.89962	3.64338e-09	9.90288e-07
promoter vs con in 12h	SLC4A7	ENSG00000033867	136.507	1.18266	0.200134	5.90935	3.43458e-09	9.90288e-07
promoter vs con in 12h	LRRC58	ENSG00000163428	718.161	1.07199	0.181694	5.89994	3.63623e-09	9.90288e-07
promoter vs con in 12h	MT-ND4	ENSG00000198886	23605.3	-1.46992	0.248891	-5.90587	3.50795e-09	9.90288e-07
promoter vs con in 12h	KMT2A	ENSG00000118058	969.204	0.76921	0.130782	5.88161	4.06296e-09	1.08083e-06
promoter vs con in 12h	N4BP2	ENSG00000078177	141.092	1.32807	0.227973	5.82555	5.69241e-09	1.48275e-06
promoter vs con in 12h	PHACTR2	ENSG00000112419	272.685	1.22748	0.211031	5.81657	6.00686e-09	1.53273e-06
promoter vs con in 12h	ATR	ENSG00000175054	468.205	0.998864	0.171905	5.81054	6.22705e-09	1.55714e-06
promoter vs con in 12h	SLC35B4	ENSG00000205060	620.774	0.864654	0.148904	5.80678	6.36866e-09	1.56132e-06
promoter vs con in 12h	CPNE3	ENSG00000085719	772.45	0.870331	0.150469	5.78412	7.28945e-09	1.68778e-06
promoter vs con in 12h	JMJD1C	ENSG00000171988	622.981	0.883211	0.152641	5.78621	7.19937e-09	1.68778e-06
promoter vs con in 12h	NEAT1	ENSG00000245532	118.477	-1.57715	0.27255	-5.78664	7.18093e-09	1.68778e-06
promoter vs con in 12h	KIF3A	ENSG00000131437	621.832	0.975371	0.168836	5.77704	7.60262e-09	1.72828e-06
promoter vs con in 12h	TET2	ENSG00000168769	91.2575	1.31964	0.229573	5.74821	9.01911e-09	2.01368e-06
promoter vs con in 12h	ZNF770	ENSG00000198146	134.732	1.4748	0.257239	5.73318	9.85662e-09	2.16206e-06
promoter vs con in 12h	SLC38A1	ENSG00000111371	1675.84	0.799844	0.139984	5.71381	1.10477e-08	2.38155e-06
promoter vs con in 12h	MT-CO1	ENSG00000198804	72408.6	-2.08023	0.364402	-5.70861	1.13901e-08	2.41374e-06
promoter vs con in 12h	ENAH	ENSG00000154380	1475.72	0.793011	0.139517	5.68399	1.31587e-08	2.74205e-06
promoter vs con in 12h	LPP	ENSG00000145012	303.048	1.0584	0.186781	5.66652	1.45731e-08	2.987e-06
promoter vs con in 12h	PRKAA2	ENSG00000162409	479.154	0.928263	0.164141	5.65528	1.55592e-08	3.03964e-06
promoter vs con in 12h	EVI5	ENSG00000067208	164.966	1.0931	0.193211	5.65756	1.53537e-08	3.03964e-06
promoter vs con in 12h	ZNF573	ENSG00000189144	85.0114	1.37823	0.243643	5.65676	1.54261e-08	3.03964e-06
promoter vs con in 12h	BARD1	ENSG00000138376	592.17	0.943698	0.168469	5.6016	2.12379e-08	4.0852e-06
promoter vs con in 12h	PSME1	ENSG00000092010	1635.75	-0.854394	0.152702	-5.59519	2.20381e-08	4.17489e-06
promoter vs con in 12h	ARID2	ENSG00000189079	318.429	0.960767	0.173834	5.52693	3.2588e-08	6.0813e-06
promoter vs con in 12h	SRPK1	ENSG00000096063	1186.05	0.618506	0.112851	5.48074	4.23559e-08	7.78787e-06
promoter vs con in 12h	OSBPL8	ENSG00000091039	313.031	1.12449	0.206779	5.43815	5.38375e-08	9.7555e-06
promoter vs con in 12h	AKAP11	ENSG00000023516	235.539	1.33475	0.245718	5.43203	5.57151e-08	9.95152e-06
promoter vs con in 12h	S100A11	ENSG00000163191	795.689	-0.829314	0.153138	-5.41548	6.11243e-08	1.07639e-05
promoter vs con in 12h	RBPJ	ENSG00000168214	1791.41	0.763639	0.14109	5.41242	6.21787e-08	1.07975e-05
promoter vs con in 12h	CPEB4	ENSG00000113742	125.53	1.28479	0.238383	5.38959	7.06192e-08	1.20952e-05
promoter vs con in 12h	TMF1	ENSG00000144747	530.082	0.730989	0.136064	5.37239	7.76997e-08	1.29531e-05
promoter vs con in 12h	RPS2	ENSG00000140988	10912.2	-0.744879	0.138594	-5.37453	7.67846e-08	1.29531e-05
promoter vs con in 12h	CACNB4	ENSG00000182389	86.8279	1.28152	0.238835	5.3657	8.06344e-08	1.32654e-05
promoter vs con in 12h	SCML1	ENSG00000047634	2147.19	0.601263	0.112574	5.34105	9.24089e-08	1.5005e-05
promoter vs con in 12h	G2E3	ENSG00000092140	574.348	0.913325	0.171599	5.32244	1.02382e-07	1.64114e-05
promoter vs con in 12h	KIAA1524	ENSG00000163507	706.351	0.67257	0.126489	5.31724	1.05352e-07	1.66737e-05
promoter vs con in 12h	HELZ	ENSG00000198265	524.885	0.963868	0.182307	5.28707	1.24293e-07	1.94255e-05
promoter vs con in 12h	RC3H1	ENSG00000135870	260.131	1.22801	0.23385	5.25127	1.51052e-07	2.3316e-05
promoter vs con in 12h	PUS7L	ENSG00000129317	373.419	0.948588	0.181106	5.23775	1.62542e-07	2.47837e-05
promoter vs con in 12h	CEP170	ENSG00000143702	260.023	0.944516	0.180523	5.23212	1.67581e-07	2.52442e-05
promoter vs con in 12h	ROCK1	ENSG00000067900	442.442	0.806276	0.154997	5.20187	1.97292e-07	2.9366e-05
promoter vs con in 12h	ARHGAP5	ENSG00000100852	340.419	1.00047	0.192711	5.19157	2.08526e-07	3.0673e-05
promoter vs con in 12h	POLK	ENSG00000122008	132.857	1.16822	0.225391	5.18308	2.18248e-07	3.17296e-05
promoter vs con in 12h	CEP350	ENSG00000135837	615.31	0.846517	0.163933	5.16381	2.41973e-07	3.47746e-05
promoter vs con in 12h	UBXN7	ENSG00000163960	191.61	1.00153	0.194102	5.1598	2.47219e-07	3.51247e-05
promoter vs con in 12h	RPL11	ENSG00000142676	45372.7	-1.1595	0.225138	-5.15017	2.60256e-07	3.65615e-05
promoter vs con in 12h	BCAT1	ENSG00000060982	667.534	0.714555	0.139319	5.12892	2.91416e-07	4.04841e-05
promoter vs con in 12h	TEAD1	ENSG00000187079	321.868	1.03456	0.201951	5.12285	3.00956e-07	4.135e-05
promoter vs con in 12h	RLF	ENSG00000117000	211.031	0.867044	0.169814	5.10585	3.29308e-07	4.47536e-05
promoter vs con in 12h	OST4	ENSG00000228474	2387.62	-0.858867	0.168309	-5.10292	3.34445e-07	4.49631e-05
promoter vs con in 12h	PIN4	ENSG00000102309	2528.68	-0.743618	0.146419	-5.07868	3.80057e-07	5.05516e-05
promoter vs con in 12h	SIAE	ENSG00000110013	47.7424	-1.80056	0.35611	-5.05618	4.27749e-07	5.57098e-05
promoter vs con in 12h	DICER1	ENSG00000100697	463.37	0.952944	0.188446	5.05685	4.26235e-07	5.57098e-05
promoter vs con in 12h	SPEN	ENSG00000065526	439.408	0.996309	0.197149	5.05359	4.33587e-07	5.58881e-05
promoter vs con in 12h	SMC5	ENSG00000198887	238.326	0.952904	0.188911	5.0442	4.55422e-07	5.81035e-05
promoter vs con in 12h	TRIM33	ENSG00000197323	554.522	0.637897	0.126898	5.02686	4.98582e-07	6.25142e-05
promoter vs con in 12h	CHM	ENSG00000188419	347.51	0.812124	0.161575	5.02632	4.99993e-07	6.25142e-05
promoter vs con in 12h	PPIP5K2	ENSG00000145725	250.288	0.860007	0.171216	5.02293	5.08882e-07	6.29955e-05
promoter vs con in 12h	RSF1	ENSG00000048649	771.73	0.691222	0.138566	4.9884	6.08829e-07	7.4067e-05
promoter vs con in 12h	PRR14L	ENSG00000183530	433.411	0.999417	0.200365	4.98797	6.10165e-07	7.4067e-05
promoter vs con in 12h	NEDD8	ENSG00000129559	3570.08	-0.67192	0.134882	-4.98156	6.30752e-07	7.58297e-05
promoter vs con in 12h	SNRPD3	ENSG00000100028	6457.31	-0.861176	0.173463	-4.96462	6.88365e-07	8.19679e-05
promoter vs con in 12h	RBM27	ENSG00000091009	540.547	0.827168	0.166992	4.95335	7.29465e-07	8.60424e-05
promoter vs con in 12h	ASPM	ENSG00000066279	844.323	0.871869	0.176173	4.94892	7.46253e-07	8.72e-05
promoter vs con in 12h	RPL36AL	ENSG00000165502	7994.47	-0.979423	0.198227	-4.94091	7.77581e-07	9.00194e-05
promoter vs con in 12h	RPS24	ENSG00000138326	73441.5	-1.1621	0.23595	-4.92521	8.42689e-07	9.57831e-05
promoter vs con in 12h	CEP290	ENSG00000198707	425.343	0.763069	0.154903	4.92612	8.38764e-07	9.57831e-05
promoter vs con in 12h	EEA1	ENSG00000102189	195.319	0.937422	0.190458	4.92194	8.56899e-07	9.65207e-05
promoter vs con in 12h	LIN28B	ENSG00000187772	336.034	0.881596	0.179339	4.91581	8.84175e-07	9.87039e-05
promoter vs con in 12h	PSD3	ENSG00000156011	252.459	0.932129	0.189992	4.90614	9.28846e-07	0.000102773
promoter vs con in 12h	TOMM7	ENSG00000196683	3348.21	-0.907905	0.18526	-4.9007	9.54962e-07	0.000104736
promoter vs con in 12h	TACC1	ENSG00000147526	255.869	0.89879	0.183477	4.89866	9.64918e-07	0.000104908
promoter vs con in 12h	BAZ2B	ENSG00000123636	247.198	0.903738	0.185447	4.87329	1.09755e-06	0.000118298
promoter vs con in 12h	NEK1	ENSG00000137601	325.937	0.851398	0.175015	4.86471	1.14623e-06	0.000122489
promoter vs con in 12h	ZNF106	ENSG00000103994	813.523	0.764658	0.15739	4.85837	1.18357e-06	0.000125408
promoter vs con in 12h	PRPF40A	ENSG00000196504	3834.75	0.643179	0.133541	4.81635	1.46211e-06	0.00015362
promoter vs con in 12h	ZNF24	ENSG00000172466	755.031	0.697101	0.144939	4.80963	1.51211e-06	0.000157549
promoter vs con in 12h	TRIM59	ENSG00000213186	369.19	0.907669	0.188984	4.80288	1.56401e-06	0.000160689
promoter vs con in 12h	TAOK1	ENSG00000160551	394.15	0.783112	0.163068	4.80238	1.56794e-06	0.000160689
promoter vs con in 12h	TMEM245	ENSG00000106771	540.57	0.801023	0.167183	4.79131	1.65696e-06	0.000168431
promoter vs con in 12h	NUDT3	ENSG00000272325	183.632	0.777187	0.162493	4.7829	1.72782e-06	0.000174217
promoter vs con in 12h	ETNK1	ENSG00000139163	1058.35	0.615764	0.128899	4.7771	1.77845e-06	0.000177888
promoter vs con in 12h	PRKCI	ENSG00000163558	432.43	0.831585	0.174447	4.76699	1.86998e-06	0.000185558
promoter vs con in 12h	DBI	ENSG00000155368	2694.49	-0.700076	0.146914	-4.7652	1.88665e-06	0.000185739
promoter vs con in 12h	BPTF	ENSG00000171634	556.841	0.762017	0.160034	4.76158	1.92081e-06	0.000187624
promoter vs con in 12h	MRS2	ENSG00000124532	1646.44	0.493519	0.103751	4.75677	1.96719e-06	0.000190401
promoter vs con in 12h	VPS13C	ENSG00000129003	113.792	1.19142	0.250536	4.75549	1.97969e-06	0.000190401
promoter vs con in 12h	RAD50	ENSG00000113522	809.386	0.775328	0.163168	4.75172	2.01696e-06	0.000192504
promoter vs con in 12h	ZDBF2	ENSG00000204186	126.32	1.27432	0.26829	4.74979	2.03624e-06	0.000192872
promoter vs con in 12h	MT-CO3	ENSG00000198938	17118.7	-1.74702	0.369593	-4.72688	2.27993e-06	0.000214331
promoter vs con in 12h	FIGN	ENSG00000182263	93.0628	1.19434	0.253105	4.71875	2.37301e-06	0.000221416
promoter vs con in 12h	CMTM6	ENSG00000091317	1715.32	0.776758	0.164752	4.7147	2.42062e-06	0.000224186
promoter vs con in 12h	DNAJC3	ENSG00000102580	735.32	0.835952	0.17738	4.71277	2.44369e-06	0.000224658
promoter vs con in 12h	IPO7	ENSG00000205339	890.614	0.815766	0.173176	4.71062	2.46967e-06	0.000225389
promoter vs con in 12h	CSRP2	ENSG00000175183	4059.85	-0.59336	0.126571	-4.68797	2.75934e-06	0.00025
promoter vs con in 12h	PBRM1	ENSG00000163939	370.04	0.728048	0.15555	4.68047	2.8622e-06	0.000257454
promoter vs con in 12h	KPNA3	ENSG00000102753	959.02	0.575002	0.123124	4.67011	3.01036e-06	0.000268846
promoter vs con in 12h	MRPL51	ENSG00000111639	4985.2	-0.783402	0.167831	-4.66781	3.04426e-06	0.000269946
promoter vs con in 12h	HOOK1	ENSG00000134709	372.745	0.704984	0.151175	4.66337	3.11078e-06	0.000273902
promoter vs con in 12h	SLC25A36	ENSG00000114120	570.181	0.740285	0.159182	4.65055	3.31048e-06	0.000289447
promoter vs con in 12h	BRCC3	ENSG00000185515	659.587	0.530004	0.114066	4.64648	3.3764e-06	0.000293161
promoter vs con in 12h	BIRC6	ENSG00000115760	480.629	0.784653	0.168932	4.64478	3.40447e-06	0.000293559
promoter vs con in 12h	UBA52	ENSG00000221983	15585.9	-0.883006	0.190312	-4.63977	3.4879e-06	0.000298693
promoter vs con in 12h	AFF4	ENSG00000072364	273.913	1.06093	0.228854	4.63584	3.55498e-06	0.000302367
promoter vs con in 12h	UBXN4	ENSG00000144224	1659.04	0.663435	0.143526	4.6224	3.7933e-06	0.000317097
promoter vs con in 12h	CENPE	ENSG00000138778	824.243	0.796322	0.172348	4.62042	3.82961e-06	0.000317097
promoter vs con in 12h	RPS27L	ENSG00000185088	8118.89	-0.791916	0.171393	-4.62046	3.82882e-06	0.000317097
promoter vs con in 12h	STAG2	ENSG00000101972	1401.15	0.705953	0.152768	4.62108	3.8175e-06	0.000317097
promoter vs con in 12h	ANKRD36C	ENSG00000174501	179.871	0.821993	0.178175	4.61339	3.96146e-06	0.000325028
promoter vs con in 12h	INO80D	ENSG00000114933	133.425	1.02995	0.223293	4.61256	3.97739e-06	0.000325028
promoter vs con in 12h	ZC3HAV1	ENSG00000105939	409.004	0.619048	0.135138	4.58086	4.63072e-06	0.00037596
promoter vs con in 12h	PILRB	ENSG00000121716	112.63	-1.00926	0.220597	-4.57515	4.75876e-06	0.000381402
promoter vs con in 12h	HMGN5	ENSG00000198157	655.801	-0.791695	0.17303	-4.57549	4.75113e-06	0.000381402
promoter vs con in 12h	GINS1	ENSG00000101003	361.54	0.7945	0.173802	4.57128	4.84753e-06	0.000386043
promoter vs con in 12h	RPL30	ENSG00000156482	8248.71	-0.84684	0.185329	-4.5694	4.89124e-06	0.000387058
promoter vs con in 12h	HLA-B	ENSG00000234745	2687.86	-0.660915	0.144768	-4.56533	4.9871e-06	0.000392162
promoter vs con in 12h	UFL1	ENSG00000014123	391.921	0.782789	0.171966	4.55201	5.31358e-06	0.000412644
promoter vs con in 12h	MGA	ENSG00000174197	256.221	0.811867	0.178343	4.55227	5.30712e-06	0.000412644
promoter vs con in 12h	GNG12	ENSG00000172380	597.651	0.70199	0.154758	4.53605	5.73165e-06	0.000442363
promoter vs con in 12h	COX6B1	ENSG00000126267	4805.29	-0.785424	0.173433	-4.52868	5.93538e-06	0.000455277
promoter vs con in 12h	EMC2	ENSG00000104412	762.395	-0.650871	0.144014	-4.5195	6.19858e-06	0.000472566
promoter vs con in 12h	NACA	ENSG00000196531	54040.8	-1.03834	0.229852	-4.51742	6.25987e-06	0.000474346
promoter vs con in 12h	FAM161A	ENSG00000170264	268.96	0.946141	0.209791	4.50993	6.48498e-06	0.000488444
promoter vs con in 12h	ZNF281	ENSG00000162702	403.582	0.653072	0.144963	4.50511	6.63401e-06	0.000496677
promoter vs con in 12h	TMOD2	ENSG00000128872	219.543	0.711142	0.158075	4.49876	6.83513e-06	0.000506353
promoter vs con in 12h	NF1	ENSG00000196712	296.77	0.727247	0.161665	4.49848	6.84425e-06	0.000506353
promoter vs con in 12h	RPL7	ENSG00000147604	45545.7	-0.985822	0.219462	-4.492	7.05567e-06	0.000518924
promoter vs con in 12h	NFIB	ENSG00000147862	125.02	0.878504	0.195633	4.49057	7.10341e-06	0.00051938
promoter vs con in 12h	RAPGEF6	ENSG00000158987	147.392	1.02396	0.228172	4.48768	7.20019e-06	0.000523395
promoter vs con in 12h	NOC3L	ENSG00000173145	966.714	0.777528	0.173527	4.48074	7.43838e-06	0.000534495
promoter vs con in 12h	RPL41	ENSG00000229117	16562.5	-1.08255	0.24156	-4.48152	7.41148e-06	0.000534495
promoter vs con in 12h	RAB11FIP2	ENSG00000107560	302.562	1.07342	0.239725	4.47771	7.54475e-06	0.00053904
promoter vs con in 12h	SMC2	ENSG00000136824	1049.49	0.665076	0.149035	4.46255	8.099e-06	0.000574176
promoter vs con in 12h	PCNXL4	ENSG00000126773	307.706	0.662503	0.148552	4.45974	8.20589e-06	0.000574176
promoter vs con in 12h	SECISBP2L	ENSG00000138593	254.284	1.1637	0.260956	4.45937	8.22023e-06	0.000574176
promoter vs con in 12h	CETN2	ENSG00000147400	896.427	-0.580362	0.130126	-4.46	8.19587e-06	0.000574176
promoter vs con in 12h	CREB5	ENSG00000146592	315.085	0.772399	0.173301	4.45697	8.31267e-06	0.000577407
promoter vs con in 12h	LARP4B	ENSG00000107929	396.83	0.657242	0.147692	4.45008	8.58372e-06	0.000590737
promoter vs con in 12h	PFDN5	ENSG00000123349	5570.44	-0.621616	0.139698	-4.4497	8.59906e-06	0.000590737
promoter vs con in 12h	DAD1	ENSG00000129562	3299.57	-0.614803	0.138219	-4.44804	8.66558e-06	0.000592053
promoter vs con in 12h	CDK6	ENSG00000105810	328.077	0.808745	0.182049	4.44246	8.89365e-06	0.000601066
promoter vs con in 12h	NBN	ENSG00000104320	659.733	0.672056	0.151266	4.44287	8.87657e-06	0.000601066
promoter vs con in 12h	RPL39	ENSG00000198918	13016.8	-1.09264	0.246284	-4.43652	9.14259e-06	0.000614569
promoter vs con in 12h	METTL16	ENSG00000127804	307.668	0.807297	0.182162	4.43176	9.34683e-06	0.000624938
promoter vs con in 12h	UFC1	ENSG00000143222	3068.28	-0.699136	0.158034	-4.42396	9.69061e-06	0.000634354
promoter vs con in 12h	TPR	ENSG00000047410	1790.52	0.488307	0.110317	4.42641	9.58124e-06	0.000634354
promoter vs con in 12h	PTRH2	ENSG00000141378	1888.36	-0.614177	0.138762	-4.42612	9.5942e-06	0.000634354
promoter vs con in 12h	MED13	ENSG00000108510	534.005	0.766304	0.173174	4.42505	9.64207e-06	0.000634354
promoter vs con in 12h	RPL28	ENSG00000108107	17233.7	-0.929449	0.211269	-4.39937	1.08568e-05	0.000706992
promoter vs con in 12h	ZNF618	ENSG00000157657	57.1617	1.28667	0.292589	4.39753	1.09488e-05	0.000709291
promoter vs con in 12h	SLIRP	ENSG00000119705	5580.99	-0.711875	0.162308	-4.38596	1.15473e-05	0.000744208
promoter vs con in 12h	NFIA	ENSG00000162599	231.38	0.938366	0.21405	4.38386	1.16592e-05	0.000744933
promoter vs con in 12h	CLOCK	ENSG00000134852	158.17	0.859256	0.19602	4.38352	1.16777e-05	0.000744933
promoter vs con in 12h	DENND1B	ENSG00000213047	76.373	0.993954	0.226864	4.38128	1.17986e-05	0.000745043
promoter vs con in 12h	XIST	ENSG00000229807	12798	1.48759	0.339465	4.38218	1.17499e-05	0.000745043
promoter vs con in 12h	NDUFS5	ENSG00000168653	11422	-0.807119	0.184365	-4.37784	1.19862e-05	0.000753084
promoter vs con in 12h	UQCRB	ENSG00000156467	4361.83	-0.752056	0.17193	-4.3742	1.21879e-05	0.000761929
promoter vs con in 12h	ROMO1	ENSG00000125995	2706.64	-0.67363	0.154105	-4.37124	1.23543e-05	0.000768487
promoter vs con in 12h	PSMD4	ENSG00000159352	7110.77	-0.587064	0.134471	-4.36574	1.26692e-05	0.000784171
promoter vs con in 12h	RPS27	ENSG00000177954	33126.9	-1.00699	0.231075	-4.35785	1.31349e-05	0.000808994
promoter vs con in 12h	THUMPD1	ENSG00000066654	766.939	0.694973	0.159563	4.35546	1.32785e-05	0.000813829
promoter vs con in 12h	DPP8	ENSG00000074603	648.82	0.810154	0.18637	4.34703	1.37996e-05	0.00084164
promoter vs con in 12h	UBE4A	ENSG00000110344	583.404	0.707992	0.162909	4.34594	1.38679e-05	0.000841701
promoter vs con in 12h	ZNF678	ENSG00000181450	135.288	0.904131	0.208214	4.34232	1.40988e-05	0.000851581
promoter vs con in 12h	SOS1	ENSG00000115904	183.428	1.04521	0.240812	4.34037	1.42242e-05	0.000855027
promoter vs con in 12h	FXYD5	ENSG00000089327	501.856	-0.738203	0.170178	-4.33782	1.43901e-05	0.00086086
promoter vs con in 12h	THAP6	ENSG00000174796	229.188	0.743875	0.17163	4.33418	1.46303e-05	0.000871058
promoter vs con in 12h	DDX6	ENSG00000110367	150.52	0.838447	0.193755	4.32735	1.50916e-05	0.000894266
promoter vs con in 12h	PHACTR4	ENSG00000204138	375.656	0.561603	0.130015	4.31953	1.56362e-05	0.000922168
promoter vs con in 12h	RBM41	ENSG00000089682	311.978	0.634443	0.147015	4.31549	1.59248e-05	0.000934781
promoter vs con in 12h	KDM5A	ENSG00000073614	686.478	0.54691	0.127257	4.29769	1.72588e-05	0.00100835
promoter vs con in 12h	KPNA6	ENSG00000025800	1228.57	0.50027	0.116585	4.29101	1.77862e-05	0.00103433
promoter vs con in 12h	NECAB1	ENSG00000123119	149.319	1.11205	0.259225	4.2899	1.78755e-05	0.00103471
promoter vs con in 12h	FAM171B	ENSG00000144369	116.348	1.40666	0.328076	4.28761	1.80608e-05	0.00104062
promoter vs con in 12h	RPL37	ENSG00000145592	22746.1	-0.989616	0.230927	-4.2854	1.82412e-05	0.00104619
promoter vs con in 12h	RPS20	ENSG00000008988	16851.7	-0.915759	0.213864	-4.28196	1.85252e-05	0.00105584
promoter vs con in 12h	MT-ATP6	ENSG00000198899	12889.8	-1.61844	0.378024	-4.28133	1.85784e-05	0.00105584
promoter vs con in 12h	KIF20B	ENSG00000138182	1524.08	0.645279	0.150856	4.27744	1.89058e-05	0.00106959
promoter vs con in 12h	RPL10A	ENSG00000198755	40955.6	-0.907283	0.212714	-4.26527	1.99661e-05	0.00111944
promoter vs con in 12h	RC3H2	ENSG00000056586	286.846	0.722491	0.169371	4.26572	1.9926e-05	0.00111944
promoter vs con in 12h	MYCBP2	ENSG00000005810	865.561	0.510516	0.119831	4.2603	2.04151e-05	0.00113951
promoter vs con in 12h	KRTCAP2	ENSG00000163463	1146.79	-0.595792	0.139959	-4.2569	2.07278e-05	0.00115182
promoter vs con in 12h	QSER1	ENSG00000060749	284.296	0.788146	0.185275	4.25392	2.10064e-05	0.00116214
promoter vs con in 12h	RPL23A	ENSG00000198242	48041.5	-0.990636	0.232948	-4.25262	2.11288e-05	0.00116376
promoter vs con in 12h	RPS15A	ENSG00000134419	39633	-0.9593	0.225689	-4.25053	2.13263e-05	0.00116949
promoter vs con in 12h	QKI	ENSG00000112531	681.829	0.782188	0.184068	4.24945	2.14295e-05	0.00117001
promoter vs con in 12h	ABI2	ENSG00000138443	905.806	0.483739	0.11402	4.2426	2.20948e-05	0.00120058
promoter vs con in 12h	ATP5G2	ENSG00000135390	6335.6	-0.772983	0.182233	-4.24172	2.21814e-05	0.00120058
promoter vs con in 12h	LYRM7	ENSG00000186687	311.643	0.809198	0.190911	4.23861	2.24912e-05	0.0012121
promoter vs con in 12h	DTD2	ENSG00000129480	250.595	0.722836	0.17065	4.23578	2.27757e-05	0.00122217
promoter vs con in 12h	RPS29	ENSG00000213741	20791.7	-1.10451	0.261271	-4.22744	2.36369e-05	0.00126296
promoter vs con in 12h	XRN2	ENSG00000088930	1686.84	0.584908	0.138526	4.22237	2.41747e-05	0.0012862
promoter vs con in 12h	RPL24	ENSG00000114391	30425.1	-0.974781	0.23115	-4.21709	2.47477e-05	0.0013111
promoter vs con in 12h	EIF6	ENSG00000242372	4489.22	-0.520482	0.123594	-4.21121	2.54005e-05	0.00133438
promoter vs con in 12h	ATP5O	ENSG00000241837	10703.3	-0.771775	0.183267	-4.21121	2.54004e-05	0.00133438
promoter vs con in 12h	MAP3K2	ENSG00000169967	261.579	0.784134	0.186452	4.20557	2.60429e-05	0.00136241
promoter vs con in 12h	PURA	ENSG00000185129	413.296	0.684991	0.163046	4.20121	2.65493e-05	0.00138311
promoter vs con in 12h	RPS25	ENSG00000118181	25326.7	-0.970219	0.231162	-4.19713	2.70313e-05	0.00139776
promoter vs con in 12h	RPL26	ENSG00000161970	56531.1	-1.01354	0.241496	-4.19694	2.70541e-05	0.00139776
promoter vs con in 12h	CXADR	ENSG00000154639	379.764	0.867507	0.206836	4.19418	2.73857e-05	0.00140907
promoter vs con in 12h	NAA25	ENSG00000111300	1483.01	0.749835	0.178915	4.19101	2.77719e-05	0.00142308
promoter vs con in 12h	STXBP5	ENSG00000164506	240.236	0.629135	0.150318	4.18536	2.8472e-05	0.00144709
promoter vs con in 12h	SARNP	ENSG00000205323	3145.08	-0.608615	0.145394	-4.18597	2.83954e-05	0.00144709
promoter vs con in 12h	GNAQ	ENSG00000156052	343.176	0.802712	0.192331	4.17359	2.99833e-05	0.00151774
promoter vs con in 12h	PHPT1	ENSG00000054148	2948.17	-0.519069	0.124463	-4.17045	3.03998e-05	0.00152248
promoter vs con in 12h	KRAS	ENSG00000133703	228.386	0.908615	0.217868	4.17048	3.03955e-05	0.00152248
promoter vs con in 12h	NOP10	ENSG00000182117	4625.57	-0.695813	0.166856	-4.17013	3.04423e-05	0.00152248
promoter vs con in 12h	ANKRD1	ENSG00000148677	329.205	-0.906824	0.217504	-4.16922	3.05642e-05	0.00152249
promoter vs con in 12h	DYNC2H1	ENSG00000187240	555.65	0.696502	0.167299	4.16321	3.138e-05	0.00155692
promoter vs con in 12h	PLEKHA1	ENSG00000107679	544.084	0.539654	0.129715	4.1603	3.17829e-05	0.00157068
promoter vs con in 12h	PRRC2C	ENSG00000117523	2587.76	0.769549	0.185103	4.1574	3.21887e-05	0.00158447
promoter vs con in 12h	DHX29	ENSG00000067248	701.232	0.679099	0.163494	4.15365	3.27211e-05	0.00158788
promoter vs con in 12h	DPCD	ENSG00000166171	1045.74	-0.533534	0.128459	-4.15334	3.2766e-05	0.00158788
promoter vs con in 12h	SNRPF	ENSG00000139343	4938.7	-0.784142	0.188781	-4.1537	3.27141e-05	0.00158788
promoter vs con in 12h	TMOD3	ENSG00000138594	388.533	0.654028	0.157459	4.15364	3.27222e-05	0.00158788
promoter vs con in 12h	KLHL8	ENSG00000145332	237.037	0.993088	0.239379	4.1486	3.34522e-05	0.00161488
promoter vs con in 12h	HIST2H2AC	ENSG00000184260	10.691	3.24097	0.781777	4.14564	3.38861e-05	0.00162329
promoter vs con in 12h	TNKS2	ENSG00000107854	183.446	1.00187	0.241626	4.14636	3.37798e-05	0.00162329
promoter vs con in 12h	PTBP3	ENSG00000119314	598.173	0.652172	0.157375	4.14407	3.41189e-05	0.0016282
promoter vs con in 12h	PAFAH1B2	ENSG00000168092	1047.8	0.877492	0.212129	4.1366	3.52482e-05	0.00167553
promoter vs con in 12h	MT-CYB	ENSG00000198727	27607.9	-1.4666	0.354616	-4.13576	3.53786e-05	0.00167553
promoter vs con in 12h	NUCKS1	ENSG00000069275	1208.38	0.731876	0.177025	4.1343	3.56035e-05	0.00167982
promoter vs con in 12h	FAM217B	ENSG00000196227	307.222	0.616013	0.149102	4.13149	3.60412e-05	0.00169407
promoter vs con in 12h	ZNF644	ENSG00000122482	604.531	0.580043	0.140545	4.12709	3.6739e-05	0.00171493
promoter vs con in 12h	TCEAL4	ENSG00000133142	1069.3	-0.487465	0.118117	-4.12696	3.67593e-05	0.00171493
promoter vs con in 12h	RPS3	ENSG00000149273	66134.3	-0.929165	0.225342	-4.12336	3.73382e-05	0.00173546
promoter vs con in 12h	NBEA	ENSG00000172915	53.929	1.35485	0.329834	4.10767	3.99677e-05	0.00184754
promoter vs con in 12h	RPS28	ENSG00000233927	14633	-0.851224	0.207251	-4.10722	4.00451e-05	0.00184754
promoter vs con in 12h	SEC31B	ENSG00000075826	51.8486	-1.26788	0.308919	-4.10425	4.05631e-05	0.00186456
promoter vs con in 12h	RPL31	ENSG00000071082	53701.1	-0.958386	0.233559	-4.1034	4.07128e-05	0.00186459
promoter vs con in 12h	NME1	ENSG00000239672	19079.8	-0.665858	0.162539	-4.09661	4.19243e-05	0.00191306
promoter vs con in 12h	ESCO1	ENSG00000141446	311.528	0.660971	0.161394	4.09539	4.21465e-05	0.00191621
promoter vs con in 12h	BRWD1	ENSG00000185658	326.454	0.631863	0.15432	4.0945	4.23074e-05	0.00191655
promoter vs con in 12h	SIKE1	ENSG00000052723	1061.28	0.503043	0.123233	4.08204	4.46428e-05	0.00198637
promoter vs con in 12h	KMT2C	ENSG00000055609	163.277	0.96788	0.236992	4.08402	4.42631e-05	0.00198637
promoter vs con in 12h	FAM178A	ENSG00000119906	256.347	0.685917	0.168031	4.08209	4.46319e-05	0.00198637
promoter vs con in 12h	LMAN1	ENSG00000074695	867.615	0.535216	0.131086	4.08293	4.44706e-05	0.00198637
promoter vs con in 12h	TIMP1	ENSG00000102265	1605.89	-0.548933	0.134423	-4.08364	4.43358e-05	0.00198637
promoter vs con in 12h	RPS14	ENSG00000164587	55502.6	-0.905427	0.22203	-4.07794	4.54363e-05	0.0020145
promoter vs con in 12h	ATF7IP	ENSG00000171681	500.302	0.583845	0.143219	4.0766	4.56994e-05	0.00201901
promoter vs con in 12h	PANK3	ENSG00000120137	554.722	0.828789	0.203404	4.07459	4.60958e-05	0.00202935
promoter vs con in 12h	ATP5I	ENSG00000169020	1189	-0.671013	0.164795	-4.0718	4.66506e-05	0.00204288
promoter vs con in 12h	FCHO2	ENSG00000157107	79.0064	1.14351	0.280865	4.07141	4.67298e-05	0.00204288
promoter vs con in 12h	NDUFA13	ENSG00000186010	5144.52	-0.521998	0.128314	-4.06814	4.73893e-05	0.00206449
promoter vs con in 12h	YIPF3	ENSG00000137207	468.203	-0.593026	0.145802	-4.06733	4.75547e-05	0.0020645
promoter vs con in 12h	THRB	ENSG00000151090	29.0311	1.57393	0.387218	4.06471	4.80931e-05	0.00207348
promoter vs con in 12h	CACUL1	ENSG00000151893	572.462	0.978135	0.240628	4.06492	4.8048e-05	0.00207348
promoter vs con in 12h	RTCB	ENSG00000100220	2744.31	-0.476074	0.117221	-4.06133	4.87931e-05	0.00209643
promoter vs con in 12h	APPL1	ENSG00000157500	458.217	0.631694	0.155725	4.05648	4.98182e-05	0.00213314
promoter vs con in 12h	PTTG1	ENSG00000164611	4509.07	-0.650733	0.160601	-4.05186	5.0812e-05	0.00216827
promoter vs con in 12h	USP37	ENSG00000135913	196.271	0.656696	0.1622	4.04868	5.1508e-05	0.00218127
promoter vs con in 12h	CUL5	ENSG00000166266	333.684	0.725587	0.179242	4.04808	5.16401e-05	0.00218127
promoter vs con in 12h	ATP5H	ENSG00000167863	2846.55	-0.631174	0.155904	-4.04847	5.15544e-05	0.00218127
promoter vs con in 12h	ARID4B	ENSG00000054267	1148.45	0.559573	0.138354	4.04449	5.24361e-05	0.00220744
promoter vs con in 12h	RPL37A	ENSG00000197756	49661.1	-1.01694	0.251717	-4.04001	5.345e-05	0.00224257
promoter vs con in 12h	UQCC2	ENSG00000137288	829.809	-0.466544	0.115552	-4.03753	5.40171e-05	0.00225878
promoter vs con in 12h	RPS23	ENSG00000186468	36191.6	-1.01578	0.251646	-4.03657	5.42386e-05	0.00226049
promoter vs con in 12h	GEN1	ENSG00000178295	353.114	0.665103	0.164932	4.0326	5.51625e-05	0.00227159
promoter vs con in 12h	RPL38	ENSG00000172809	34557	-0.981181	0.243376	-4.03154	5.54135e-05	0.00227159
promoter vs con in 12h	RPL17	ENSG00000265681	53524.6	-0.939282	0.232953	-4.03206	5.52903e-05	0.00227159
promoter vs con in 12h	PET100	ENSG00000229833	873.087	-0.783949	0.194454	-4.03155	5.54107e-05	0.00227159
promoter vs con in 12h	NDUFB11	ENSG00000147123	5913.48	-0.654264	0.162233	-4.03286	5.51011e-05	0.00227159
promoter vs con in 12h	DBF4	ENSG00000006634	425.963	0.536596	0.133126	4.03073	5.5603e-05	0.00227191
promoter vs con in 12h	UBR3	ENSG00000144357	180.459	0.869	0.215661	4.02947	5.59035e-05	0.00227455
promoter vs con in 12h	FNDC3B	ENSG00000075420	219.096	0.826428	0.205123	4.02893	5.60314e-05	0.00227455
promoter vs con in 12h	ANXA2	ENSG00000182718	18419.5	-0.556482	0.13816	-4.0278	5.63004e-05	0.00227807
promoter vs con in 12h	DEPDC1	ENSG00000024526	1123.42	0.712637	0.176997	4.02626	5.66712e-05	0.00227833
promoter vs con in 12h	RPS12	ENSG00000112306	55490.9	-0.940256	0.233489	-4.02698	5.64967e-05	0.00227833
promoter vs con in 12h	MINOS1	ENSG00000173436	2793.38	-0.624447	0.155272	-4.02164	5.77944e-05	0.0023105
promoter vs con in 12h	RP11-449H11.1	ENSG00000260448	30.3844	-1.39948	0.348003	-4.02145	5.78409e-05	0.0023105
promoter vs con in 12h	FAU	ENSG00000149806	21036.1	-0.715114	0.177913	-4.01945	5.83337e-05	0.00232276
promoter vs con in 12h	KIF14	ENSG00000118193	175.575	0.766552	0.190786	4.01785	5.87307e-05	0.00233114
promoter vs con in 12h	SYNJ2BP	ENSG00000213463	488.044	0.599458	0.149317	4.01465	5.95331e-05	0.00234808
promoter vs con in 12h	RPL36A	ENSG00000241343	26893	-0.97086	0.241812	-4.01494	5.9461e-05	0.00234808
promoter vs con in 12h	RPS4X	ENSG00000198034	264348	-0.965481	0.240614	-4.01258	6.00598e-05	0.00236141
promoter vs con in 12h	ATP2B1	ENSG00000070961	848.036	0.602191	0.150153	4.01051	6.05879e-05	0.0023747
promoter vs con in 12h	MKL2	ENSG00000186260	141.128	0.853036	0.212874	4.00723	6.14337e-05	0.00240033
promoter vs con in 12h	FER	ENSG00000151422	164.571	0.68394	0.170777	4.00487	6.20508e-05	0.00241689
promoter vs con in 12h	UQCR10	ENSG00000184076	3527.06	-0.624576	0.156041	-4.00264	6.26397e-05	0.00243225
promoter vs con in 12h	RPL19	ENSG00000108298	77837.6	-0.889127	0.222199	-4.00149	6.2944e-05	0.0024365
promoter vs con in 12h	CKAP2L	ENSG00000169607	291.674	0.640732	0.16027	3.99784	6.39243e-05	0.00246618
promoter vs con in 12h	TWISTNB	ENSG00000105849	945.881	0.593962	0.148596	3.99717	6.41053e-05	0.00246618
promoter vs con in 12h	ATP5E	ENSG00000124172	5269.34	-0.710818	0.178129	-3.99047	6.59427e-05	0.00252908
promoter vs con in 12h	TCEB2	ENSG00000103363	4357.85	-0.57511	0.144159	-3.98942	6.62349e-05	0.00253252
promoter vs con in 12h	RNF181	ENSG00000168894	1856.26	-0.550964	0.138188	-3.98706	6.68971e-05	0.00255004
promoter vs con in 12h	MT-ND1	ENSG00000198888	24830.4	-1.38378	0.347139	-3.98624	6.71276e-05	0.00255105
promoter vs con in 12h	GOLGA8A	ENSG00000175265	298.158	-0.829501	0.208295	-3.98234	6.82412e-05	0.00258552
promoter vs con in 12h	TRIM26	ENSG00000234127	174.695	-0.715394	0.179815	-3.9785	6.93512e-05	0.00261963
promoter vs con in 12h	RPL23	ENSG00000125691	55883.3	-0.970872	0.244251	-3.9749	7.04096e-05	0.0026516
promoter vs con in 12h	NIPBL	ENSG00000164190	409.567	0.701139	0.17646	3.97336	7.08662e-05	0.00266078
promoter vs con in 12h	ANK3	ENSG00000151150	198.901	0.748288	0.188517	3.96934	7.20726e-05	0.00268647
promoter vs con in 12h	POLR2L	ENSG00000177700	2541.48	-0.553399	0.139433	-3.96893	7.21951e-05	0.00268647
promoter vs con in 12h	SOD1	ENSG00000142168	16555.1	-0.778541	0.196132	-3.96947	7.20331e-05	0.00268647
promoter vs con in 12h	SCAF11	ENSG00000139218	1071.31	0.614268	0.155026	3.96236	7.42112e-05	0.0027475
promoter vs con in 12h	STX8	ENSG00000170310	360.972	-0.62098	0.156756	-3.96146	7.44943e-05	0.0027475
promoter vs con in 12h	BCAP31	ENSG00000185825	2827.31	-0.484649	0.12233	-3.96181	7.43825e-05	0.0027475
promoter vs con in 12h	MAGI3	ENSG00000081026	176.214	0.88821	0.224282	3.96024	7.48738e-05	0.00275338
promoter vs con in 12h	44450	ENSG00000138758	896.46	0.523301	0.132261	3.95657	7.60337e-05	0.00278783
promoter vs con in 12h	RPL14	ENSG00000188846	34372.5	-0.928683	0.235021	-3.95149	7.76676e-05	0.00281204
promoter vs con in 12h	PRKAR2A	ENSG00000114302	726.757	0.681153	0.172395	3.95111	7.77886e-05	0.00281204
promoter vs con in 12h	AGO2	ENSG00000123908	299.776	0.679314	0.171851	3.95291	7.72052e-05	0.00281204
promoter vs con in 12h	UBR1	ENSG00000159459	331.758	0.621404	0.157215	3.95257	7.73173e-05	0.00281204
promoter vs con in 12h	MYO9A	ENSG00000066933	301.079	0.675265	0.170909	3.95102	7.78185e-05	0.00281204
promoter vs con in 12h	MIER1	ENSG00000198160	561.918	0.631461	0.159955	3.94774	7.88923e-05	0.00284262
promoter vs con in 12h	GAS2L3	ENSG00000139354	115.432	0.995616	0.252271	3.94662	7.92634e-05	0.00284779
promoter vs con in 12h	TMSB10	ENSG00000034510	3419.78	-0.75557	0.191633	-3.94279	8.05397e-05	0.00288535
promoter vs con in 12h	PAPD5	ENSG00000121274	315.954	0.871419	0.221061	3.94199	8.08096e-05	0.00288675
promoter vs con in 12h	RPL34	ENSG00000109475	15091.4	-0.778238	0.197998	-3.93054	8.47553e-05	0.00301908
promoter vs con in 12h	AAMDC	ENSG00000087884	458.46	-0.649506	0.165316	-3.92887	8.53468e-05	0.00303151
promoter vs con in 12h	ZNF451	ENSG00000112200	295.084	0.784838	0.199857	3.927	8.60107e-05	0.00303783
promoter vs con in 12h	BTBD7	ENSG00000011114	210.249	0.708617	0.18043	3.92738	8.58752e-05	0.00303783
promoter vs con in 12h	PHF6	ENSG00000156531	342.933	0.626947	0.159756	3.9244	8.69479e-05	0.00306228
promoter vs con in 12h	UQCRH	ENSG00000173660	21033	-0.819701	0.209038	-3.9213	8.80724e-05	0.00307589
promoter vs con in 12h	ZCCHC11	ENSG00000134744	508.806	0.482701	0.123094	3.92142	8.80285e-05	0.00307589
promoter vs con in 12h	RPS6KA3	ENSG00000177189	527.621	0.549389	0.140061	3.9225	8.76349e-05	0.00307589
promoter vs con in 12h	ATP5J2	ENSG00000241468	2293.16	-0.624698	0.159963	-3.90526	9.41257e-05	0.00327814
promoter vs con in 12h	KIAA1430	ENSG00000164323	192.047	0.744187	0.190895	3.89841	9.68256e-05	0.00336281
promoter vs con in 12h	ELF1	ENSG00000120690	205.204	0.697517	0.179219	3.89199	9.9424e-05	0.00344348
promoter vs con in 12h	TRIP11	ENSG00000100815	252.843	0.734798	0.188833	3.89126	9.97266e-05	0.00344442
promoter vs con in 12h	GK5	ENSG00000175066	182.472	0.739871	0.190234	3.88926	0.00010055	0.0034538
promoter vs con in 12h	STRN4	ENSG00000090372	87.4111	-1.21657	0.312771	-3.88964	0.000100395	0.0034538
promoter vs con in 12h	BCL2L1	ENSG00000171552	5109.33	-0.719018	0.185029	-3.88596	0.000101925	0.00349142
promoter vs con in 12h	MYO5A	ENSG00000197535	294.662	0.810304	0.208724	3.88218	0.000103523	0.00352682
promoter vs con in 12h	ATRX	ENSG00000085224	1010.08	0.669133	0.172357	3.88226	0.000103489	0.00352682
promoter vs con in 12h	PRRG4	ENSG00000135378	93.2737	0.944666	0.243411	3.88094	0.000104053	0.00353525
promoter vs con in 12h	LAMB2	ENSG00000172037	47.8854	-1.32482	0.341949	-3.87432	0.000106924	0.00362296
promoter vs con in 12h	RB1CC1	ENSG00000023287	442.282	0.676004	0.174518	3.87356	0.000107259	0.00362449
promoter vs con in 12h	ARID1B	ENSG00000049618	386.263	0.508916	0.131539	3.86893	0.000109314	0.00368396
promoter vs con in 12h	ALCAM	ENSG00000170017	737.475	0.551604	0.143015	3.85696	0.000114804	0.00385859
promoter vs con in 12h	RPL22	ENSG00000116251	5841.03	-0.728914	0.189048	-3.85571	0.000115394	0.00385945
promoter vs con in 12h	TMTC3	ENSG00000139324	359.808	0.993231	0.257608	3.8556	0.000115447	0.00385945
promoter vs con in 12h	NDUFA2	ENSG00000131495	2048.53	-0.46411	0.1205	-3.85154	0.000117377	0.0039135
promoter vs con in 12h	MT2A	ENSG00000125148	786.394	-0.746024	0.19387	-3.84806	0.000119055	0.0039589
promoter vs con in 12h	RPL27A	ENSG00000166441	26876.7	-0.885733	0.230338	-3.84535	0.000120379	0.0039923
promoter vs con in 12h	MYL6	ENSG00000092841	10302.8	-0.613096	0.159543	-3.84281	0.000121631	0.00402316
promoter vs con in 12h	PPP1R12A	ENSG00000058272	732.812	0.598236	0.155885	3.83767	0.000124207	0.00409753
promoter vs con in 12h	AP1S3	ENSG00000152056	176.142	0.862529	0.22491	3.83501	0.000125562	0.00413131
promoter vs con in 12h	PARK7	ENSG00000116288	7620.19	-0.597087	0.155753	-3.83355	0.000126307	0.00414491
promoter vs con in 12h	RPS27A	ENSG00000143947	62809.8	-0.933777	0.243799	-3.8301	0.00012809	0.00418148
promoter vs con in 12h	ORMDL2	ENSG00000123353	992.17	-0.528895	0.138069	-3.83066	0.0001278	0.00418148
promoter vs con in 12h	NDUFS6	ENSG00000145494	3221.65	-0.551424	0.144039	-3.8283	0.000129031	0.00420124
promoter vs con in 12h	EXOC6	ENSG00000138190	407.346	0.621057	0.162291	3.82681	0.000129817	0.00420492
promoter vs con in 12h	RP11-819C21.1	ENSG00000261098	28.8413	1.60267	0.418745	3.82731	0.000129551	0.00420492
promoter vs con in 12h	RAB31	ENSG00000168461	460.475	0.818394	0.213931	3.8255	0.000130504	0.00421627
promoter vs con in 12h	RAD18	ENSG00000070950	461.677	0.56697	0.148257	3.82424	0.000131175	0.004227
promoter vs con in 12h	RASEF	ENSG00000165105	330.657	0.651235	0.170409	3.8216	0.000132587	0.00426153
promoter vs con in 12h	HIST1H1E	ENSG00000168298	68.9745	1.22165	0.320076	3.81675	0.000135223	0.00433512
promoter vs con in 12h	NRIP1	ENSG00000180530	69.5428	1.09946	0.28833	3.8132	0.000137181	0.00438662
promoter vs con in 12h	EDF1	ENSG00000107223	6587.22	-0.538341	0.141343	-3.80874	0.000139674	0.00445275
promoter vs con in 12h	TMED8	ENSG00000100580	276.688	0.840993	0.220835	3.80824	0.000139961	0.00445275
promoter vs con in 12h	SWI5	ENSG00000175854	315.206	-0.7117	0.187013	-3.80562	0.000141447	0.0044886
promoter vs con in 12h	KCNAB1	ENSG00000169282	9.35984	2.85655	0.750764	3.80486	0.000141884	0.00449107
promoter vs con in 12h	MAP9	ENSG00000164114	381.922	0.687458	0.180719	3.80402	0.000142369	0.00449504
promoter vs con in 12h	ARL13B	ENSG00000169379	370.759	0.60263	0.158538	3.80117	0.000144013	0.00453551
promoter vs con in 12h	RPL6	ENSG00000089009	76890.7	-0.898582	0.236448	-3.80033	0.000144504	0.00453954
promoter vs con in 12h	PRPF4B	ENSG00000112739	924.935	0.581077	0.15295	3.79913	0.000145207	0.00454725
promoter vs con in 12h	AP1S2	ENSG00000182287	1401.17	0.485692	0.127859	3.79867	0.000145477	0.00454725
promoter vs con in 12h	USP33	ENSG00000077254	716.382	0.611583	0.161275	3.79217	0.000149337	0.00465627
promoter vs con in 12h	ANKRD32	ENSG00000133302	345.091	0.724652	0.191319	3.78767	0.000152067	0.00472959
promoter vs con in 12h	ENOPH1	ENSG00000145293	1268.59	0.411893	0.108789	3.78617	0.000152984	0.0047463
promoter vs con in 12h	RHOBTB3	ENSG00000164292	497.052	0.731427	0.193385	3.78224	0.000155426	0.00481013
promoter vs con in 12h	KLHL23	ENSG00000213160	535.062	0.71922	0.190419	3.77705	0.000158697	0.00489924
promoter vs con in 12h	WDR90	ENSG00000161996	41.1357	-1.27547	0.337979	-3.77382	0.000160765	0.00495084
promoter vs con in 12h	PPP4R2	ENSG00000163605	422.176	0.567331	0.15042	3.77165	0.000162173	0.00497348
promoter vs con in 12h	ZNF292	ENSG00000188994	184.209	0.668877	0.177355	3.77139	0.000162339	0.00497348
promoter vs con in 12h	MSI2	ENSG00000153944	291.797	0.744997	0.197567	3.77085	0.000162693	0.00497348
promoter vs con in 12h	ARL5A	ENSG00000162980	326.801	0.75625	0.200915	3.76403	0.000167197	0.0050926
promoter vs con in 12h	TGS1	ENSG00000137574	315.391	0.544447	0.144703	3.76251	0.000168219	0.0050926
promoter vs con in 12h	FTH1	ENSG00000167996	2195.56	-0.808787	0.214934	-3.76296	0.000167917	0.0050926
promoter vs con in 12h	SRP14	ENSG00000140319	14780	-0.731019	0.19428	-3.7627	0.000168086	0.0050926
promoter vs con in 12h	RPL35A	ENSG00000182899	34625.3	-0.833233	0.221834	-3.75611	0.000172576	0.00519933
promoter vs con in 12h	CUX1	ENSG00000257923	161.55	0.764698	0.20358	3.75625	0.000172479	0.00519933
promoter vs con in 12h	COA3	ENSG00000183978	2408.53	-0.459049	0.122265	-3.75454	0.000173662	0.00521947
promoter vs con in 12h	HLA-A	ENSG00000206503	1282.84	-0.666112	0.177706	-3.74839	0.000177975	0.00533625
promoter vs con in 12h	DDR1	ENSG00000204580	155.264	-0.70509	0.188313	-3.74424	0.000180941	0.00541223
promoter vs con in 12h	RPL32	ENSG00000144713	42722.2	-0.86653	0.231637	-3.74089	0.000183367	0.0054717
promoter vs con in 12h	USP44	ENSG00000136014	112.228	1.00496	0.268705	3.74002	0.000184009	0.00547776
promoter vs con in 12h	RPS11	ENSG00000142534	58240.1	-0.850565	0.22758	-3.73744	0.000185903	0.005521
promoter vs con in 12h	IGF2BP3	ENSG00000136231	156.888	0.822229	0.22016	3.73469	0.000187947	0.00556108
promoter vs con in 12h	FBXO33	ENSG00000165355	147.012	0.754944	0.202173	3.73415	0.000188351	0.00556108
promoter vs con in 12h	SNRPD2	ENSG00000125743	15772.8	-0.69322	0.185659	-3.73383	0.000188587	0.00556108
promoter vs con in 12h	SSR2	ENSG00000163479	4984.72	-0.481997	0.129138	-3.73241	0.000189657	0.00557949
promoter vs con in 12h	SEMA4D	ENSG00000187764	61.1755	0.972076	0.260574	3.73052	0.000191084	0.00559512
promoter vs con in 12h	COX7B	ENSG00000131174	9387.64	-0.653284	0.175111	-3.73068	0.000190961	0.00559512
promoter vs con in 12h	SYDE2	ENSG00000097096	34.0482	1.37606	0.368963	3.72953	0.000191839	0.00560203
promoter vs con in 12h	ATP5G1	ENSG00000159199	5412.6	-0.583157	0.156393	-3.72879	0.0001924	0.00560203
promoter vs con in 12h	PRRG1	ENSG00000130962	131.979	0.82979	0.222556	3.72845	0.000192664	0.00560203
promoter vs con in 12h	CBWD7	ENSG00000215126	152.227	-0.799937	0.21467	-3.72636	0.000194261	0.00563538
promoter vs con in 12h	TXN	ENSG00000136810	11672.4	-0.676909	0.1818	-3.72338	0.000196577	0.00568935
promoter vs con in 12h	WAPAL	ENSG00000062650	794.638	0.456377	0.1226	3.72248	0.000197274	0.00569635
promoter vs con in 12h	ZYG11B	ENSG00000162378	331.415	0.652291	0.1753	3.72099	0.000198441	0.00571684
promoter vs con in 12h	UTP20	ENSG00000120800	292.726	0.636605	0.171207	3.71833	0.000200545	0.00576418
promoter vs con in 12h	NKTR	ENSG00000114857	842.785	0.619549	0.166928	3.71147	0.000206058	0.00589588
promoter vs con in 12h	SPCS3	ENSG00000129128	756.259	0.541677	0.145947	3.71146	0.00020607	0.00589588
promoter vs con in 12h	MIB1	ENSG00000101752	320.149	0.865618	0.233544	3.70645	0.000210185	0.00599988
promoter vs con in 12h	LMLN	ENSG00000185621	105.243	0.832751	0.224932	3.70224	0.000213706	0.00608647
promoter vs con in 12h	TET1	ENSG00000138336	146.2	1.05887	0.286071	3.70143	0.000214384	0.00609191
promoter vs con in 12h	YIPF6	ENSG00000181704	1562.54	0.552101	0.149329	3.69721	0.000217984	0.00618018
promoter vs con in 12h	RPS16	ENSG00000105193	48786.3	-0.842103	0.228176	-3.69059	0.000223735	0.00632886
promoter vs con in 12h	MIER3	ENSG00000155545	145.403	0.803338	0.217898	3.68677	0.000227122	0.00639746
promoter vs con in 12h	CBL	ENSG00000110395	230.342	0.723022	0.196116	3.6867	0.000227183	0.00639746
promoter vs con in 12h	PPIH	ENSG00000171960	1777.71	-0.550656	0.149526	-3.68267	0.000230804	0.0064848
promoter vs con in 12h	EMC3	ENSG00000125037	2030.12	-0.483728	0.131565	-3.67671	0.000236259	0.00660791
promoter vs con in 12h	NIPAL1	ENSG00000163293	105.557	0.904655	0.246012	3.67728	0.000235731	0.00660791
promoter vs con in 12h	SCN4B	ENSG00000177098	11.6724	-2.2206	0.604085	-3.67598	0.00023694	0.00660791
promoter vs con in 12h	RPS26	ENSG00000197728	3879.66	-0.86435	0.235159	-3.67559	0.000237299	0.00660791
promoter vs con in 12h	ZNF518B	ENSG00000178163	91.0703	0.883353	0.240389	3.67468	0.000238151	0.00661688
promoter vs con in 12h	MBTPS2	ENSG00000012174	297.488	0.707934	0.192706	3.67365	0.000239113	0.0066289
promoter vs con in 12h	TNPO1	ENSG00000083312	775.726	0.678215	0.18472	3.67159	0.000241047	0.00666773
promoter vs con in 12h	MGST3	ENSG00000143198	2043.46	-0.540057	0.147128	-3.67065	0.000241931	0.00667739
promoter vs con in 12h	RPS21	ENSG00000171858	23140.4	-0.840604	0.229328	-3.6655	0.000246854	0.00679828
promoter vs con in 12h	RPL13A	ENSG00000142541	86066.9	-0.770604	0.210355	-3.66336	0.000248932	0.00682542
promoter vs con in 12h	NDUFA1	ENSG00000125356	4878.04	-0.683933	0.186682	-3.66363	0.000248665	0.00682542
promoter vs con in 12h	RPS7	ENSG00000171863	40887	-0.760641	0.20799	-3.6571	0.000255084	0.00697882
promoter vs con in 12h	ABL2	ENSG00000143322	328.467	0.680618	0.186301	3.65332	0.000258873	0.00706701
promoter vs con in 12h	NDUFB9	ENSG00000147684	3647.8	-0.547545	0.149913	-3.65243	0.000259774	0.00707615
promoter vs con in 12h	TSEN15	ENSG00000198860	1176.17	0.451191	0.123721	3.64685	0.000265475	0.00720272
promoter vs con in 12h	COX8A	ENSG00000176340	5537.46	-0.56936	0.156128	-3.64676	0.000265573	0.00720272
promoter vs con in 12h	RFX7	ENSG00000181827	201.13	0.763356	0.209624	3.64155	0.000271003	0.00733409
promoter vs con in 12h	HSPE1	ENSG00000115541	9921.86	-0.759956	0.208741	-3.64067	0.000271924	0.00734313
promoter vs con in 12h	MIR4435-1HG	ENSG00000172965	142.186	-0.762574	0.209668	-3.63706	0.000275767	0.00743085
promoter vs con in 12h	EIF3K	ENSG00000178982	6813.96	-0.518107	0.142654	-3.63191	0.000281331	0.00756448
promoter vs con in 12h	GPD2	ENSG00000115159	174.258	0.717664	0.197755	3.62906	0.000284452	0.00761564
promoter vs con in 12h	CEP97	ENSG00000182504	153.51	0.841702	0.231913	3.6294	0.000284085	0.00761564
promoter vs con in 12h	C10orf2	ENSG00000107815	550.177	-0.590383	0.162805	-3.62633	0.000287483	0.00767802
promoter vs con in 12h	SLC5A3	ENSG00000198743	163.464	0.88976	0.245393	3.62585	0.00028801	0.00767802
promoter vs con in 12h	MRPL36	ENSG00000171421	1772.05	-0.508087	0.14037	-3.61962	0.000295039	0.00784868
promoter vs con in 12h	ZCCHC24	ENSG00000165424	58.5373	1.01554	0.280684	3.61807	0.000296806	0.0078789
promoter vs con in 12h	MEMO1	ENSG00000162959	32.7253	1.27619	0.352839	3.61693	0.000298113	0.00789685
promoter vs con in 12h	RPL12	ENSG00000197958	23177.9	-0.702327	0.194243	-3.61572	0.000299518	0.00791728
promoter vs con in 12h	EXOC5	ENSG00000070367	635.567	0.680031	0.188185	3.61363	0.000301943	0.00796453
promoter vs con in 12h	DNPEP	ENSG00000123992	264.445	-0.607556	0.168276	-3.61047	0.000305641	0.00804512
promoter vs con in 12h	PFN1	ENSG00000108518	3653.37	-0.667491	0.185159	-3.60495	0.000312211	0.00820079
promoter vs con in 12h	SEC61G	ENSG00000132432	1586.51	-0.602347	0.167208	-3.60237	0.000315325	0.00826523
promoter vs con in 12h	SNRPD1	ENSG00000167088	7240.65	-0.555146	0.15416	-3.6011	0.000316879	0.00828858
promoter vs con in 12h	AGGF1	ENSG00000164252	576.915	0.597325	0.166127	3.59558	0.000323667	0.0084175
promoter vs con in 12h	FKTN	ENSG00000106692	208.74	0.692753	0.192648	3.59595	0.00032321	0.0084175
promoter vs con in 12h	LARP4	ENSG00000161813	509.22	0.579311	0.161148	3.59491	0.000324501	0.0084175
promoter vs con in 12h	GDF15	ENSG00000130513	142.163	-0.875125	0.243432	-3.59495	0.000324456	0.0084175
promoter vs con in 12h	MED12L	ENSG00000144893	26.0477	1.40917	0.392168	3.59327	0.000326552	0.00843844
promoter vs con in 12h	RGS17	ENSG00000091844	106.665	0.844456	0.235048	3.5927	0.000327274	0.00843844
promoter vs con in 12h	CKB	ENSG00000166165	8683.31	-0.51796	0.144172	-3.59265	0.000327333	0.00843844
promoter vs con in 12h	ZBTB33	ENSG00000177485	292.829	0.827281	0.230331	3.5917	0.000328525	0.00845174
promoter vs con in 12h	ITSN2	ENSG00000198399	303.854	0.52334	0.145915	3.58661	0.000334999	0.00860061
promoter vs con in 12h	CDS1	ENSG00000163624	101.936	0.809725	0.2258	3.58603	0.000335753	0.00860229
promoter vs con in 12h	ZFYVE16	ENSG00000039319	196.489	0.8117	0.226423	3.58489	0.000337226	0.00862236
promoter vs con in 12h	CSRNP3	ENSG00000178662	48.5176	1.09797	0.307019	3.57622	0.000348594	0.00885535
promoter vs con in 12h	C5orf51	ENSG00000205765	287.042	0.859331	0.240311	3.57591	0.000349011	0.00885535
promoter vs con in 12h	UQCRQ	ENSG00000164405	5285.06	-0.577434	0.161484	-3.57579	0.000349171	0.00885535
promoter vs con in 12h	RPS17L	ENSG00000182774	116606	-0.88526	0.247495	-3.57688	0.000347717	0.00885535
promoter vs con in 12h	CNPY2	ENSG00000257727	5109.63	-0.457634	0.128012	-3.57493	0.000350324	0.00885604
promoter vs con in 12h	LGALS3BP	ENSG00000108679	1230.98	-0.600481	0.16798	-3.57471	0.000350615	0.00885604
promoter vs con in 12h	KMT2E	ENSG00000005483	349.243	0.694112	0.194334	3.57175	0.00035461	0.00893889
promoter vs con in 12h	USP13	ENSG00000058056	258.653	0.68714	0.192449	3.5705	0.000356299	0.00896338
promoter vs con in 12h	HELB	ENSG00000127311	87.876	1.00226	0.280809	3.56921	0.000358065	0.00898973
promoter vs con in 12h	AKAP13	ENSG00000170776	387.557	0.757777	0.212448	3.56689	0.000361242	0.00904397
promoter vs con in 12h	BRCA1	ENSG00000012048	669.078	0.521253	0.146149	3.56658	0.000361672	0.00904397
promoter vs con in 12h	AC093323.3	ENSG00000170846	104.129	-0.77017	0.216022	-3.56524	0.000363522	0.00905402
promoter vs con in 12h	RFC1	ENSG00000035928	691.679	0.435614	0.122183	3.56526	0.00036349	0.00905402
promoter vs con in 12h	RPS19	ENSG00000105372	91462.3	-0.810605	0.227528	-3.56267	0.000367105	0.00912507
promoter vs con in 12h	ASXL2	ENSG00000143970	197.396	0.77889	0.21874	3.5608	0.000369727	0.00917202
promoter vs con in 12h	FZD3	ENSG00000104290	301.563	0.574508	0.161456	3.55831	0.000373254	0.00924119
promoter vs con in 12h	HSPA4L	ENSG00000164070	681.981	0.532044	0.149547	3.5577	0.000374118	0.00924427
promoter vs con in 12h	SMC6	ENSG00000163029	1317.71	0.525842	0.14783	3.55707	0.000375017	0.00924819
promoter vs con in 12h	PMF1	ENSG00000160783	1465.95	-0.544508	0.153139	-3.55564	0.000377056	0.00928019
promoter vs con in 12h	LINC00152	ENSG00000222041	173.413	-0.765446	0.215527	-3.55151	0.000383022	0.00939415
promoter vs con in 12h	RPL21	ENSG00000122026	30540	-0.800126	0.225299	-3.5514	0.000383189	0.00939415
promoter vs con in 12h	LINS	ENSG00000140471	436.016	0.546457	0.15398	3.54888	0.000386868	0.00946579
promoter vs con in 12h	DENND2C	ENSG00000175984	139.135	0.818154	0.230575	3.54831	0.000387709	0.00946782
promoter vs con in 12h	ACAP2	ENSG00000114331	199.139	0.650472	0.183376	3.5472	0.000389353	0.00947418
promoter vs con in 12h	UBFD1	ENSG00000103353	697.416	0.471227	0.132848	3.54711	0.000389485	0.00947418
promoter vs con in 12h	RSBN1	ENSG00000081019	169.043	0.708501	0.1999	3.54427	0.000393701	0.00952637
promoter vs con in 12h	HINT2	ENSG00000137133	184.945	-0.9256	0.261116	-3.54479	0.000392931	0.00952637
promoter vs con in 12h	MT-CO2	ENSG00000198712	76350.2	-1.45796	0.411375	-3.54413	0.000393916	0.00952637
promoter vs con in 12h	RPL29	ENSG00000162244	43292.7	-0.784599	0.221422	-3.54346	0.000394913	0.00952916
promoter vs con in 12h	CEP135	ENSG00000174799	219.998	0.661761	0.186778	3.54303	0.000395556	0.00952916
promoter vs con in 12h	YAF2	ENSG00000015153	320.299	0.603419	0.170341	3.54242	0.000396478	0.00953302
promoter vs con in 12h	TIMM8B	ENSG00000150779	1774.23	-0.477631	0.134929	-3.53986	0.000400334	0.00957052
promoter vs con in 12h	UBB	ENSG00000170315	26863.1	-0.84644	0.239108	-3.54	0.000400133	0.00957052
promoter vs con in 12h	NDUFA6	ENSG00000184983	1882.07	-0.542047	0.1531	-3.54047	0.000399418	0.00957052
promoter vs con in 12h	MRPL48	ENSG00000175581	1766.88	-0.505329	0.142845	-3.53761	0.000403767	0.00963417
promoter vs con in 12h	EPC1	ENSG00000120616	159.529	0.604954	0.171063	3.53643	0.000405567	0.00965867
promoter vs con in 12h	ZC3H7A	ENSG00000122299	637.693	0.514485	0.145662	3.53204	0.000412367	0.00980196
promoter vs con in 12h	ERCC4	ENSG00000175595	168.724	0.822978	0.233059	3.53119	0.000413691	0.00981331
promoter vs con in 12h	RPL27	ENSG00000131469	35656.4	-0.784724	0.222256	-3.53073	0.000414415	0.00981331
promoter vs con in 12h	DUSP5	ENSG00000138166	35.16	-1.17747	0.333558	-3.53004	0.0004155	0.0098204
promoter vs con in 12h	PIH1D1	ENSG00000104872	1891.39	-0.53308	0.151066	-3.52879	0.000417465	0.00984824
promoter vs con in 12h	TMA7	ENSG00000232112	1723.44	-0.605335	0.171567	-3.52828	0.000418266	0.00984855
promoter vs con in 12h	RHPN2	ENSG00000131941	191.197	0.663009	0.187975	3.52712	0.000420109	0.00987336
promoter vs con in 12h	USP53	ENSG00000145390	146.482	0.711173	0.201826	3.5237	0.000425564	0.00996647
promoter vs con in 12h	C17orf67	ENSG00000214226	11.0154	2.0958	0.594784	3.52364	0.000425665	0.00996647
promoter vs con in 12h	PTCD2	ENSG00000049883	347.133	0.498058	0.141473	3.52051	0.000430722	0.0100553
promoter vs con in 12h	MRPL40	ENSG00000185608	2229.6	-0.523894	0.148821	-3.5203	0.000431066	0.0100553
promoter vs con in 12h	DYNLRB1	ENSG00000125971	1806.9	-0.573219	0.163016	-3.51634	0.000437542	0.0101873
promoter vs con in 12h	NDUFS4	ENSG00000164258	1179.17	-0.532846	0.15176	-3.51111	0.000446241	0.0103513
promoter vs con in 12h	RAD51C	ENSG00000108384	5705.98	-0.447279	0.127382	-3.51131	0.000445896	0.0103513
promoter vs con in 12h	RAB6A	ENSG00000175582	829.013	0.557484	0.158802	3.51057	0.000447155	0.0103533
promoter vs con in 12h	TAF9	ENSG00000085231	1770.96	-0.466689	0.133034	-3.50803	0.000451432	0.010433
promoter vs con in 12h	TAF2	ENSG00000064313	406.079	0.617303	0.176104	3.50532	0.000456052	0.0105119
promoter vs con in 12h	RPS13	ENSG00000110700	50078.7	-0.847931	0.241917	-3.50505	0.000456526	0.0105119
promoter vs con in 12h	MBNL1	ENSG00000152601	410.309	0.708975	0.202458	3.50185	0.000462048	0.0106195
promoter vs con in 12h	H2AFZ	ENSG00000164032	49549.6	-0.779558	0.222674	-3.50088	0.000463717	0.0106253
promoter vs con in 12h	DYRK2	ENSG00000127334	235.338	0.683882	0.195355	3.50072	0.000464001	0.0106253
promoter vs con in 12h	SYT14	ENSG00000143469	84.3028	0.902577	0.258047	3.49772	0.000469249	0.0106867
promoter vs con in 12h	COX5B	ENSG00000135940	4679.07	-0.493403	0.141057	-3.49789	0.000468958	0.0106867
promoter vs con in 12h	PABPC1L	ENSG00000101104	117.1	-0.903633	0.258342	-3.49781	0.000469087	0.0106867
promoter vs con in 12h	KCTD12	ENSG00000178695	905.76	0.658634	0.18844	3.4952	0.000473708	0.0107687
promoter vs con in 12h	GAREM	ENSG00000141441	35.9852	1.26485	0.361951	3.49454	0.000474887	0.0107758
promoter vs con in 12h	THOC2	ENSG00000125676	1807.37	0.457728	0.131002	3.49405	0.000475745	0.0107758
promoter vs con in 12h	COX6A1	ENSG00000111775	8886.63	-0.606915	0.173843	-3.49117	0.000480911	0.0108731
promoter vs con in 12h	C14orf166	ENSG00000087302	8210.98	-0.612822	0.175717	-3.48756	0.000487455	0.0109863
promoter vs con in 12h	AMMECR1	ENSG00000101935	178.539	0.839957	0.240852	3.48744	0.000487677	0.0109863
promoter vs con in 12h	ZNF148	ENSG00000163848	270.438	0.741422	0.212737	3.48516	0.000491839	0.0110542
promoter vs con in 12h	DDX21	ENSG00000165732	6888	0.552755	0.158618	3.48483	0.000492459	0.0110542
promoter vs con in 12h	ROCK2	ENSG00000134318	234.176	0.691303	0.198426	3.48394	0.000494095	0.0110711
promoter vs con in 12h	TSNAX	ENSG00000116918	1711.55	0.466839	0.13427	3.47686	0.00050732	0.0113471
promoter vs con in 12h	WDR43	ENSG00000163811	2342.33	0.431003	0.123995	3.47596	0.000509019	0.0113648
promoter vs con in 12h	FAM162A	ENSG00000114023	2123.22	-0.488771	0.140695	-3.47396	0.000512828	0.0114294
promoter vs con in 12h	EIF4E2	ENSG00000135930	2244.57	-0.469651	0.135269	-3.47198	0.000516637	0.0114933
promoter vs con in 12h	CENPW	ENSG00000203760	1926.18	-0.536021	0.154427	-3.47104	0.000518451	0.0114933
promoter vs con in 12h	TTC3	ENSG00000182670	934.149	0.519883	0.149771	3.47119	0.000518151	0.0114933
promoter vs con in 12h	COX7C	ENSG00000127184	12611.9	-0.698188	0.201259	-3.4691	0.000522198	0.0115558
promoter vs con in 12h	NPC2	ENSG00000119655	1412.73	-0.44589	0.128734	-3.46365	0.000532906	0.0117719
promoter vs con in 12h	HOOK3	ENSG00000168172	93.5781	0.974667	0.281478	3.46268	0.000534823	0.0117935
promoter vs con in 12h	SETD2	ENSG00000181555	398.372	0.492728	0.142353	3.4613	0.000537572	0.0118332
promoter vs con in 12h	GOLGA4	ENSG00000144674	1106.08	0.455607	0.131756	3.45795	0.000544296	0.0119602
promoter vs con in 12h	ERP29	ENSG00000089248	497.138	-0.575652	0.166555	-3.45623	0.000547793	0.0120159
promoter vs con in 12h	SNX22	ENSG00000157734	213.252	-0.702818	0.203424	-3.45494	0.000550416	0.0120523
promoter vs con in 12h	ELOF1	ENSG00000130165	923.01	-0.535669	0.155235	-3.45069	0.000559156	0.0122223
promoter vs con in 12h	TRIM37	ENSG00000108395	357.727	0.513488	0.148922	3.44803	0.000564701	0.0123219
promoter vs con in 12h	CWC15	ENSG00000150316	2255	-0.483695	0.140307	-3.44741	0.000565992	0.0123286
promoter vs con in 12h	PCM1	ENSG00000078674	594.264	0.457347	0.132686	3.44682	0.000567226	0.012334
promoter vs con in 12h	NHLRC2	ENSG00000196865	276.676	0.612762	0.177836	3.44565	0.000569679	0.0123605
promoter vs con in 12h	TNRC6B	ENSG00000100354	167.213	0.691076	0.200585	3.4453	0.000570423	0.0123605
promoter vs con in 12h	ONECUT2	ENSG00000119547	183.814	0.836823	0.242996	3.44377	0.000573655	0.012409
promoter vs con in 12h	RPS6	ENSG00000137154	69999.5	-0.793189	0.23053	-3.44072	0.000580169	0.0125282
promoter vs con in 12h	HIST1H2BJ	ENSG00000124635	224.688	-0.690977	0.200983	-3.438	0.000586034	0.0126331
promoter vs con in 12h	NDUFA4	ENSG00000189043	5008.39	-0.529711	0.154465	-3.42932	0.000605104	0.0129812
promoter vs con in 12h	LPIN2	ENSG00000101577	75.8273	0.878499	0.256167	3.4294	0.000604915	0.0129812
promoter vs con in 12h	MYL12B	ENSG00000118680	5771.04	-0.581558	0.169588	-3.42923	0.000605296	0.0129812
promoter vs con in 12h	TMEM99	ENSG00000167920	538.821	-0.512546	0.149511	-3.42814	0.000607739	0.0130112
promoter vs con in 12h	RASA2	ENSG00000155903	111.932	0.825032	0.240776	3.42656	0.00061129	0.0130649
promoter vs con in 12h	SRRM1	ENSG00000133226	958.47	0.430049	0.125567	3.42486	0.000615114	0.0130795
promoter vs con in 12h	PRKDC	ENSG00000253729	1011.06	0.452058	0.131979	3.42522	0.000614302	0.0130795
promoter vs con in 12h	SRP68	ENSG00000167881	1242.8	-0.402653	0.11754	-3.42565	0.000613326	0.0130795
promoter vs con in 12h	ATAD2B	ENSG00000119778	97.7106	0.931336	0.271985	3.42422	0.000616571	0.0130883
promoter vs con in 12h	DCTN1	ENSG00000204843	330.6	-0.538681	0.157508	-3.42003	0.000626141	0.0132689
promoter vs con in 12h	USP24	ENSG00000162402	375.867	0.528649	0.154627	3.41887	0.00062882	0.0133031
promoter vs con in 12h	NUDT5	ENSG00000165609	3408.07	-0.452694	0.132498	-3.41661	0.000634054	0.0133686
promoter vs con in 12h	DDX11	ENSG00000013573	168.697	-0.654803	0.191649	-3.41668	0.000633895	0.0133686
promoter vs con in 12h	UBXN1	ENSG00000162191	2850.56	-0.38595	0.113097	-3.41255	0.000643592	0.0135469
promoter vs con in 12h	TOPORS	ENSG00000197579	432.999	0.562309	0.164936	3.40926	0.000651386	0.0136879
promoter vs con in 12h	LENG8	ENSG00000167615	14.9101	-1.8638	0.546805	-3.40853	0.000653137	0.0137016
promoter vs con in 12h	KIF1B	ENSG00000054523	292.485	0.571772	0.167801	3.40744	0.000655753	0.0137335
promoter vs con in 12h	CLSPN	ENSG00000092853	1317.13	0.630433	0.185167	3.40467	0.000662432	0.0138501
promoter vs con in 12h	PPIA	ENSG00000196262	23050	-0.67999	0.199804	-3.40329	0.000665796	0.013862
promoter vs con in 12h	PUS7	ENSG00000091127	346.94	0.682099	0.200463	3.40262	0.000667432	0.013862
promoter vs con in 12h	PLAG1	ENSG00000181690	157.935	0.923872	0.271515	3.40266	0.000667335	0.013862
promoter vs con in 12h	POLR3K	ENSG00000161980	3977.82	-0.517855	0.152181	-3.4029	0.000666747	0.013862
promoter vs con in 12h	RAD54L2	ENSG00000164080	193.481	0.628099	0.184924	3.39653	0.000682454	0.0141504
promoter vs con in 12h	RPS18	ENSG00000231500	54467	-0.754718	0.222259	-3.39567	0.000684605	0.0141716
promoter vs con in 12h	PSMC5	ENSG00000087191	7774.29	-0.501943	0.14793	-3.39312	0.000691018	0.0142807
promoter vs con in 12h	ZBTB5	ENSG00000168795	142.37	0.657891	0.19393	3.39242	0.000692789	0.0142936
promoter vs con in 12h	CHIC1	ENSG00000204116	61.8905	0.892946	0.263319	3.39112	0.000696076	0.0143378
promoter vs con in 12h	DMKN	ENSG00000161249	1713.56	-0.465923	0.13742	-3.39051	0.000697624	0.014346
promoter vs con in 12h	ATP13A3	ENSG00000133657	393.429	0.775819	0.229041	3.38725	0.000705971	0.0144938
promoter vs con in 12h	HMGN3	ENSG00000118418	3223.56	-0.613364	0.181154	-3.38588	0.000709502	0.014519
promoter vs con in 12h	EIF4EBP1	ENSG00000187840	1122.56	-0.399754	0.118065	-3.38587	0.000709521	0.014519
promoter vs con in 12h	LUZP1	ENSG00000169641	407.359	0.766664	0.226688	3.38203	0.000719526	0.0146997
promoter vs con in 12h	ZNF286A	ENSG00000187607	314.04	0.486643	0.143963	3.38034	0.00072396	0.0147662
promoter vs con in 12h	ICK	ENSG00000112144	188.427	0.691908	0.20481	3.37829	0.000729392	0.0148527
promoter vs con in 12h	MEA1	ENSG00000124733	1966.24	-0.506186	0.149855	-3.37783	0.00073059	0.014853
promoter vs con in 12h	CENPF	ENSG00000117724	1274.8	0.467993	0.138672	3.37482	0.000738632	0.0149867
promoter vs con in 12h	DMD	ENSG00000198947	111.207	0.728798	0.215974	3.37447	0.000739567	0.0149867
promoter vs con in 12h	RAI14	ENSG00000039560	457.727	0.507882	0.150558	3.37332	0.000742665	0.0150251
promoter vs con in 12h	ELOVL4	ENSG00000118402	474.823	0.495871	0.147036	3.37244	0.000745057	0.0150492
promoter vs con in 12h	UBE2W	ENSG00000104343	299.351	0.531139	0.157716	3.3677	0.000757967	0.0152606
promoter vs con in 12h	VEZF1	ENSG00000136451	387.022	0.557396	0.165504	3.36788	0.000757483	0.0152606
promoter vs con in 12h	SSR4	ENSG00000180879	4110.77	-0.424886	0.126384	-3.36186	0.000774206	0.0155625
promoter vs con in 12h	EMB	ENSG00000170571	553.355	0.622987	0.185422	3.35984	0.000779886	0.0156265
promoter vs con in 12h	RPLP2	ENSG00000177600	29170.8	-0.699223	0.208089	-3.36021	0.000778819	0.0156265
promoter vs con in 12h	SARS	ENSG00000031698	6465.23	-0.418914	0.124802	-3.35663	0.000788991	0.0157836
promoter vs con in 12h	MPP5	ENSG00000072415	214.373	0.527269	0.157176	3.35464	0.00079469	0.0158722
promoter vs con in 12h	TOMM6	ENSG00000214736	2780.02	-0.528643	0.157651	-3.35324	0.000798719	0.0159272
promoter vs con in 12h	CKS1B	ENSG00000173207	2123.31	-0.577011	0.172143	-3.35194	0.000802481	0.0159768
promoter vs con in 12h	RERG	ENSG00000134533	53.8515	0.994983	0.296971	3.35044	0.000806819	0.0160376
promoter vs con in 12h	ATAD2	ENSG00000156802	615.573	0.651273	0.194411	3.34998	0.000808161	0.0160388
promoter vs con in 12h	SERF2	ENSG00000140264	8164.81	-0.494567	0.147768	-3.34692	0.000817161	0.0161917
promoter vs con in 12h	GTF3C6	ENSG00000155115	4839.86	-0.570119	0.17037	-3.34636	0.000818813	0.0161988
promoter vs con in 12h	NT5C3A	ENSG00000122643	848.911	0.457189	0.136692	3.34467	0.000823795	0.0162716
promoter vs con in 12h	CSNK2B	ENSG00000204435	3570.98	-0.459149	0.137335	-3.34329	0.000827912	0.0163271
promoter vs con in 12h	HIPK2	ENSG00000064393	169.942	0.842911	0.25216	3.34276	0.000829491	0.0163325
promoter vs con in 12h	UBXN2B	ENSG00000215114	427.109	0.680098	0.203484	3.34227	0.000830977	0.016336
promoter vs con in 12h	CCDC88A	ENSG00000115355	487.698	0.498477	0.149354	3.33756	0.000845171	0.016589
promoter vs con in 12h	MTPN	ENSG00000105887	740.15	0.659561	0.197661	3.33682	0.000847418	0.016607
promoter vs con in 12h	DNAJB14	ENSG00000164031	155.52	0.820825	0.246039	3.33615	0.000849465	0.0166211
promoter vs con in 12h	FAM120A	ENSG00000048828	648.875	0.444952	0.133402	3.33542	0.000851713	0.0166308
promoter vs con in 12h	SLC1A5	ENSG00000105281	1204.33	-0.396192	0.118794	-3.33512	0.000852625	0.0166308
promoter vs con in 12h	ODF2L	ENSG00000122417	396.161	0.448763	0.13478	3.3296	0.000869722	0.0169379
promoter vs con in 12h	ZNF483	ENSG00000173258	113.689	0.8566	0.257374	3.32824	0.000873977	0.0169943
promoter vs con in 12h	RPS15	ENSG00000115268	52586.1	-0.674408	0.202744	-3.3264	0.000879769	0.0170804
promoter vs con in 12h	CAAP1	ENSG00000120159	264.486	0.729588	0.219421	3.32505	0.000884021	0.0171363
promoter vs con in 12h	PPIB	ENSG00000166794	7424.16	-0.619997	0.186489	-3.32457	0.000885536	0.0171391
promoter vs con in 12h	PTP4A2	ENSG00000184007	1368.54	0.49392	0.148608	3.32363	0.000888526	0.0171595
promoter vs con in 12h	COX7A2	ENSG00000112695	4974.33	-0.556755	0.167527	-3.32338	0.000889336	0.0171595
promoter vs con in 12h	MRPL21	ENSG00000197345	1703.34	-0.390883	0.117789	-3.31849	0.000905044	0.0174089
promoter vs con in 12h	LASP1	ENSG00000002834	39.5737	-1.04254	0.314135	-3.31877	0.000904144	0.0174089
promoter vs con in 12h	RNASEK	ENSG00000219200	3037.04	-0.47869	0.144293	-3.31748	0.000908327	0.0174452
promoter vs con in 12h	BTF3	ENSG00000145741	36585.1	-0.798914	0.241045	-3.31437	0.000918483	0.017581
promoter vs con in 12h	COMMD6	ENSG00000188243	2144.55	-0.554229	0.167203	-3.31471	0.000917376	0.017581
promoter vs con in 12h	RP13-516M14.1	ENSG00000260563	7.71766	-2.75146	0.830247	-3.31403	0.000919615	0.017581
promoter vs con in 12h	COX4I1	ENSG00000131143	19399.9	-0.568931	0.171732	-3.3129	0.000923351	0.0175986
promoter vs con in 12h	STK4	ENSG00000101109	513.651	0.69159	0.208742	3.31313	0.000922577	0.0175986
promoter vs con in 12h	SPIN1	ENSG00000106723	557.991	0.48885	0.147758	3.30845	0.000938139	0.0178532
promoter vs con in 12h	PIGM	ENSG00000143315	711.544	0.542237	0.164001	3.3063	0.000945368	0.0179634
promoter vs con in 12h	C14orf2	ENSG00000156411	3397.72	-0.5514	0.166822	-3.30533	0.000948663	0.0179987
promoter vs con in 12h	HIST1H2BK	ENSG00000197903	1361.34	-0.50968	0.154299	-3.3032	0.000955868	0.0181079
promoter vs con in 12h	SACS	ENSG00000151835	362.771	0.560143	0.169653	3.3017	0.000961003	0.0181502
promoter vs con in 12h	FUS	ENSG00000089280	146.399	-0.687723	0.208271	-3.30206	0.00095979	0.0181502
promoter vs con in 12h	ORC5	ENSG00000164815	762.014	0.455494	0.138002	3.30063	0.000964682	0.0181922
promoter vs con in 12h	EDRF1	ENSG00000107938	478.417	0.49119	0.148954	3.29759	0.000975173	0.0183623
promoter vs con in 12h	HS6ST3	ENSG00000185352	40.1739	1.28838	0.390854	3.29631	0.000979634	0.0184186
promoter vs con in 12h	MRPL27	ENSG00000108826	2908.69	-0.421917	0.1281	-3.29364	0.000988984	0.0185665
promoter vs con in 12h	PPP6R3	ENSG00000110075	548.867	0.640372	0.194974	3.28439	0.00102202	0.0191579
promoter vs con in 12h	WDR83OS	ENSG00000105583	2366.88	-0.482298	0.146881	-3.2836	0.00102489	0.0191829
promoter vs con in 12h	HLA-F	ENSG00000204642	238.966	-0.649383	0.197902	-3.28135	0.00103313	0.0192507
promoter vs con in 12h	SEC61B	ENSG00000106803	3404.37	-0.421184	0.128343	-3.2817	0.00103182	0.0192507
promoter vs con in 12h	C19orf53	ENSG00000104979	2764.05	-0.564512	0.172015	-3.28176	0.00103163	0.0192507
promoter vs con in 12h	KIF21A	ENSG00000139116	595.652	0.697645	0.212653	3.28067	0.00103561	0.0192681
promoter vs con in 12h	RTKN2	ENSG00000182010	291.261	0.501573	0.153033	3.27754	0.00104715	0.0194539
promoter vs con in 12h	ATP11C	ENSG00000101974	223.215	0.683304	0.208639	3.27505	0.00105642	0.0195971
promoter vs con in 12h	GNB4	ENSG00000114450	329.188	0.561059	0.171398	3.27344	0.00106248	0.0196222
promoter vs con in 12h	MTMR9	ENSG00000104643	183.911	0.711712	0.21742	3.27344	0.00106247	0.0196222
promoter vs con in 12h	PRPF39	ENSG00000185246	252.177	0.726151	0.221778	3.27422	0.00105954	0.0196222
promoter vs con in 12h	MAGT1	ENSG00000102158	2141.72	0.404927	0.123739	3.27242	0.0010663	0.0196637
promoter vs con in 12h	INTU	ENSG00000164066	80.065	0.952223	0.291082	3.27133	0.00107044	0.0197108
promoter vs con in 12h	THYN1	ENSG00000151500	2235.72	-0.483718	0.14789	-3.27078	0.00107251	0.0197199
promoter vs con in 12h	MTDH	ENSG00000147649	769.813	0.607765	0.185953	3.26837	0.00108167	0.0198592
promoter vs con in 12h	POLR2I	ENSG00000105258	875.762	-0.512727	0.156998	-3.26582	0.00109148	0.02001
promoter vs con in 12h	IBTK	ENSG00000005700	213.244	0.758333	0.232253	3.26511	0.0010942	0.0200305
promoter vs con in 12h	RABGGTB	ENSG00000137955	3987.01	-0.459936	0.140889	-3.26453	0.00109645	0.0200423
promoter vs con in 12h	BAZ1B	ENSG00000009954	736.218	0.560154	0.171745	3.26155	0.00110804	0.0202246
promoter vs con in 12h	MTF2	ENSG00000143033	2107.48	0.344157	0.105604	3.25894	0.00111827	0.0202955
promoter vs con in 12h	NIT2	ENSG00000114021	975.228	-0.467253	0.143344	-3.25967	0.00111542	0.0202955
promoter vs con in 12h	C11orf68	ENSG00000175573	41.5788	-1.04103	0.319351	-3.25983	0.00111481	0.0202955
promoter vs con in 12h	UBL5	ENSG00000198258	3325.78	-0.514672	0.157928	-3.25891	0.00111842	0.0202955
promoter vs con in 12h	TECR	ENSG00000099797	1783.32	-0.416261	0.127758	-3.2582	0.00112121	0.0203166
promoter vs con in 12h	SKP1	ENSG00000113558	11770.9	-0.513144	0.157583	-3.25634	0.0011286	0.0203403
promoter vs con in 12h	PHF3	ENSG00000118482	736.17	0.436119	0.133924	3.25646	0.00112809	0.0203403
promoter vs con in 12h	RP11-620J15.3	ENSG00000257698	204.11	-0.563765	0.17311	-3.25668	0.00112725	0.0203403
promoter vs con in 12h	EIF5	ENSG00000100664	7459.73	0.447186	0.137332	3.25623	0.00112902	0.0203403
promoter vs con in 12h	RICTOR	ENSG00000164327	173.976	0.82677	0.254087	3.25388	0.00113839	0.0204501
promoter vs con in 12h	HINT1	ENSG00000169567	12110.5	-0.561575	0.172585	-3.25391	0.00113828	0.0204501
promoter vs con in 12h	LIMA1	ENSG00000050405	876.143	0.360539	0.110844	3.25267	0.00114325	0.020508
promoter vs con in 12h	XIAP	ENSG00000101966	186.419	0.779584	0.239734	3.25187	0.00114648	0.0205364
promoter vs con in 12h	E2F3	ENSG00000112242	282.455	0.564927	0.174232	3.24239	0.00118531	0.0212017
promoter vs con in 12h	CDCA2	ENSG00000184661	351.178	0.49353	0.152258	3.24141	0.00118941	0.0212445
promoter vs con in 12h	RPS10	ENSG00000124614	24335.3	-0.65936	0.203501	-3.24007	0.00119499	0.0212631
promoter vs con in 12h	WNK3	ENSG00000196632	58.4788	1.00372	0.309771	3.24021	0.00119444	0.0212631
promoter vs con in 12h	BEX2	ENSG00000133134	971.368	-0.41066	0.126749	-3.23994	0.00119555	0.0212631
promoter vs con in 12h	SCAMP1	ENSG00000085365	428.423	0.754674	0.233216	3.23595	0.0012124	0.0215322
promoter vs con in 12h	LRIF1	ENSG00000121931	538.813	0.579598	0.179242	3.23361	0.00122237	0.02164
promoter vs con in 12h	PGAP1	ENSG00000197121	91.907	0.765058	0.236647	3.2329	0.0012254	0.02164
promoter vs con in 12h	CRYBG3	ENSG00000080200	65.8849	0.967613	0.299279	3.23314	0.00122436	0.02164
promoter vs con in 12h	WDR36	ENSG00000134987	491.429	0.754443	0.233279	3.23408	0.00122037	0.02164
promoter vs con in 12h	PGM2L1	ENSG00000165434	82.4305	0.894995	0.276937	3.23176	0.00123029	0.0216958
promoter vs con in 12h	SNRPE	ENSG00000182004	7618.77	-0.619534	0.191751	-3.23092	0.00123391	0.0217289
promoter vs con in 12h	FBL	ENSG00000105202	1212.44	-0.480796	0.148862	-3.22982	0.0012387	0.0217827
promoter vs con in 12h	MECP2	ENSG00000169057	178.098	0.677692	0.209994	3.2272	0.00125009	0.021952
promoter vs con in 12h	PRDX1	ENSG00000117450	40749	-0.683649	0.211985	-3.22499	0.00125979	0.0220296
promoter vs con in 12h	ANKRD26	ENSG00000107890	156.032	0.753152	0.233509	3.22537	0.0012581	0.0220296
promoter vs con in 12h	IMP3	ENSG00000177971	2036.62	-0.43443	0.134697	-3.22524	0.00125868	0.0220296
promoter vs con in 12h	SRSF5	ENSG00000100650	1263.97	-0.400926	0.124372	-3.2236	0.00126588	0.0221051
promoter vs con in 12h	CCNT2	ENSG00000082258	339.779	0.606976	0.188395	3.22183	0.00127375	0.0221806
promoter vs con in 12h	CLASP2	ENSG00000163539	373.793	0.584128	0.181284	3.22217	0.00127224	0.0221806
promoter vs con in 12h	TMEM258	ENSG00000134825	2081.27	-0.615074	0.190959	-3.22097	0.00127758	0.0222163
promoter vs con in 12h	PM20D2	ENSG00000146281	335.903	0.758289	0.235544	3.21931	0.00128498	0.022314
promoter vs con in 12h	WDR6	ENSG00000178252	462.998	-0.462624	0.143853	-3.21595	0.00130013	0.0225254
promoter vs con in 12h	NUP43	ENSG00000120253	833.28	0.496939	0.15453	3.21581	0.00130075	0.0225254
promoter vs con in 12h	ALG10B	ENSG00000175548	183.252	0.670413	0.208531	3.21493	0.00130478	0.0225638
promoter vs con in 12h	ATP6V1F	ENSG00000128524	1985.17	-0.476998	0.148418	-3.21389	0.00130952	0.0226145
promoter vs con in 12h	GNB2L1	ENSG00000204628	122769	-0.691631	0.215299	-3.21242	0.0013162	0.0226738
promoter vs con in 12h	HECTD2	ENSG00000165338	181.196	0.811541	0.252632	3.21234	0.00131658	0.0226738
promoter vs con in 12h	NDUFAF3	ENSG00000178057	2453.63	-0.431244	0.134269	-3.21178	0.00131914	0.0226867
promoter vs con in 12h	STMN1	ENSG00000117632	17955.4	-0.730407	0.227548	-3.2099	0.0013278	0.0227911
promoter vs con in 12h	PAK2	ENSG00000180370	409.622	0.605566	0.188669	3.20967	0.00132886	0.0227911
promoter vs con in 12h	CDC26	ENSG00000176386	262.462	-0.549463	0.171383	-3.20605	0.00134571	0.0230169
promoter vs con in 12h	ZFP91	ENSG00000186660	471.511	0.563361	0.175712	3.20617	0.00134515	0.0230169
promoter vs con in 12h	UBA6	ENSG00000033178	293.196	0.778399	0.242897	3.20465	0.00135228	0.0230662
promoter vs con in 12h	SENP3	ENSG00000161956	39.7602	-1.01925	0.318028	-3.20491	0.00135107	0.0230662
promoter vs con in 12h	ATP5L	ENSG00000167283	5196.74	-0.437258	0.136487	-3.20366	0.00135694	0.0230828
promoter vs con in 12h	RBX1	ENSG00000100387	4670.51	-0.540035	0.168561	-3.20379	0.0013563	0.0230828
promoter vs con in 12h	B3GALT1	ENSG00000172318	35.407	1.31636	0.411109	3.20197	0.0013649	0.0231865
promoter vs con in 12h	USP49	ENSG00000164663	82.5292	0.904136	0.282525	3.2002	0.00137333	0.0232666
promoter vs con in 12h	IFI30	ENSG00000216490	705.602	-0.487036	0.152187	-3.20025	0.00137309	0.0232666
promoter vs con in 12h	MYL12A	ENSG00000101608	2772.06	-0.442709	0.138402	-3.19873	0.00138035	0.0233539
promoter vs con in 12h	BRK1	ENSG00000254999	2520.46	-0.414613	0.129851	-3.19298	0.00140813	0.0237059
promoter vs con in 12h	RPL26L1	ENSG00000037241	1665.18	-0.431702	0.135225	-3.19247	0.00141064	0.0237059
promoter vs con in 12h	ATP6V0E1	ENSG00000113732	2285.53	-0.446002	0.139698	-3.19261	0.00140995	0.0237059
promoter vs con in 12h	SETX	ENSG00000107290	553.18	0.398331	0.124729	3.19357	0.00140525	0.0237059
promoter vs con in 12h	STRN3	ENSG00000196792	159.702	0.630923	0.1976	3.19294	0.00140834	0.0237059
promoter vs con in 12h	COX6C	ENSG00000164919	3556.88	-0.507596	0.159057	-3.19129	0.00141641	0.023771
promoter vs con in 12h	PRIMA1	ENSG00000175785	6.92735	2.67895	0.839793	3.19002	0.00142264	0.0238435
promoter vs con in 12h	PVRL4	ENSG00000143217	134.454	-0.928274	0.291123	-3.1886	0.00142965	0.0239248
promoter vs con in 12h	DOPEY1	ENSG00000083097	150.256	0.728528	0.228503	3.18826	0.00143131	0.0239248
promoter vs con in 12h	PKN2	ENSG00000065243	560.067	0.75416	0.236807	3.18471	0.00144901	0.0241808
promoter vs con in 12h	NMB	ENSG00000197696	186.079	-0.657498	0.206474	-3.18441	0.0014505	0.0241808
promoter vs con in 12h	HIGD2A	ENSG00000146066	1014.56	-0.46225	0.145233	-3.18282	0.00145846	0.0242806
promoter vs con in 12h	MT-ND2	ENSG00000198763	38938.3	-1.21085	0.380479	-3.18245	0.00146037	0.0242806
promoter vs con in 12h	NDUFA3	ENSG00000170906	896.096	-0.581643	0.18297	-3.17891	0.00147832	0.0245464
promoter vs con in 12h	TAB3	ENSG00000157625	136.756	0.961393	0.302617	3.17693	0.00148844	0.0246816
promoter vs con in 12h	XPO4	ENSG00000132953	239.266	0.535068	0.168494	3.17558	0.00149535	0.0247634
promoter vs con in 12h	ABCA5	ENSG00000154265	351.312	0.595137	0.187667	3.17124	0.00151788	0.0251033
promoter vs con in 12h	USP8	ENSG00000138592	850.696	0.433739	0.136848	3.16948	0.00152711	0.0252225
promoter vs con in 12h	STK17B	ENSG00000081320	82.8492	0.948225	0.299351	3.16761	0.001537	0.0253524
promoter vs con in 12h	CAPZB	ENSG00000077549	448.495	-0.475314	0.150189	-3.16478	0.00155199	0.0255652
promoter vs con in 12h	FOXO1	ENSG00000150907	83.4781	0.871461	0.275395	3.16441	0.00155399	0.0255652
promoter vs con in 12h	DR1	ENSG00000117505	948.363	0.576201	0.182169	3.16301	0.00156148	0.0256547
promoter vs con in 12h	GNPTAB	ENSG00000111670	247.439	0.661947	0.209417	3.16091	0.00157279	0.0258065
promoter vs con in 12h	PSMA5	ENSG00000143106	10571	-0.517709	0.163865	-3.15936	0.00158116	0.0258759
promoter vs con in 12h	VAMP8	ENSG00000118640	627.891	-0.476671	0.150875	-3.15938	0.00158106	0.0258759
promoter vs con in 12h	NDUFA12	ENSG00000184752	3048.4	-0.521616	0.165172	-3.15802	0.00158845	0.0259613
promoter vs con in 12h	PSMB7	ENSG00000136930	5209.95	-0.415265	0.131575	-3.1561	0.00159892	0.0260983
promoter vs con in 12h	NRIP3	ENSG00000175352	302.428	0.531365	0.168567	3.15225	0.0016202	0.0264112
promoter vs con in 12h	PNN	ENSG00000100941	3844.88	-0.355407	0.112802	-3.15072	0.00162868	0.0265149
promoter vs con in 12h	SGOL2	ENSG00000163535	523.551	0.511131	0.162253	3.15021	0.00163155	0.026527
promoter vs con in 12h	PSMB5	ENSG00000100804	14576.2	-0.518055	0.164559	-3.14814	0.00164311	0.0266803
promoter vs con in 12h	HIPK3	ENSG00000110422	131.867	1.08293	0.344086	3.14727	0.00164802	0.0267253
promoter vs con in 12h	RPSA	ENSG00000168028	59970.7	-0.703543	0.223606	-3.14636	0.00165319	0.0267397
promoter vs con in 12h	MRPS11	ENSG00000181991	1901.36	-0.430832	0.136915	-3.1467	0.00165124	0.0267397
promoter vs con in 12h	RPL8	ENSG00000161016	36409.2	-0.647174	0.205955	-3.14231	0.00167622	0.0270772
promoter vs con in 12h	SMURF2	ENSG00000108854	286.873	0.522582	0.166474	3.13911	0.0016946	0.0273388
promoter vs con in 12h	MT-ND3	ENSG00000198840	18731.6	-1.3499	0.430242	-3.13754	0.00170372	0.0274506
promoter vs con in 12h	EML5	ENSG00000165521	9.38601	2.37194	0.756537	3.13526	0.00171701	0.0276291
promoter vs con in 12h	HERPUD1	ENSG00000051108	2687.86	0.329267	0.105063	3.13399	0.00172448	0.0277137
promoter vs con in 12h	GABARAP	ENSG00000170296	2678.63	-0.445469	0.142205	-3.13258	0.00173277	0.0278111
promoter vs con in 12h	RNF123	ENSG00000164068	99.9173	-0.715049	0.228306	-3.13197	0.00173637	0.0278332
promoter vs con in 12h	PDE3B	ENSG00000152270	145.176	0.640554	0.204578	3.13109	0.00174158	0.0278507
promoter vs con in 12h	DIAPH3	ENSG00000139734	566.865	0.528964	0.168942	3.13103	0.00174192	0.0278507
promoter vs con in 12h	SPOPL	ENSG00000144228	78.6301	0.97586	0.311723	3.13053	0.00174491	0.0278628
promoter vs con in 12h	PSMB1	ENSG00000008018	23342.7	-0.600649	0.19201	-3.12822	0.00175871	0.0280473
promoter vs con in 12h	RAVER2	ENSG00000162437	285.116	0.548327	0.175326	3.12747	0.00176316	0.0280825
promoter vs con in 12h	ATXN7	ENSG00000163635	101.904	0.954597	0.305331	3.12644	0.00176938	0.0281458
promoter vs con in 12h	TMEM194A	ENSG00000166881	1040.27	0.655402	0.209815	3.12371	0.00178588	0.0283722
promoter vs con in 12h	ZNF772	ENSG00000197128	66.6729	0.927077	0.29698	3.12168	0.00179822	0.0285318
promoter vs con in 12h	RPL9	ENSG00000163682	46776.5	-0.65051	0.208421	-3.12114	0.00180154	0.0285484
promoter vs con in 12h	RPL7A	ENSG00000148303	91518.3	-0.772998	0.247768	-3.11984	0.00180948	0.0286017
promoter vs con in 12h	C17orf89	ENSG00000224877	180.001	-0.877048	0.281093	-3.12014	0.00180766	0.0286017
promoter vs con in 12h	ACSL4	ENSG00000068366	172.619	0.627177	0.201152	3.11792	0.00182129	0.0287521
promoter vs con in 12h	CHD1	ENSG00000153922	509.653	0.557897	0.17912	3.11466	0.0018416	0.0289792
promoter vs con in 12h	ABCB9	ENSG00000150967	31.7055	-1.03985	0.333875	-3.11449	0.00184263	0.0289792
promoter vs con in 12h	SLC10A3	ENSG00000126903	31.4299	-1.13093	0.363114	-3.11454	0.00184231	0.0289792
promoter vs con in 12h	NT5C2	ENSG00000076685	100.436	0.900439	0.289277	3.11273	0.00185368	0.0291162
promoter vs con in 12h	TGOLN2	ENSG00000152291	1082.48	0.51804	0.166544	3.11053	0.00186752	0.0292968
promoter vs con in 12h	ATHL1	ENSG00000142102	7.76244	-2.65424	0.853591	-3.10949	0.00187408	0.0293261
promoter vs con in 12h	ARHGAP32	ENSG00000134909	197.365	0.691597	0.222402	3.10967	0.00187295	0.0293261
promoter vs con in 12h	LAMTOR5	ENSG00000134248	2780.46	-0.426809	0.137431	-3.10562	0.0018988	0.0296759
promoter vs con in 12h	TUBA1A	ENSG00000167552	4685.18	-0.704871	0.22728	-3.10133	0.00192651	0.0300713
promoter vs con in 12h	KCNK9	ENSG00000169427	9.3137	-2.24272	0.723288	-3.10073	0.00193046	0.0300955
promoter vs con in 12h	TMEM214	ENSG00000119777	126.346	-0.882523	0.284657	-3.1003	0.00193323	0.0301011
promoter vs con in 12h	PFDN2	ENSG00000143256	2002.61	-0.396464	0.127909	-3.09957	0.00193803	0.0301225
promoter vs con in 12h	MLK4	ENSG00000143674	323.239	0.514174	0.165897	3.09936	0.00193942	0.0301225
promoter vs con in 12h	LAMTOR2	ENSG00000116586	1147.24	-0.461615	0.148991	-3.09828	0.00194645	0.0301942
promoter vs con in 12h	NDUFB2	ENSG00000090266	1110.8	-0.443125	0.143121	-3.09615	0.00196048	0.0303741
promoter vs con in 12h	DENND4C	ENSG00000137145	121.022	0.697861	0.225451	3.09541	0.00196544	0.0304133
promoter vs con in 12h	JUP	ENSG00000173801	128.023	-0.735613	0.23769	-3.09484	0.0019692	0.0304337
promoter vs con in 12h	RFC4	ENSG00000163918	3077.42	-0.426956	0.13805	-3.09277	0.00198296	0.0305528
promoter vs con in 12h	MYL6B	ENSG00000196465	468.173	-0.527712	0.170631	-3.09271	0.00198335	0.0305528
promoter vs con in 12h	RPS5	ENSG00000083845	55981.7	-0.609324	0.197028	-3.09258	0.00198424	0.0305528
promoter vs con in 12h	PSMC2	ENSG00000161057	4066.28	-0.435179	0.140748	-3.0919	0.00198881	0.0305856
promoter vs con in 12h	NGFRAP1	ENSG00000166681	8954.31	-0.570047	0.184398	-3.0914	0.00199215	0.0305993
promoter vs con in 12h	GALR2	ENSG00000182687	48.5016	-1.21366	0.393031	-3.08795	0.00201544	0.030919
promoter vs con in 12h	ZNF32	ENSG00000169740	394.116	-0.482789	0.156469	-3.08552	0.00203199	0.0310966
promoter vs con in 12h	GAPDH	ENSG00000111640	62417.4	-0.689628	0.2235	-3.08559	0.00203149	0.0310966
promoter vs con in 12h	CAMSAP2	ENSG00000118200	158.771	0.754925	0.244851	3.0832	0.00204787	0.0313014
promoter vs con in 12h	KIAA1033	ENSG00000136051	192.586	0.963818	0.312693	3.08232	0.00205394	0.0313176
promoter vs con in 12h	ZNF615	ENSG00000197619	50.4653	0.92918	0.301428	3.0826	0.00205202	0.0313176
promoter vs con in 12h	FAM127B	ENSG00000203950	966.031	-0.437856	0.142079	-3.08177	0.00205776	0.0313376
promoter vs con in 12h	ANAPC1	ENSG00000153107	257.701	0.755761	0.24546	3.07896	0.00207723	0.0315956
promoter vs con in 12h	METAP1D	ENSG00000172878	102.835	0.642202	0.208661	3.07774	0.00208579	0.0316744
promoter vs con in 12h	RNF217	ENSG00000146373	104.354	0.769198	0.249943	3.0775	0.00208748	0.0316744
promoter vs con in 12h	SLC16A10	ENSG00000112394	214.054	0.592157	0.19252	3.07583	0.0020992	0.0317751
promoter vs con in 12h	SLC39A6	ENSG00000141424	491.698	0.537568	0.174753	3.07617	0.00209681	0.0317751
promoter vs con in 12h	ABCE1	ENSG00000164163	1904.12	0.552475	0.179643	3.0754	0.00210218	0.0317819
promoter vs con in 12h	ANLN	ENSG00000011426	500.187	0.511755	0.166462	3.0743	0.00210997	0.0318227
promoter vs con in 12h	DNAJB1	ENSG00000132002	987.226	0.551705	0.179453	3.07436	0.00210954	0.0318227
promoter vs con in 12h	BICC1	ENSG00000122870	123.595	0.801258	0.260693	3.07358	0.00211509	0.0318614
promoter vs con in 12h	SLIT2	ENSG00000145147	215.509	0.511585	0.166521	3.07219	0.00212495	0.0319372
promoter vs con in 12h	ZKSCAN8	ENSG00000198315	353.521	0.798759	0.26	3.07215	0.00212523	0.0319372
promoter vs con in 12h	PBX1	ENSG00000185630	160.488	0.544258	0.177205	3.07134	0.00213098	0.0319852
promoter vs con in 12h	PPP1R21	ENSG00000162869	108.79	-0.674073	0.219545	-3.07031	0.00213834	0.0320572
promoter vs con in 12h	CHMP2B	ENSG00000083937	1362.78	0.438098	0.142845	3.06696	0.0021625	0.0323032
promoter vs con in 12h	SLC44A1	ENSG00000070214	295.746	0.749908	0.244509	3.06699	0.00216224	0.0323032
promoter vs con in 12h	CDK5RAP3	ENSG00000108465	1520.11	-0.45902	0.149663	-3.06703	0.00216196	0.0323032
promoter vs con in 12h	AFF1	ENSG00000172493	97.0823	0.763164	0.249129	3.06332	0.00218894	0.0326592
promoter vs con in 12h	OSER1	ENSG00000132823	1779.93	-0.32121	0.104888	-3.06243	0.00219549	0.0327177
promoter vs con in 12h	KIAA1731	ENSG00000166004	267.461	0.504137	0.164654	3.06179	0.00220019	0.0327488
promoter vs con in 12h	EEF1A1	ENSG00000156508	227169	-0.773179	0.252618	-3.06066	0.00220849	0.0328332
promoter vs con in 12h	RPL10	ENSG00000147403	58786	-0.646564	0.211351	-3.0592	0.00221932	0.0329551
promoter vs con in 12h	DGKE	ENSG00000153933	169.279	0.563888	0.184379	3.0583	0.00222594	0.0330142
promoter vs con in 12h	ATPIF1	ENSG00000130770	7445.5	-0.578661	0.189303	-3.05681	0.00223709	0.033101
promoter vs con in 12h	SLC12A2	ENSG00000064651	222.9	0.675414	0.220932	3.05712	0.00223474	0.033101
promoter vs con in 12h	ZKSCAN1	ENSG00000106261	289.542	0.565882	0.185144	3.05644	0.00223981	0.0331021
promoter vs con in 12h	FOXN2	ENSG00000170802	70.473	0.815119	0.266777	3.05543	0.00224738	0.0331747
promoter vs con in 12h	PFN2	ENSG00000070087	2318.32	0.324844	0.106344	3.05465	0.00225324	0.0332135
promoter vs con in 12h	GPAM	ENSG00000119927	295.917	0.63767	0.208773	3.05437	0.00225532	0.0332135
promoter vs con in 12h	PPAT	ENSG00000128059	553.471	0.598452	0.195997	3.05337	0.00226288	0.0332856
promoter vs con in 12h	C12orf45	ENSG00000151131	1021.51	-0.471779	0.154655	-3.05053	0.00228439	0.0335625
promoter vs con in 12h	ARL14	ENSG00000179674	59.9486	-0.821506	0.269342	-3.05005	0.00228806	0.033577
promoter vs con in 12h	C16orf93	ENSG00000196118	61.989	-1.10795	0.363412	-3.04874	0.00229807	0.0336843
promoter vs con in 12h	FUNDC2	ENSG00000165775	2278.44	-0.366652	0.120313	-3.04748	0.00230768	0.0337856
promoter vs con in 12h	EPB41	ENSG00000159023	264.448	0.572378	0.18792	3.04586	0.00232015	0.0338007
promoter vs con in 12h	C5orf42	ENSG00000197603	127.921	0.675637	0.221841	3.04559	0.00232223	0.0338007
promoter vs con in 12h	DIMT1	ENSG00000086189	1526.91	0.325187	0.106732	3.04678	0.00231308	0.0338007
promoter vs con in 12h	ANKHD1	ENSG00000131503	1023.2	0.4183	0.137342	3.04568	0.00232155	0.0338007
promoter vs con in 12h	PAWR	ENSG00000177425	282.696	0.72569	0.238211	3.04642	0.00231585	0.0338007
promoter vs con in 12h	BAZ1A	ENSG00000198604	921.773	0.439138	0.144279	3.04367	0.00233715	0.0339784
promoter vs con in 12h	PTPN4	ENSG00000088179	125.54	0.587079	0.193001	3.04185	0.00235132	0.0341446
promoter vs con in 12h	PEX1	ENSG00000127980	125.334	0.725075	0.238487	3.04032	0.00236329	0.0342389
promoter vs con in 12h	FABP5	ENSG00000164687	1273.65	-0.548102	0.18027	-3.04045	0.00236223	0.0342389
promoter vs con in 12h	FNIP2	ENSG00000052795	97.7707	0.781823	0.257205	3.03969	0.00236821	0.0342705
promoter vs con in 12h	TBC1D9B	ENSG00000197226	331.099	-0.465765	0.15327	-3.03886	0.00237474	0.0343001
promoter vs con in 12h	PDK3	ENSG00000067992	521.115	0.444965	0.146431	3.03873	0.00237574	0.0343001
promoter vs con in 12h	FKRP	ENSG00000181027	84.1849	-0.760089	0.250232	-3.03753	0.00238523	0.0343974
promoter vs con in 12h	FNDC3A	ENSG00000102531	290.282	0.606548	0.199753	3.03648	0.00239355	0.0344776
promoter vs con in 12h	EEF1B2	ENSG00000114942	48058.1	-0.650638	0.214317	-3.03587	0.00239839	0.0345075
promoter vs con in 12h	WASL	ENSG00000106299	193.188	0.557023	0.183534	3.03499	0.00240546	0.0345695
promoter vs con in 12h	EFR3A	ENSG00000132294	132.57	0.787649	0.259608	3.034	0.00241338	0.0346435
promoter vs con in 12h	ANKRD17	ENSG00000132466	667.73	0.476317	0.157015	3.03358	0.00241669	0.0346513
promoter vs con in 12h	RPAP2	ENSG00000122484	764.964	0.444391	0.146546	3.03243	0.00242591	0.034668
promoter vs con in 12h	REST	ENSG00000084093	150.745	0.788247	0.259907	3.0328	0.00242293	0.034668
promoter vs con in 12h	ZNF449	ENSG00000173275	73.8788	0.711261	0.234554	3.0324	0.00242618	0.034668
promoter vs con in 12h	CTC-523E23.11	ENSG00000271109	13.4514	-1.66797	0.550384	-3.03055	0.0024411	0.0348415
promoter vs con in 12h	DZIP3	ENSG00000198919	347.332	0.520325	0.171721	3.03005	0.0024451	0.0348588
promoter vs con in 12h	ENY2	ENSG00000120533	1622.14	-0.382007	0.126092	-3.02958	0.00244893	0.0348736
promoter vs con in 12h	SLK	ENSG00000065613	576.399	0.570473	0.188344	3.02889	0.00245458	0.0349142
promoter vs con in 12h	DSG2	ENSG00000046604	386.593	0.474116	0.156603	3.0275	0.00246587	0.035035
promoter vs con in 12h	NT5DC3	ENSG00000111696	176.116	0.606036	0.200479	3.02294	0.00250335	0.0355271
promoter vs con in 12h	MAP2K6	ENSG00000108984	64.7642	0.765559	0.253294	3.02241	0.00250767	0.035548
promoter vs con in 12h	CCL20	ENSG00000115009	32569.8	-0.7476	0.247411	-3.02169	0.00251366	0.0355912
promoter vs con in 12h	IFT140	ENSG00000187535	35.449	-1.04155	0.344728	-3.02136	0.0025164	0.0355912
promoter vs con in 12h	RP11-555G19.1	ENSG00000255327	78.9111	-0.809339	0.26792	-3.02082	0.00252088	0.0356142
promoter vs con in 12h	EXPH5	ENSG00000110723	52.8126	1.14996	0.380764	3.02013	0.00252662	0.0356379
promoter vs con in 12h	C14orf119	ENSG00000179933	2023.79	-0.392246	0.129885	-3.01994	0.00252826	0.0356379
promoter vs con in 12h	SLC25A46	ENSG00000164209	493.438	0.550611	0.18249	3.01721	0.00255113	0.0357989
promoter vs con in 12h	ARHGAP18	ENSG00000146376	175.186	0.594708	0.197068	3.01778	0.00254634	0.0357989
promoter vs con in 12h	BAX	ENSG00000087088	22.8237	-1.40414	0.46537	-3.01726	0.00255068	0.0357989
promoter vs con in 12h	ZNF280C	ENSG00000056277	140.972	0.588336	0.194982	3.01738	0.00254968	0.0357989
promoter vs con in 12h	AK4	ENSG00000162433	487.567	0.422352	0.140059	3.01553	0.00256528	0.0359571
promoter vs con in 12h	SLC6A15	ENSG00000072041	935.013	0.620426	0.205989	3.01194	0.00259581	0.0363443
promoter vs con in 12h	PKD1	ENSG00000008710	23.8864	-1.13733	0.377715	-3.01107	0.00260327	0.0364079
promoter vs con in 12h	OFD1	ENSG00000046651	447.409	0.437964	0.145476	3.01055	0.00260772	0.0364294
promoter vs con in 12h	EXTL2	ENSG00000162694	471.132	0.40444	0.134483	3.00736	0.00263527	0.0367322
promoter vs con in 12h	ANAPC16	ENSG00000166295	1448.17	-0.393287	0.130763	-3.00764	0.00263288	0.0367322
promoter vs con in 12h	GSN	ENSG00000148180	66.8423	-0.81503	0.271222	-3.00504	0.0026555	0.0369729
promoter vs con in 12h	VHL	ENSG00000134086	154.291	0.652814	0.217397	3.00286	0.00267452	0.0371409
promoter vs con in 12h	LDHB	ENSG00000111716	89652.9	-0.678013	0.225815	-3.00251	0.00267764	0.0371409
promoter vs con in 12h	MRPL52	ENSG00000172590	1559.9	-0.390796	0.130153	-3.00259	0.00267697	0.0371409
promoter vs con in 12h	HMGXB4	ENSG00000100281	682.745	0.461556	0.153734	3.0023	0.00267944	0.0371409
promoter vs con in 12h	NCOR1	ENSG00000141027	1289.48	0.564083	0.188026	3.00004	0.00269947	0.0373105
promoter vs con in 12h	RNASEH2A	ENSG00000104889	3059.34	-0.431211	0.143742	-2.99991	0.00270063	0.0373105
promoter vs con in 12h	UXT	ENSG00000126756	1291.99	-0.412711	0.13757	-3	0.00269981	0.0373105
promoter vs con in 12h	CCDC18	ENSG00000122483	357.142	0.473499	0.157858	2.99953	0.00270399	0.0373157
promoter vs con in 12h	DCAF10	ENSG00000122741	150.175	0.628024	0.209419	2.99889	0.00270961	0.037352
promoter vs con in 12h	PSMB6	ENSG00000142507	6811.97	-0.396033	0.13208	-2.99842	0.0027138	0.0373686
promoter vs con in 12h	TMED7	ENSG00000134970	642.037	0.547598	0.182698	2.99728	0.00272396	0.0374672
promoter vs con in 12h	CD14	ENSG00000170458	46488.9	-0.614631	0.205099	-2.99675	0.00272878	0.0374922
promoter vs con in 12h	PDLIM5	ENSG00000163110	501.166	0.492042	0.164333	2.99418	0.00275188	0.0377431
promoter vs con in 12h	RFXANK	ENSG00000064490	499.869	-0.507716	0.169576	-2.99404	0.00275307	0.0377431
promoter vs con in 12h	GPR27	ENSG00000170837	96.3476	0.729255	0.243604	2.99361	0.002757	0.0377555
promoter vs con in 12h	ETFB	ENSG00000105379	2219.24	-0.44137	0.147548	-2.99137	0.00277731	0.037992
promoter vs con in 12h	NISCH	ENSG00000010322	188.758	-0.480838	0.160767	-2.99091	0.0027815	0.0380077
promoter vs con in 12h	CLIC4	ENSG00000169504	839.986	0.451678	0.151207	2.98715	0.0028159	0.0383998
promoter vs con in 12h	CCDC53	ENSG00000120860	341.974	-0.410169	0.137313	-2.9871	0.00281633	0.0383998
promoter vs con in 12h	PSMA3	ENSG00000100567	8844.69	-0.543082	0.181837	-2.98665	0.00282055	0.0384154
promoter vs con in 12h	RECQL5	ENSG00000108469	52.9171	-0.934845	0.313191	-2.9849	0.0028367	0.0385934
promoter vs con in 12h	GFOD1	ENSG00000145990	106.951	0.899443	0.301692	2.98132	0.00287005	0.0390046
promoter vs con in 12h	LRRK2	ENSG00000188906	6.18102	2.91107	0.977811	2.97713	0.00290963	0.0394906
promoter vs con in 12h	CDK17	ENSG00000059758	122.022	0.746662	0.250849	2.97653	0.00291528	0.0394906
[truncated: 1,747 more rows]
