# Supplementary material for: An autoimmune disease risk variant: A trans master regulatory effect mediated by IRF1 under immune stimulation?
Source: PLoS Genet. 2021 Jul 27;17(7):e1009684. doi: 10.1371/journal.pgen.1009684 (PMC8345867; doi:10.1371/journal.pgen.1009684)
Supplement: S5 Table — Gene ontology enrichment analysis was performed on gene sets from CRISPRi differential expression analysis. (XLS) [file pgen.1009684.s005.xls]

## Sheet: S4 Table
comparison	GO Term	Count	%	p-value	Fold Enrichment	BH adj p
90m vs 0h in con	inflammatory response	11	37.931	1.17378e-10	18.0506	5.62242e-08
90m vs 0h in con	chemokine-mediated signaling pathway	6	20.6897	7.18973e-08	52.5571	1.72193e-05
90m vs 0h in con	response to lipopolysaccharide	6	20.6897	4.65791e-06	22.7534	0.000743439
90m vs 0h in con	positive regulation of neutrophil chemotaxis	4	13.7931	4.97662e-06	113.077	0.000595775
90m vs 0h in con	cellular response to lipopolysaccharide	5	17.2414	2.59257e-05	27.5188	0.00248063
90m vs 0h in con	chemotaxis	5	17.2414	3.5034e-05	25.4888	0.00279302
90m vs 0h in con	immune response	7	24.1379	3.60395e-05	10.3408	0.00246313
90m vs 0h in con	cellular response to hormone stimulus	4	13.7931	4.47852e-05	55.2823	0.00267798
90m vs 0h in con	response to cAMP	4	13.7931	4.78606e-05	54.0805	0.00254407
90m vs 0h in con	response to molecule of bacterial origin	3	10.3448	8.24402e-05	207.309	0.00394126
90m vs 0h in con	cell chemotaxis	4	13.7931	0.000135057	38.2724	0.00586424
90m vs 0h in con	neutrophil chemotaxis	4	13.7931	0.000141343	37.6925	0.00562644
90m vs 0h in con	PERK-mediated unfolded protein response	3	10.3448	0.000150709	155.481	0.00553807
90m vs 0h in con	regulation of cell proliferation	5	17.2414	0.000176364	16.8088	0.00601652
90m vs 0h in con	response to muscle stretch	3	10.3448	0.000272974	116.611	0.00868027
90m vs 0h in con	angiogenesis	5	17.2414	0.000359787	13.9445	0.0107152
90m vs 0h in con	positive regulation of transcription from RNA polymerase II promoter	8	27.5862	0.0005606	5.07177	0.015676
90m vs 0h in con	cellular response to fibroblast growth factor stimulus	3	10.3448	0.000976431	62.1926	0.0256616
90m vs 0h in con	regulation of tumor necrosis factor-mediated signaling pathway	3	10.3448	0.000976431	62.1926	0.0256616
90m vs 0h in con	transcription from RNA polymerase II promoter	6	20.6897	0.00100851	7.27399	0.025117
90m vs 0h in con	lipopolysaccharide-mediated signaling pathway	3	10.3448	0.00111124	58.3056	0.0262776
90m vs 0h in con	response to progesterone	3	10.3448	0.00164912	47.8405	0.0369469
12h vs 0h in con	inflammatory response	32	6.80851	7.19189e-09	3.3757	1.85333e-05
12h vs 0h in con	cell-cell signaling	21	4.46809	6.21039e-06	3.30551	0.00797018
12h vs 0h in con	chemokine-mediated signaling pathway	11	2.34043	9.9721e-06	6.19423	0.00852949
12h vs 0h in con	I-kappaB kinase/NF-kappaB signaling	10	2.12766	1.64835e-05	6.66349	0.0105634
12h vs 0h in con	response to wounding	10	2.12766	2.47041e-05	6.34618	0.0126519
12h vs 0h in con	ureteric bud development	8	1.70213	3.70322e-05	8.41704	0.0157798
12h vs 0h in con	chemotaxis	13	2.76596	5.43714e-05	4.26027	0.019818
12h vs 0h in con	positive regulation of transcription from RNA polymerase II promoter	46	9.78723	5.86858e-05	1.87474	0.0187271
12h vs 0h in con	immune response	26	5.53191	5.96168e-05	2.46913	0.0169259
12h vs 0h in con	angiogenesis	17	3.61702	0.000157243	3.04788	0.0397146
12h vs 0h in con	negative regulation of apoptotic process	26	5.53191	0.000200396	2.28463	0.0458669
12h vs 0h in con	apoptotic process	30	6.38298	0.000218153	2.11539	0.0457729
12h vs 0h in con	neutrophil chemotaxis	9	1.91489	0.000227607	5.45195	0.0441208
12h vs 0h in con	response to lipopolysaccharide	14	2.97872	0.000244618	3.41301	0.0440338
promoter vs con in 12h	SRP-dependent cotranslational protein targeting to membrane	68	6.72601	1.7308e-63	13.2181	5.21144e-60
promoter vs con in 12h	viral transcription	68	6.72601	1.11525e-55	11.0937	1.67902e-52
promoter vs con in 12h	translational initiation	73	7.22057	2.94945e-54	9.73619	2.96027e-51
promoter vs con in 12h	nuclear-transcribed mRNA catabolic process, nonsense-mediated decay	67	6.6271	7.59774e-52	10.2876	5.7192e-49
promoter vs con in 12h	rRNA processing	79	7.81405	6.56786e-44	6.74528	3.95516e-41
promoter vs con in 12h	translation	81	8.01187	9.26752e-40	5.84994	4.65075e-37
promoter vs con in 12h	mitochondrial electron transport, NADH to ubiquinone	18	1.78042	3.72493e-10	6.71218	1.60225e-07
promoter vs con in 12h	cell-cell adhesion	42	4.1543	2.91437e-09	2.83183	1.09689e-06
promoter vs con in 12h	mitochondrial respiratory chain complex I assembly	19	1.87933	4.04001e-09	5.51061	1.35161e-06
promoter vs con in 12h	ribosomal small subunit assembly	11	1.08803	1.33641e-08	10.5785	4.02392e-06
promoter vs con in 12h	mitochondrial electron transport, cytochrome c to oxygen	11	1.08803	2.54181e-08	10.0496	6.95761e-06
promoter vs con in 12h	cytoplasmic translation	12	1.18694	2.69916e-08	8.77058	6.77262e-06
promoter vs con in 12h	cell division	47	4.64886	2.98575e-08	2.45367	6.91542e-06
promoter vs con in 12h	mitochondrial ATP synthesis coupled proton transport	11	1.08803	4.6148e-08	9.57107	9.92508e-06
promoter vs con in 12h	positive regulation of ubiquitin-protein ligase activity involved in regulation of mitotic cell cycle transition	18	1.78042	5.41814e-07	4.32759	0.000108754
promoter vs con in 12h	mitotic nuclear division	35	3.46192	7.08401e-07	2.57871	0.000133303
promoter vs con in 12h	anaphase-promoting complex-dependent catabolic process	18	1.78042	9.70384e-07	4.16325	0.000171857
promoter vs con in 12h	negative regulation of ubiquitin-protein ligase activity involved in mitotic cell cycle	17	1.6815	1.04696e-06	4.37499	0.000175118
promoter vs con in 12h	NIK/NF-kappaB signaling	16	1.58259	2.02263e-06	4.42958	0.000320483
promoter vs con in 12h	proteasome-mediated ubiquitin-dependent protein catabolic process	29	2.86845	5.92939e-06	2.61029	0.000892274
promoter vs con in 12h	positive regulation of canonical Wnt signaling pathway	21	2.07715	7.50831e-06	3.19761	0.00107597
promoter vs con in 12h	ribosomal small subunit biogenesis	8	0.791296	1.05586e-05	9.13602	0.00144405
promoter vs con in 12h	ATP biosynthetic process	10	0.98912	1.55654e-05	6.3007	0.00203566
promoter vs con in 12h	protein polyubiquitination	26	2.57171	2.39257e-05	2.58192	0.00299722
promoter vs con in 12h	stimulatory C-type lectin receptor signaling pathway	18	1.78042	5.22051e-05	3.13235	0.00626801
promoter vs con in 12h	viral process	34	3.36301	9.90909e-05	2.07776	0.0114105
promoter vs con in 12h	DNA damage response, detection of DNA damage	10	0.98912	0.000103564	5.07557	0.0114834
promoter vs con in 12h	Wnt signaling pathway, planar cell polarity pathway	16	1.58259	0.00013074	3.17775	0.0139617
promoter vs con in 12h	antigen processing and presentation of exogenous peptide antigen via MHC class I, TAP-dependent	13	1.28586	0.000133566	3.77042	0.013773
promoter vs con in 12h	regulation of mRNA stability	17	1.6815	0.000142296	3.01577	0.0141812
promoter vs con in 12h	error-prone translesion synthesis	7	0.692384	0.000385137	6.7318	0.0367239
promoter vs con in 12h	hydrogen ion transmembrane transport	12	1.18694	0.00041509	3.5945	0.0383123
promoter vs con in 12h	covalent chromatin modification	17	1.6815	0.000421775	2.74889	0.0377605
promoter vs con in 12h	cellular response to DNA damage stimulus	25	2.4728	0.000443633	2.19616	0.0385342
enhancer vs con in 12h	SRP-dependent cotranslational protein targeting to membrane	71	31.982	4.57856e-119	62.7887	4.93569e-116
enhancer vs con in 12h	viral transcription	70	31.5315	6.50227e-108	51.9554	3.50472e-105
enhancer vs con in 12h	nuclear-transcribed mRNA catabolic process, nonsense-mediated decay	70	31.5315	3.44931e-105	48.8992	1.23945e-102
enhancer vs con in 12h	translational initiation	70	31.5315	3.29653e-99	42.4745	8.88415e-97
enhancer vs con in 12h	rRNA processing	70	31.5315	2.36611e-82	27.1916	5.10133e-80
enhancer vs con in 12h	translation	72	32.4324	6.52494e-80	23.6572	1.17232e-77
enhancer vs con in 12h	cytoplasmic translation	13	5.85586	2.7892e-17	43.2269	4.29537e-15
enhancer vs con in 12h	ribosomal small subunit assembly	9	4.05405	2.47494e-11	39.3768	3.33497e-09
enhancer vs con in 12h	cell-cell adhesion	21	9.45946	9.3922e-11	6.44171	1.12498e-08
enhancer vs con in 12h	ribosomal small subunit biogenesis	8	3.6036	3.31162e-10	41.5644	3.56993e-08
enhancer vs con in 12h	ribosomal large subunit assembly	8	3.6036	3.19944e-09	31.6681	3.13546e-07
enhancer vs con in 12h	translational elongation	6	2.7027	1.76487e-06	27.7096	0.000158532
enhancer vs con in 12h	virion assembly	5	2.25225	9.14882e-06	34.637	0.000758364
enhancer vs con in 12h	ribosomal large subunit biogenesis	6	2.7027	1.02226e-05	19.9509	0.000786834
enhancer vs con in 12h	MyD88-independent toll-like receptor signaling pathway	5	2.25225	1.30912e-05	31.9726	0.000940388
enhancer vs con in 12h	regulation of mRNA stability	9	4.05405	3.29715e-05	7.26367	0.00221902
enhancer vs con in 12h	response to ethanol	9	4.05405	3.78852e-05	7.12532	0.00239953
enhancer vs con in 12h	DNA damage response, detection of DNA damage	6	2.7027	6.51813e-05	13.8548	0.00389615
enhancer vs con in 12h	error-prone translesion synthesis	5	2.25225	6.70781e-05	21.876	0.00379869
enhancer vs con in 12h	NIK/NF-kappaB signaling	7	3.15315	0.000136499	8.81668	0.00733078
enhancer vs con in 12h	negative regulation of ubiquitin-protein ligase activity involved in mitotic cell cycle	7	3.15315	0.000204769	8.19579	0.0104575
enhancer vs con in 12h	positive regulation of ubiquitin-protein ligase activity involved in regulation of mitotic cell cycle transition	7	3.15315	0.000297491	7.65659	0.0144735
enhancer vs con in 12h	TRIF-dependent toll-like receptor signaling pathway	5	2.25225	0.000325689	14.8444	0.0151514
enhancer vs con in 12h	regulation of necrotic cell death	4	1.8018	0.00034326	27.7096	0.0153024
enhancer vs con in 12h	intracellular transport of virus	6	2.7027	0.000351219	9.77985	0.0150331
enhancer vs con in 12h	anaphase-promoting complex-dependent catabolic process	7	3.15315	0.000367194	7.36584	0.0151119
enhancer vs con in 12h	regulation of tumor necrosis factor-mediated signaling pathway	5	2.25225	0.000427847	13.8548	0.0169407
enhancer vs con in 12h	regulation of type I interferon production	4	1.8018	0.00044231	25.5781	0.0168885
enhancer vs con in 12h	viral life cycle	5	2.25225	0.000486663	13.4079	0.0179321
enhancer vs con in 12h	maturation of SSU-rRNA from tricistronic rRNA transcript (SSU-rRNA, 5.8S rRNA, LSU-rRNA)	5	2.25225	0.000551015	12.9889	0.0196104
enhancer vs con in 12h	MyD88-dependent toll-like receptor signaling pathway	5	2.25225	0.00062119	12.5953	0.0213763
enhancer vs con in 12h	I-kappaB kinase/NF-kappaB signaling	6	2.7027	0.000748604	8.31287	0.0249125
enhancer vs con in 12h	regulation of protein ubiquitination	4	1.8018	0.000843421	20.7822	0.027187
enhancer vs con in 12h	translesion synthesis	5	2.25225	0.000869531	11.5457	0.0272043
enhancer vs con in 12h	negative regulation of epidermal growth factor receptor signaling pathway	5	2.25225	0.000869531	11.5457	0.0272043
enhancer vs con in 12h	DNA damage response, signal transduction by p53 class mediator resulting in cell cycle arrest	6	2.7027	0.000870032	8.04471	0.0264525
enhancer vs con in 12h	nuclear import	4	1.8018	0.0012075	18.473	0.0355332
enhancer vs con in 12h	G2/M transition of mitotic cell cycle	8	3.6036	0.00131531	4.85423	0.037621
enhancer vs con in 12h	error-free translesion synthesis	4	1.8018	0.00142133	17.5008	0.0395464
enhancer vs con in 12h	protein polyubiquitination	9	4.05405	0.00170082	4.06608	0.0459627
