# Supplementary material for: An autoimmune disease risk variant: A trans master regulatory effect mediated by IRF1 under immune stimulation?
Source: PLoS Genet. 2021 Jul 27;17(7):e1009684. doi: 10.1371/journal.pgen.1009684 (PMC8345867; doi:10.1371/journal.pgen.1009684)
Supplement: S6 Table — hTLR4 Cells were transfected a CRISPR/Cas9 construct and a gRNA specific for the rs17622517 locus. Wild type, heterozygous or homozygous clones were isolated and then treated with no LPS, LPS for 90 min and LPS for 12h. Differential expression analysis was performed for LPS treatment in WT clones, and the interaction between genotype and LPS treatment. (XLS) [file pgen.1009684.s006.xls]

## Sheet: S5 Table
comparison	gene_symbol	gene	baseMean	log2FoldChange	lfcSE	stat	pvalue	padj
90m vs 0h in WT	TNFAIP3	ENSG00000118503	1584.12	5.61176	0.227885	24.6254	6.75429e-134	9.62284e-130
90m vs 0h in WT	NFKBIZ	ENSG00000144802	1048.06	4.84649	0.276896	17.5029	1.36121e-68	9.69655e-65
90m vs 0h in WT	CXCL2	ENSG00000081041	1476.23	9.95134	0.626672	15.8797	8.76562e-57	4.16279e-53
90m vs 0h in WT	NFKBIA	ENSG00000100906	21431.9	5.1618	0.334054	15.452	7.3136e-54	2.60492e-50
90m vs 0h in WT	IL8	ENSG00000169429	3431.63	7.58622	0.535679	14.1619	1.57688e-45	4.49316e-42
90m vs 0h in WT	CXCL1	ENSG00000163739	1159.47	9.92739	0.745013	13.3251	1.65353e-40	3.9263e-37
90m vs 0h in WT	PPP1R15A	ENSG00000087074	1097.01	1.9729	0.163861	12.0401	2.18684e-33	4.45084e-30
90m vs 0h in WT	TNF	ENSG00000232810	236.228	10.4596	0.947857	11.0349	2.59198e-28	4.61599e-25
90m vs 0h in WT	CXCL3	ENSG00000163734	84.8516	9.86408	0.951144	10.3708	3.36852e-25	5.33237e-22
90m vs 0h in WT	IER3	ENSG00000137331	1431.29	3.44512	0.338177	10.1873	2.25868e-24	3.21794e-21
90m vs 0h in WT	RHOB	ENSG00000143878	387.1	1.66732	0.176296	9.45747	3.1547e-21	4.08591e-18
90m vs 0h in WT	CCL20	ENSG00000115009	10449.1	5.92896	0.628695	9.43058	4.07846e-21	4.84215e-18
90m vs 0h in WT	DUSP1	ENSG00000120129	4809.91	2.14331	0.230942	9.28075	1.68291e-20	1.84434e-17
90m vs 0h in WT	JUNB	ENSG00000171223	672.328	2.64805	0.28757	9.20836	3.31143e-20	3.36986e-17
90m vs 0h in WT	IER2	ENSG00000160888	322.696	1.65626	0.195431	8.47491	2.35259e-17	2.23449e-14
90m vs 0h in WT	RELB	ENSG00000104856	124.289	3.2945	0.404105	8.15258	3.56251e-16	3.17219e-13
90m vs 0h in WT	IRF1	ENSG00000125347	443.808	1.73855	0.220396	7.88832	3.06284e-15	2.56684e-12
90m vs 0h in WT	JUN	ENSG00000177606	4481.65	2.43099	0.312015	7.79125	6.63483e-15	5.25147e-12
90m vs 0h in WT	SELE	ENSG00000007908	103.275	7.5749	0.992163	7.63474	2.26285e-14	1.69678e-11
90m vs 0h in WT	CD83	ENSG00000112149	892.388	1.60512	0.213581	7.51527	5.67939e-14	4.04571e-11
90m vs 0h in WT	SDC4	ENSG00000124145	818.533	1.7707	0.23961	7.38991	1.46926e-13	9.96786e-11
90m vs 0h in WT	ZC3H12A	ENSG00000163874	365.764	2.21052	0.30901	7.15356	8.45568e-13	5.47582e-10
90m vs 0h in WT	ZFP36	ENSG00000128016	155.826	2.23004	0.318116	7.01013	2.38102e-12	1.47489e-09
90m vs 0h in WT	CSRNP1	ENSG00000144655	224.849	2.06687	0.299441	6.90244	5.11178e-12	3.03448e-09
90m vs 0h in WT	NFKBID	ENSG00000167604	146.687	1.84719	0.276415	6.68266	2.34636e-11	1.33714e-08
90m vs 0h in WT	ATF3	ENSG00000162772	1313.63	2.0833	0.329988	6.31327	2.73207e-10	1.49707e-07
90m vs 0h in WT	MAP3K8	ENSG00000107968	162.419	1.53757	0.256359	5.9977	2.00127e-09	1.056e-06
90m vs 0h in WT	JUND	ENSG00000130522	44.5801	1.52697	0.264077	5.78229	7.36921e-09	3.74961e-06
90m vs 0h in WT	PPP1R10	ENSG00000204569	1501.25	0.562569	0.0982012	5.72874	1.01179e-08	4.9707e-06
90m vs 0h in WT	CYR61	ENSG00000142871	2469.34	1.12019	0.198448	5.64478	1.6539e-08	7.85435e-06
90m vs 0h in WT	LRRC8A	ENSG00000136802	1270.2	0.455853	0.0819451	5.56291	2.65319e-08	1.21936e-05
90m vs 0h in WT	CCRN4L	ENSG00000151014	145.916	1.68854	0.306552	5.50816	3.62606e-08	1.61439e-05
90m vs 0h in WT	GADD45B	ENSG00000099860	593.08	1.4089	0.256395	5.49501	3.90684e-08	1.68669e-05
90m vs 0h in WT	DUSP8	ENSG00000184545	100.753	2.1304	0.388457	5.48428	4.15167e-08	1.73967e-05
90m vs 0h in WT	HAND1	ENSG00000113196	757.292	1.49616	0.273798	5.46446	4.64328e-08	1.89008e-05
90m vs 0h in WT	SLC12A7	ENSG00000113504	490.389	1.13568	0.211209	5.37704	7.57213e-08	2.99667e-05
90m vs 0h in WT	USP43	ENSG00000154914	122.342	1.28497	0.243002	5.2879	1.23729e-07	4.63888e-05
90m vs 0h in WT	UNC119	ENSG00000109103	474.941	0.755278	0.142762	5.29047	1.22002e-07	4.63888e-05
90m vs 0h in WT	TIFA	ENSG00000145365	664.649	0.920162	0.177644	5.17982	2.22104e-07	8.11365e-05
90m vs 0h in WT	RCAN1	ENSG00000159200	758.647	1.40555	0.273936	5.13095	2.88284e-07	0.00010268
90m vs 0h in WT	PIM3	ENSG00000198355	611.443	0.795926	0.157281	5.06054	4.18074e-07	0.000145276
90m vs 0h in WT	NUAK2	ENSG00000163545	126.869	1.66137	0.32946	5.04272	4.58954e-07	0.000155684
90m vs 0h in WT	EGR1	ENSG00000120738	273.203	1.93435	0.385989	5.01142	5.40296e-07	0.000179014
90m vs 0h in WT	ANKRD1	ENSG00000148677	460.383	1.30619	0.262685	4.97245	6.61126e-07	0.00021407
90m vs 0h in WT	MAFF	ENSG00000185022	69.7257	2.18382	0.442461	4.93561	7.98989e-07	0.00025296
90m vs 0h in WT	PLAU	ENSG00000122861	116.844	1.8801	0.384518	4.88949	1.01097e-06	0.000313114
90m vs 0h in WT	FAM53C	ENSG00000120709	1417.04	0.517535	0.10601	4.88197	1.05033e-06	0.000318383
90m vs 0h in WT	TOB1	ENSG00000141232	1257.74	-0.702313	0.144902	-4.84683	1.25449e-06	0.000372347
90m vs 0h in WT	ID3	ENSG00000117318	1588.35	-0.929822	0.192604	-4.82764	1.38157e-06	0.000401699
90m vs 0h in WT	EMC8	ENSG00000131148	1432.48	0.503633	0.104473	4.8207	1.43053e-06	0.000407614
90m vs 0h in WT	TRIB1	ENSG00000173334	238.638	0.970472	0.201672	4.81213	1.49333e-06	0.000417166
90m vs 0h in WT	SLC25A25	ENSG00000148339	471.687	0.886059	0.184927	4.79139	1.65633e-06	0.000453802
90m vs 0h in WT	VPS51	ENSG00000149823	1237.51	0.781144	0.163789	4.7692	1.84956e-06	0.000497181
90m vs 0h in WT	PPP1R15B	ENSG00000158615	1940.44	1.05521	0.221881	4.75575	1.97708e-06	0.00052162
90m vs 0h in WT	DUSP16	ENSG00000111266	270.061	0.869	0.183044	4.74748	2.05968e-06	0.000524004
90m vs 0h in WT	KBTBD6	ENSG00000165572	909.826	-0.408788	0.0860871	-4.74855	2.04885e-06	0.000524004
90m vs 0h in WT	BTG2	ENSG00000159388	1259.6	0.636762	0.135163	4.71106	2.46432e-06	0.000605331
90m vs 0h in WT	NFKB1	ENSG00000109320	465.267	0.693453	0.147169	4.71195	2.45355e-06	0.000605331
90m vs 0h in WT	ALX1	ENSG00000180318	316.968	-0.746495	0.160387	-4.65435	3.25004e-06	0.000784802
90m vs 0h in WT	ARMCX6	ENSG00000198960	704.827	-0.531272	0.115312	-4.60726	4.08011e-06	0.000968822
90m vs 0h in WT	BIRC3	ENSG00000023445	48.28	2.25225	0.494598	4.5537	5.27104e-06	0.00123109
90m vs 0h in WT	SPNS1	ENSG00000169682	828.917	0.663028	0.145764	4.54863	5.39953e-06	0.00124076
90m vs 0h in WT	TNFSF18	ENSG00000120337	15.3493	5.78163	1.27693	4.52775	5.96137e-06	0.00134812
90m vs 0h in WT	MTCH1	ENSG00000137409	2109.34	0.429918	0.0959923	4.47867	7.51101e-06	0.00167202
90m vs 0h in WT	EPHA2	ENSG00000142627	189.585	1.0669	0.243039	4.38984	1.13436e-05	0.00248635
90m vs 0h in WT	MSX1	ENSG00000163132	103.305	1.01146	0.231063	4.37741	1.20098e-05	0.00259247
90m vs 0h in WT	ARL6IP5	ENSG00000144746	3358.42	-0.472369	0.108046	-4.37194	1.23145e-05	0.00261859
90m vs 0h in WT	FOS	ENSG00000170345	217.719	0.977768	0.223845	4.36805	1.2536e-05	0.00262647
90m vs 0h in WT	HSPB8	ENSG00000152137	657.488	0.938828	0.215533	4.35584	1.32559e-05	0.00269795
90m vs 0h in WT	SLC38A10	ENSG00000157637	389.785	0.597568	0.137118	4.35805	1.31227e-05	0.00269795
90m vs 0h in WT	FILIP1L	ENSG00000168386	84.5157	1.46872	0.33811	4.34392	1.39962e-05	0.0028085
90m vs 0h in WT	HARS2	ENSG00000112855	759.575	-0.491807	0.114219	-4.30581	1.66375e-05	0.00329214
90m vs 0h in WT	GEM	ENSG00000164949	93.6978	1.07849	0.252344	4.2739	1.92085e-05	0.00374882
90m vs 0h in WT	VARS	ENSG00000204394	1660.8	0.500475	0.119192	4.19889	2.68222e-05	0.005164
90m vs 0h in WT	PNKP	ENSG00000039650	279.953	0.657804	0.156976	4.19048	2.78363e-05	0.00528779
90m vs 0h in WT	ATAD3B	ENSG00000160072	756.37	0.614209	0.147781	4.15621	3.23574e-05	0.00606573
90m vs 0h in WT	TNFRSF12A	ENSG00000006327	1220.42	1.12802	0.273727	4.12098	3.77268e-05	0.00698043
90m vs 0h in WT	TNFRSF9	ENSG00000049249	155.616	2.02368	0.493745	4.09863	4.15607e-05	0.00759121
90m vs 0h in WT	MAF1	ENSG00000179632	1082.56	0.736702	0.180138	4.08965	4.32028e-05	0.00779127
90m vs 0h in WT	PTGS2	ENSG00000073756	46.3986	2.27225	0.557221	4.07782	4.54599e-05	0.00809584
90m vs 0h in WT	KM-PA-2	ENSG00000204775	366.3	0.825857	0.202822	4.07183	4.66458e-05	0.00820448
90m vs 0h in WT	NFATC1	ENSG00000131196	115.005	0.930932	0.228892	4.06713	4.75953e-05	0.00826938
90m vs 0h in WT	HBB	ENSG00000244734	691.152	0.97565	0.241379	4.04198	5.30006e-05	0.00909759
90m vs 0h in WT	ZDHHC16	ENSG00000171307	1728.82	0.510972	0.126881	4.02718	5.64488e-05	0.00957412
90m vs 0h in WT	F3	ENSG00000117525	72.7525	1.33462	0.332338	4.01587	5.92273e-05	0.00981176
90m vs 0h in WT	KLRG2	ENSG00000188883	53.9418	1.53377	0.381841	4.01678	5.89979e-05	0.00981176
90m vs 0h in WT	PNPLA2	ENSG00000177666	697.316	0.821324	0.205769	3.99148	6.56625e-05	0.0107528
90m vs 0h in WT	HSPBP1	ENSG00000133265	1807.79	0.54825	0.137461	3.98839	6.65219e-05	0.0107697
90m vs 0h in WT	RP11-48B3.4	ENSG00000260317	29.5704	1.89184	0.480307	3.93882	8.18829e-05	0.0131077
90m vs 0h in WT	CD69	ENSG00000110848	13.854	5.02049	1.27729	3.93057	8.47445e-05	0.0134151
90m vs 0h in WT	RP11-215G15.5	ENSG00000272016	127.935	1.06715	0.272032	3.92286	8.75035e-05	0.0136996
90m vs 0h in WT	PSMD3	ENSG00000108344	1637.74	0.727712	0.185709	3.91857	8.90755e-05	0.0137941
90m vs 0h in WT	TICAM1	ENSG00000127666	290.257	0.981532	0.251388	3.90445	9.44395e-05	0.0144675
90m vs 0h in WT	FOSB	ENSG00000125740	150.703	1.47675	0.378781	3.8987	9.67107e-05	0.0146578
90m vs 0h in WT	TTLL12	ENSG00000100304	1106.98	0.479852	0.123626	3.88148	0.000103821	0.0155699
90m vs 0h in WT	TXNIP	ENSG00000117289	171.885	-0.850397	0.219449	-3.87514	0.000106563	0.0158091
90m vs 0h in WT	RRM1	ENSG00000167325	11474.3	-0.388133	0.100279	-3.87052	0.000108604	0.0158091
90m vs 0h in WT	DDRGK1	ENSG00000198171	920.265	0.600302	0.155109	3.8702	0.000108745	0.0158091
90m vs 0h in WT	SESN1	ENSG00000080546	3733.04	-0.504473	0.13075	-3.85829	0.000114181	0.0159484
90m vs 0h in WT	BORA	ENSG00000136122	943.39	-0.411702	0.106594	-3.86232	0.000112315	0.0159484
90m vs 0h in WT	TOMM40	ENSG00000130204	1102.6	0.61082	0.158139	3.86256	0.000112204	0.0159484
90m vs 0h in WT	ADAMTS1	ENSG00000154734	1684.2	0.514589	0.13331	3.86009	0.000113347	0.0159484
90m vs 0h in WT	HOXA9	ENSG00000078399	781.612	-0.476936	0.124194	-3.84024	0.000122916	0.0170017
90m vs 0h in WT	ZBTB10	ENSG00000205189	430.591	0.831595	0.217596	3.82174	0.000132515	0.0181533
90m vs 0h in WT	PHLDA1	ENSG00000139289	29.712	1.61239	0.422495	3.81637	0.00013543	0.0183759
90m vs 0h in WT	REL	ENSG00000162924	489.788	0.769707	0.201839	3.81347	0.000137028	0.0184173
90m vs 0h in WT	CCNL1	ENSG00000163660	1580.83	0.495812	0.130377	3.80292	0.000142998	0.0190401
90m vs 0h in WT	C21orf67	ENSG00000183250	107.147	1.01775	0.268887	3.78505	0.000153677	0.0202726
90m vs 0h in WT	BOP1	ENSG00000170727	346.626	0.663571	0.175918	3.77204	0.000161916	0.0211634
90m vs 0h in WT	CCL4	ENSG00000129277	8.18107	4.8715	1.2973	3.7551	0.00017327	0.0224417
90m vs 0h in WT	INHBA	ENSG00000122641	11.2725	3.28932	0.877751	3.74745	0.000178645	0.0229293
90m vs 0h in WT	DCP1A	ENSG00000162290	2016.17	0.436169	0.116578	3.74142	0.000182982	0.0232763
90m vs 0h in WT	RIPK2	ENSG00000104312	875.234	0.449063	0.120388	3.73014	0.000191371	0.024128
90m vs 0h in WT	TACO1	ENSG00000136463	1438.81	0.456552	0.122702	3.72083	0.000198573	0.0248164
90m vs 0h in WT	ANXA2R	ENSG00000177721	33.7212	-1.62675	0.438033	-3.71377	0.000204194	0.0250225
90m vs 0h in WT	ANKIB1	ENSG00000001629	215.387	-0.580479	0.156426	-3.71087	0.000206545	0.0250225
90m vs 0h in WT	ANXA11	ENSG00000122359	1581.34	0.419854	0.113139	3.71097	0.000206469	0.0250225
90m vs 0h in WT	LL22NC03-63E9.3	ENSG00000220891	5.84505	21.5149	5.79915	3.71001	0.000207247	0.0250225
90m vs 0h in WT	ZNF14	ENSG00000105708	276.811	-0.527742	0.142563	-3.70181	0.000214063	0.0256282
90m vs 0h in WT	TIMP3	ENSG00000100234	381.072	0.490174	0.132707	3.69366	0.000221049	0.0262441
90m vs 0h in WT	FGF5	ENSG00000138675	37.3683	2.1085	0.571434	3.68985	0.000224386	0.0264201
90m vs 0h in WT	ZFAND5	ENSG00000107372	1419.68	0.572532	0.156231	3.66466	0.000247665	0.028922
90m vs 0h in WT	KIF20A	ENSG00000112984	2113.8	-0.378808	0.103581	-3.6571	0.000255081	0.0295458
90m vs 0h in WT	PDLIM7	ENSG00000196923	821.957	0.48968	0.134186	3.64926	0.000262997	0.0302171
90m vs 0h in WT	FASTKD3	ENSG00000124279	443.217	-0.469184	0.128669	-3.64645	0.000265888	0.0303049
90m vs 0h in WT	EMC9	ENSG00000100908	763.449	0.543598	0.149711	3.63098	0.000282349	0.0319256
90m vs 0h in WT	IFIT2	ENSG00000119922	14.7791	-3.45311	0.954208	-3.61882	0.000295947	0.0331996
90m vs 0h in WT	UPP1	ENSG00000183696	434.777	0.625906	0.173503	3.60746	0.000309209	0.0344164
90m vs 0h in WT	RNASET2	ENSG00000026297	603.609	0.616102	0.17094	3.60419	0.000313125	0.0345821
90m vs 0h in WT	MAFG	ENSG00000197063	293.191	0.66131	0.183655	3.60082	0.00031721	0.0347638
90m vs 0h in WT	IP6K2	ENSG00000068745	2811.59	0.322613	0.0897579	3.59426	0.000325317	0.035112
90m vs 0h in WT	HOXA11	ENSG00000005073	109.73	-0.651733	0.18131	-3.59457	0.000324929	0.035112
90m vs 0h in WT	TSR3	ENSG00000007520	199.684	0.716993	0.199738	3.58966	0.000331105	0.0352473
90m vs 0h in WT	SPATA2L	ENSG00000158792	154.022	0.924015	0.257433	3.58934	0.000331518	0.0352473
90m vs 0h in WT	ACADL	ENSG00000115361	134.586	-0.629829	0.175618	-3.58635	0.000335334	0.0353889
90m vs 0h in WT	NARFL	ENSG00000103245	487.407	0.526811	0.147729	3.56606	0.000362395	0.0379635
90m vs 0h in WT	PLAT	ENSG00000104368	553.218	0.573602	0.160968	3.56346	0.000366001	0.0380614
90m vs 0h in WT	ID1	ENSG00000125968	1049.42	-0.63231	0.177547	-3.56137	0.000368924	0.0380874
90m vs 0h in WT	TGIF1	ENSG00000177426	152.553	-0.690192	0.195202	-3.53578	0.000406567	0.0416717
90m vs 0h in WT	HSF1	ENSG00000185122	682.357	0.47747	0.135313	3.52864	0.000417706	0.0425076
90m vs 0h in WT	JTB	ENSG00000143543	5363.63	0.411386	0.116748	3.5237	0.000425572	0.0426396
90m vs 0h in WT	KRIT1	ENSG00000001631	394.228	-0.538681	0.153099	-3.51852	0.000433968	0.0426396
90m vs 0h in WT	SHARPIN	ENSG00000179526	258.799	0.592595	0.168416	3.51864	0.000433769	0.0426396
90m vs 0h in WT	PIGQ	ENSG00000007541	730.138	0.559759	0.158799	3.52495	0.000423561	0.0426396
90m vs 0h in WT	POLRMT	ENSG00000099821	815.026	0.611942	0.173781	3.52133	0.000429382	0.0426396
90m vs 0h in WT	MAP2K2	ENSG00000126934	563.362	0.58561	0.166614	3.51477	0.000440137	0.0429496
90m vs 0h in WT	MTERFD2	ENSG00000122085	1082.83	-0.21667	0.0616993	-3.51171	0.000445238	0.0431517
90m vs 0h in WT	SMARCA4	ENSG00000127616	2374.25	0.416426	0.11868	3.50883	0.000450089	0.0433271
90m vs 0h in WT	NGF	ENSG00000134259	26.4826	1.57637	0.450096	3.50231	0.000461242	0.0440195
90m vs 0h in WT	NR1H2	ENSG00000131408	421.785	0.576514	0.16467	3.50103	0.000463461	0.0440195
90m vs 0h in WT	ZIC2	ENSG00000043355	155.449	-0.811901	0.232047	-3.49886	0.000467255	0.044086
90m vs 0h in WT	RRP1	ENSG00000160214	2228.72	0.439542	0.125798	3.49403	0.000475782	0.0445951
90m vs 0h in WT	SLC25A1	ENSG00000100075	1379.05	0.46353	0.132757	3.49155	0.000480219	0.0447168
90m vs 0h in WT	ALDH16A1	ENSG00000161618	725.303	0.570852	0.163845	3.4841	0.0004938	0.045683
90m vs 0h in WT	TNIP2	ENSG00000168884	203.697	0.692509	0.199623	3.46908	0.000522235	0.047449
90m vs 0h in WT	ACADS	ENSG00000122971	210.738	0.679369	0.19572	3.47112	0.000518283	0.047449
90m vs 0h in WT	IRGQ	ENSG00000167378	486.361	0.61345	0.17685	3.46875	0.000522881	0.047449
90m vs 0h in WT	KCNJ8	ENSG00000121361	326.729	-0.545293	0.157381	-3.4648	0.000530635	0.0478478
90m vs 0h in WT	ID2	ENSG00000115738	3506.38	-0.592422	0.171218	-3.46005	0.000540085	0.0483937
90m vs 0h in WT	AP3M2	ENSG00000070718	554.837	-0.421053	0.122	-3.45125	0.000557997	0.0496861
12h vs 0h in WT	IL8	ENSG00000169429	3431.63	10.0834	0.535378	18.8341	3.96742e-79	5.65238e-75
12h vs 0h in WT	TNFAIP3	ENSG00000118503	1584.12	4.1835	0.228287	18.3256	5.17296e-75	3.68496e-71
12h vs 0h in WT	CCL20	ENSG00000115009	10449.1	11.3019	0.627863	18.0006	1.92853e-72	9.15858e-69
12h vs 0h in WT	SLC12A7	ENSG00000113504	490.389	3.21021	0.208176	15.4206	1.18952e-53	4.23679e-50
12h vs 0h in WT	NFKBIZ	ENSG00000144802	1048.06	3.67059	0.277339	13.235	5.50782e-40	1.5694e-36
12h vs 0h in WT	CD44	ENSG00000026508	1557.85	2.86135	0.225366	12.6964	6.18849e-37	1.46946e-33
12h vs 0h in WT	TNFRSF9	ENSG00000049249	155.616	5.80845	0.479638	12.1101	9.34188e-34	1.90134e-30
12h vs 0h in WT	TNF	ENSG00000232810	236.228	11.4371	0.947294	12.0735	1.45872e-33	2.5978e-30
12h vs 0h in WT	CXCL2	ENSG00000081041	1476.23	7.53949	0.627127	12.0223	2.7142e-33	4.29657e-30
12h vs 0h in WT	IL32	ENSG00000008517	613.779	7.02807	0.595876	11.7945	4.16512e-32	5.93405e-29
12h vs 0h in WT	CXCL1	ENSG00000163739	1159.47	8.75378	0.745158	11.7476	7.26937e-32	9.41515e-29
12h vs 0h in WT	RELB	ENSG00000104856	124.289	4.37473	0.400975	10.9102	1.03004e-27	1.22292e-24
12h vs 0h in WT	NFKBIA	ENSG00000100906	21431.9	3.6146	0.33408	10.8196	2.78077e-27	3.04751e-24
12h vs 0h in WT	RCAN1	ENSG00000159200	758.647	2.74318	0.273116	10.044	9.76019e-24	9.93239e-21
12h vs 0h in WT	IER3	ENSG00000137331	1431.29	3.29623	0.33817	9.74724	1.89559e-22	1.80044e-19
12h vs 0h in WT	CD83	ENSG00000112149	892.388	1.99567	0.213235	9.35899	8.05017e-21	7.16817e-18
12h vs 0h in WT	SDC4	ENSG00000124145	818.533	2.20882	0.239227	9.23315	2.62793e-20	2.20236e-17
12h vs 0h in WT	TAPBP	ENSG00000231925	690.1	1.92595	0.213388	9.02559	1.78724e-19	1.4146e-16
12h vs 0h in WT	NFKB1	ENSG00000109320	465.267	1.29661	0.145714	8.89832	5.66978e-19	4.25144e-16
12h vs 0h in WT	TNC	ENSG00000041982	727.801	3.82508	0.432629	8.84147	9.44677e-19	6.72941e-16
12h vs 0h in WT	ZC3H12A	ENSG00000163874	365.764	2.6719	0.30835	8.66517	4.50837e-18	3.05861e-15
12h vs 0h in WT	CXCL3	ENSG00000163734	84.8516	8.24403	0.953652	8.6447	5.39492e-18	3.4937e-15
12h vs 0h in WT	TNFRSF12A	ENSG00000006327	1220.42	2.34194	0.273173	8.5731	1.00737e-17	6.23998e-15
12h vs 0h in WT	CALCB	ENSG00000175868	2821.2	3.48583	0.407455	8.55515	1.17719e-17	6.98807e-15
12h vs 0h in WT	NEDD4L	ENSG00000049759	591.955	1.68022	0.197147	8.52268	1.55899e-17	8.88436e-15
12h vs 0h in WT	HOXA5	ENSG00000106004	498.755	-1.28928	0.151651	-8.50165	1.8691e-17	1.0242e-14
12h vs 0h in WT	TFPI2	ENSG00000105825	294.394	1.94953	0.231545	8.41967	3.77531e-17	1.9921e-14
12h vs 0h in WT	EMP3	ENSG00000142227	912.684	1.84937	0.222691	8.30465	1.00116e-16	5.09413e-14
12h vs 0h in WT	HOXA9	ENSG00000078399	781.612	-1.03547	0.12493	-8.28841	1.14771e-16	5.63841e-14
12h vs 0h in WT	JUNB	ENSG00000171223	672.328	2.35742	0.287629	8.19603	2.48458e-16	1.17992e-13
12h vs 0h in WT	ANKRD1	ENSG00000148677	460.383	2.01032	0.261748	7.68035	1.58656e-14	7.29154e-12
12h vs 0h in WT	TPM4	ENSG00000167460	5431.79	0.646889	0.0871572	7.4221	1.1528e-13	5.13248e-11
12h vs 0h in WT	MAP3K8	ENSG00000107968	162.419	1.87092	0.254797	7.34279	2.09181e-13	9.03093e-11
12h vs 0h in WT	PI3	ENSG00000124102	24.964	7.37661	1.02069	7.2271	4.93414e-13	2.06755e-10
12h vs 0h in WT	PLA2G4C	ENSG00000105499	109.445	2.80274	0.392127	7.14753	8.83545e-13	3.59653e-10
12h vs 0h in WT	PHLDB2	ENSG00000144824	157.25	2.35414	0.3301	7.13158	9.92235e-13	3.92677e-10
12h vs 0h in WT	OPTN	ENSG00000123240	485.081	1.1258	0.15862	7.09745	1.2708e-12	4.89326e-10
12h vs 0h in WT	TAP1	ENSG00000168394	414.301	1.11093	0.156703	7.08938	1.34717e-12	5.05081e-10
12h vs 0h in WT	RIPK2	ENSG00000104312	875.234	0.83005	0.119722	6.93315	4.11559e-12	1.50346e-09
12h vs 0h in WT	SGPP2	ENSG00000163082	62.3641	2.8979	0.422495	6.85901	6.93398e-12	2.46971e-09
12h vs 0h in WT	CCL2	ENSG00000108691	44.7219	4.15374	0.62048	6.6944	2.16563e-11	7.52529e-09
12h vs 0h in WT	BIRC3	ENSG00000023445	48.28	3.26174	0.488677	6.67464	2.47846e-11	8.40729e-09
12h vs 0h in WT	SLIT2	ENSG00000145147	1565.53	-0.876043	0.13207	-6.63318	3.28539e-11	1.08853e-08
12h vs 0h in WT	ABCB1	ENSG00000085563	324.476	1.11559	0.16911	6.59684	4.20024e-11	1.36002e-08
12h vs 0h in WT	SLC41A2	ENSG00000136052	228.627	1.38698	0.210727	6.58189	4.64516e-11	1.44877e-08
12h vs 0h in WT	SSTR2	ENSG00000180616	109.66	2.91794	0.443399	6.58085	4.6777e-11	1.44877e-08
12h vs 0h in WT	SELE	ENSG00000007908	103.275	6.52219	0.993533	6.56464	5.21574e-11	1.5481e-08
12h vs 0h in WT	TMOD1	ENSG00000136842	337.72	1.44392	0.219943	6.56494	5.20535e-11	1.5481e-08
12h vs 0h in WT	ID2	ENSG00000115738	3506.38	-1.12134	0.171335	-6.54474	5.95983e-11	1.73285e-08
12h vs 0h in WT	RAB32	ENSG00000118508	397.175	1.14188	0.175005	6.52485	6.80689e-11	1.90153e-08
12h vs 0h in WT	TRIM47	ENSG00000132481	136.111	2.10372	0.322319	6.52682	6.71808e-11	1.90153e-08
12h vs 0h in WT	CXCL10	ENSG00000169245	25.6721	6.09137	0.936024	6.50771	7.63054e-11	2.09062e-08
12h vs 0h in WT	VIM	ENSG00000026025	27581.8	1.00079	0.15675	6.38464	1.71802e-10	4.61823e-08
12h vs 0h in WT	TIFA	ENSG00000145365	664.649	1.13098	0.177276	6.37979	1.77335e-10	4.6787e-08
12h vs 0h in WT	PALLD	ENSG00000129116	866.264	0.636622	0.0999282	6.3708	1.88049e-10	4.8231e-08
12h vs 0h in WT	TARS	ENSG00000113407	9002.36	0.55477	0.0870972	6.36955	1.89579e-10	4.8231e-08
12h vs 0h in WT	IRF1	ENSG00000125347	443.808	1.40403	0.22054	6.36631	1.93631e-10	4.83975e-08
12h vs 0h in WT	PLAU	ENSG00000122861	116.844	2.42228	0.382644	6.33037	2.44567e-10	6.0075e-08
12h vs 0h in WT	ETS1	ENSG00000134954	80.0802	2.17183	0.346875	6.26114	3.82179e-10	9.22865e-08
12h vs 0h in WT	PLAT	ENSG00000104368	553.218	0.999754	0.160005	6.24827	4.15017e-10	9.85457e-08
12h vs 0h in WT	BDKRB1	ENSG00000100739	32.2479	9.02589	1.49774	6.02633	1.67729e-09	3.91744e-07
12h vs 0h in WT	DUSP1	ENSG00000120129	4809.91	1.38576	0.231006	5.99882	1.98755e-09	4.56719e-07
12h vs 0h in WT	FAM221A	ENSG00000188732	103.035	1.12964	0.188449	5.99442	2.04217e-09	4.61821e-07
12h vs 0h in WT	ALCAM	ENSG00000170017	1631.65	0.783686	0.130886	5.98753	2.13054e-09	4.66982e-07
12h vs 0h in WT	PRSS23	ENSG00000150687	1576.83	-0.764472	0.127656	-5.98855	2.11714e-09	4.66982e-07
12h vs 0h in WT	ASRGL1	ENSG00000162174	1037.14	0.497776	0.0832114	5.98206	2.20328e-09	4.75608e-07
12h vs 0h in WT	LGR5	ENSG00000139292	321.842	-1.31015	0.219237	-5.97598	2.28718e-09	4.86349e-07
12h vs 0h in WT	DDR1	ENSG00000204580	277.618	1.51494	0.254044	5.96331	2.47185e-09	5.17888e-07
12h vs 0h in WT	OAS3	ENSG00000111331	868.113	1.41226	0.236961	5.95987	2.52442e-09	5.19457e-07
12h vs 0h in WT	SYNGR2	ENSG00000108639	4563.91	0.78147	0.131162	5.95808	2.55225e-09	5.19457e-07
12h vs 0h in WT	LY96	ENSG00000154589	3069.97	1.17584	0.198491	5.9239	3.14404e-09	6.30889e-07
12h vs 0h in WT	LINC01033	ENSG00000249069	76.5083	2.52524	0.426517	5.92062	3.20729e-09	6.34642e-07
12h vs 0h in WT	RQCD1	ENSG00000144580	2228.93	0.498193	0.0845043	5.89548	3.73603e-09	7.29141e-07
12h vs 0h in WT	NFKB2	ENSG00000077150	126.918	1.98924	0.340638	5.83976	5.2277e-09	1.00647e-06
12h vs 0h in WT	RAB3IP	ENSG00000127328	714.202	0.66011	0.113487	5.8166	6.00581e-09	1.14086e-06
12h vs 0h in WT	NCOA7	ENSG00000111912	350.965	1.11513	0.192038	5.80686	6.36558e-09	1.19329e-06
12h vs 0h in WT	HEY1	ENSG00000164683	3506.89	-0.806605	0.140133	-5.75598	8.61382e-09	1.59378e-06
12h vs 0h in WT	HOXA10	ENSG00000253293	470.452	-0.860192	0.149711	-5.74569	9.15488e-09	1.67217e-06
12h vs 0h in WT	EFNA1	ENSG00000169242	180.686	1.91897	0.336523	5.70235	1.18167e-08	2.13068e-06
12h vs 0h in WT	CCDC25	ENSG00000147419	618.784	-0.537243	0.0942844	-5.69812	1.21138e-08	2.13068e-06
12h vs 0h in WT	ANXA1	ENSG00000135046	760.849	-0.730491	0.128183	-5.6988	1.20651e-08	2.13068e-06
12h vs 0h in WT	CHST15	ENSG00000182022	400.574	1.03172	0.181492	5.68464	1.3109e-08	2.27761e-06
12h vs 0h in WT	TP53	ENSG00000141510	2224.41	0.750004	0.132038	5.68023	1.34517e-08	2.30899e-06
12h vs 0h in WT	HSPA1B	ENSG00000204388	17446.2	0.980795	0.173678	5.64721	1.63072e-08	2.76582e-06
12h vs 0h in WT	PCDH7	ENSG00000169851	462.613	-0.896306	0.159683	-5.61304	1.988e-08	3.33212e-06
12h vs 0h in WT	IL7	ENSG00000104432	31.9801	5.05535	0.90265	5.60056	2.13659e-08	3.42022e-06
12h vs 0h in WT	CD59	ENSG00000085063	2810.93	0.588013	0.104975	5.60145	2.12568e-08	3.42022e-06
12h vs 0h in WT	CAT	ENSG00000121691	1432.58	-0.589643	0.105275	-5.60096	2.1317e-08	3.42022e-06
12h vs 0h in WT	HSPA8	ENSG00000109971	74413.3	0.860562	0.153498	5.60632	2.06673e-08	3.42022e-06
12h vs 0h in WT	RP11-95M15.1	ENSG00000230533	15.3324	5.73593	1.02706	5.5848	2.33969e-08	3.62321e-06
12h vs 0h in WT	GPR176	ENSG00000166073	628.459	0.835025	0.149484	5.58605	2.32292e-08	3.62321e-06
12h vs 0h in WT	CAMKK1	ENSG00000004660	243.587	-1.02968	0.184323	-5.5863	2.31959e-08	3.62321e-06
12h vs 0h in WT	RP11-215G15.5	ENSG00000272016	127.935	1.49628	0.269748	5.54698	2.90652e-08	4.4526e-06
12h vs 0h in WT	ARG2	ENSG00000081181	1120.34	0.539426	0.0977072	5.52084	3.37374e-08	5.11337e-06
12h vs 0h in WT	FAM129A	ENSG00000135842	85.7257	1.68635	0.306718	5.49805	3.84013e-08	5.75899e-06
12h vs 0h in WT	ANXA3	ENSG00000138772	688.551	0.927721	0.168969	5.49047	4.0086e-08	5.94901e-06
12h vs 0h in WT	TRAF3	ENSG00000131323	398.593	0.720926	0.13146	5.484	4.15813e-08	6.1073e-06
12h vs 0h in WT	HSPA1A	ENSG00000204389	25422	0.892076	0.163111	5.46914	4.52222e-08	6.5743e-06
12h vs 0h in WT	JAM2	ENSG00000154721	98.5936	1.54459	0.284407	5.43091	5.60673e-08	8.0686e-06
12h vs 0h in WT	SERPINA3	ENSG00000196136	15.5094	7.25609	1.33669	5.42839	5.68643e-08	8.10146e-06
12h vs 0h in WT	CD70	ENSG00000125726	48.2478	2.50201	0.462745	5.40689	6.41299e-08	9.04612e-06
12h vs 0h in WT	ZNF703	ENSG00000183779	401.677	-0.785792	0.145494	-5.40085	6.63271e-08	9.24398e-06
12h vs 0h in WT	RP11-555G19.1	ENSG00000255327	26.2366	5.76802	1.06825	5.39949	6.68302e-08	9.24398e-06
12h vs 0h in WT	HSPB8	ENSG00000152137	657.488	1.15001	0.215169	5.34467	9.05816e-08	1.24088e-05
12h vs 0h in WT	USP43	ENSG00000154914	122.342	1.2906	0.242098	5.33089	9.77301e-08	1.32606e-05
12h vs 0h in WT	POLR3GL	ENSG00000121851	373.627	-0.69998	0.131601	-5.31895	1.04371e-07	1.4028e-05
12h vs 0h in WT	GRINA	ENSG00000178719	370.015	0.9713	0.183439	5.29496	1.19042e-07	1.58503e-05
12h vs 0h in WT	SLC2A6	ENSG00000160326	515.826	1.04205	0.197415	5.27846	1.30277e-07	1.71857e-05
12h vs 0h in WT	CCL7	ENSG00000108688	16.0048	6.74809	1.27965	5.27339	1.3393e-07	1.75055e-05
12h vs 0h in WT	ZNF503	ENSG00000165655	355.181	-1.20611	0.22881	-5.27124	1.35504e-07	1.75502e-05
12h vs 0h in WT	POLR2D	ENSG00000144231	1283.92	0.399758	0.0761572	5.24912	1.52828e-07	1.96156e-05
12h vs 0h in WT	CDKN1A	ENSG00000124762	3156.66	0.538926	0.10284	5.24043	1.60206e-07	2.03791e-05
12h vs 0h in WT	MAP2K6	ENSG00000108984	263.777	-1.69236	0.324135	-5.22117	1.77796e-07	2.24164e-05
12h vs 0h in WT	ITGA1	ENSG00000213949	367.278	1.15162	0.2207	5.21804	1.8083e-07	2.25989e-05
12h vs 0h in WT	SMYD2	ENSG00000143499	1102.69	-0.508719	0.0975847	-5.21311	1.85704e-07	2.29216e-05
12h vs 0h in WT	CADM1	ENSG00000182985	3698.12	-0.648437	0.124408	-5.21219	1.86629e-07	2.29216e-05
12h vs 0h in WT	IRAK2	ENSG00000134070	143.261	1.57066	0.30184	5.20363	1.95437e-07	2.354e-05
12h vs 0h in WT	NPNT	ENSG00000168743	176.943	1.32478	0.254643	5.2025	1.96621e-07	2.354e-05
12h vs 0h in WT	ADD3	ENSG00000148700	1825.01	-0.532675	0.102347	-5.2046	1.9442e-07	2.354e-05
12h vs 0h in WT	CDS2	ENSG00000101290	650.588	0.401786	0.0772644	5.20015	1.99132e-07	2.36419e-05
12h vs 0h in WT	RHCG	ENSG00000140519	10.49	7.42191	1.42945	5.19214	2.07894e-07	2.44782e-05
12h vs 0h in WT	SLC16A9	ENSG00000165449	254.632	1.08409	0.209344	5.17853	2.2364e-07	2.61164e-05
12h vs 0h in WT	ARMCX2	ENSG00000184867	144.19	-1.16781	0.225847	-5.1708	2.33095e-07	2.69992e-05
12h vs 0h in WT	EPHA2	ENSG00000142627	189.585	1.24448	0.242134	5.13962	2.75292e-07	3.16298e-05
12h vs 0h in WT	NFKBID	ENSG00000167604	146.687	1.42262	0.277123	5.13352	2.84378e-07	3.24122e-05
12h vs 0h in WT	CDKN2C	ENSG00000123080	1089.28	-0.491715	0.0960035	-5.12184	3.02569e-07	3.42119e-05
12h vs 0h in WT	CD69	ENSG00000110848	13.854	6.38067	1.24857	5.11038	3.21519e-07	3.60684e-05
12h vs 0h in WT	BBS2	ENSG00000125124	1014.98	-0.51933	0.101703	-5.10634	3.28462e-07	3.65593e-05
12h vs 0h in WT	CSRNP1	ENSG00000144655	224.849	1.52961	0.300078	5.09737	3.44398e-07	3.80359e-05
12h vs 0h in WT	IRGQ	ENSG00000167378	486.361	0.897276	0.176189	5.09269	3.53021e-07	3.86884e-05
12h vs 0h in WT	MYOM2	ENSG00000036448	1634.05	-0.967848	0.190261	-5.08694	3.6389e-07	3.95752e-05
12h vs 0h in WT	HIST2H4A	ENSG00000183941	530.098	-0.685444	0.135145	-5.07191	3.93835e-07	4.25073e-05
12h vs 0h in WT	CREB5	ENSG00000146592	483.19	0.916574	0.181104	5.06103	4.16987e-07	4.43344e-05
12h vs 0h in WT	LZTS1	ENSG00000061337	107.876	-1.91732	0.378803	-5.06152	4.15926e-07	4.43344e-05
12h vs 0h in WT	HOXB3	ENSG00000120093	58.4062	-1.38396	0.273686	-5.05673	4.2651e-07	4.5011e-05
12h vs 0h in WT	GSTO2	ENSG00000065621	155.828	-0.885036	0.175621	-5.03948	4.66801e-07	4.89008e-05
12h vs 0h in WT	NREP	ENSG00000134986	177.163	-1.19729	0.237924	-5.03224	4.84783e-07	5.04139e-05
12h vs 0h in WT	AUP1	ENSG00000115307	2635.35	0.481146	0.0958007	5.02237	5.10389e-07	5.26921e-05
12h vs 0h in WT	RRM2	ENSG00000171848	12151.9	0.509558	0.101531	5.01873	5.20144e-07	5.33129e-05
12h vs 0h in WT	SAMD11	ENSG00000187634	86.7353	-1.51607	0.302326	-5.01468	5.31217e-07	5.40589e-05
12h vs 0h in WT	RASGEF1A	ENSG00000198915	209.235	-0.779705	0.155892	-5.00157	5.6865e-07	5.70697e-05
12h vs 0h in WT	CAMK2G	ENSG00000148660	749.201	-0.528728	0.105714	-5.00152	5.68814e-07	5.70697e-05
12h vs 0h in WT	C4orf27	ENSG00000056050	544.453	-0.613142	0.122985	-4.9855	6.18031e-07	6.1574e-05
12h vs 0h in WT	NGF	ENSG00000134259	26.4826	2.20906	0.443872	4.97679	6.46467e-07	6.35188e-05
12h vs 0h in WT	EZR	ENSG00000092820	7817.21	0.330927	0.0664783	4.97797	6.42562e-07	6.35188e-05
12h vs 0h in WT	C3orf52	ENSG00000114529	429.966	0.729538	0.146635	4.97522	6.51752e-07	6.35994e-05
12h vs 0h in WT	UTRN	ENSG00000152818	618.753	-0.938988	0.188859	-4.97191	6.6297e-07	6.42539e-05
12h vs 0h in WT	MYBL2	ENSG00000101057	970.877	0.650326	0.130917	4.96749	6.78266e-07	6.52923e-05
12h vs 0h in WT	IDI1	ENSG00000067064	1522.58	-0.809705	0.163177	-4.96212	6.97287e-07	6.62984e-05
12h vs 0h in WT	PSME2	ENSG00000100911	2498.83	0.535161	0.107854	4.96191	6.98025e-07	6.62984e-05
12h vs 0h in WT	SLC25A19	ENSG00000125454	1004.54	0.527568	0.10636	4.9602	7.04189e-07	6.6441e-05
12h vs 0h in WT	GABARAPL1	ENSG00000139112	153.026	1.38343	0.279198	4.95499	7.23329e-07	6.77978e-05
12h vs 0h in WT	EPHA7	ENSG00000135333	500.41	-0.839663	0.169743	-4.94667	7.54948e-07	7.0299e-05
12h vs 0h in WT	NUAK2	ENSG00000163545	126.869	1.62394	0.329121	4.93418	8.04865e-07	7.44605e-05
12h vs 0h in WT	ZYX	ENSG00000159840	697.302	0.905671	0.183601	4.93281	8.10541e-07	7.45018e-05
12h vs 0h in WT	ATAD3B	ENSG00000160072	756.37	0.723114	0.147489	4.90285	9.44574e-07	8.6265e-05
12h vs 0h in WT	MARVELD2	ENSG00000152939	645.211	0.500245	0.102096	4.89975	9.59588e-07	8.7078e-05
12h vs 0h in WT	LRRC59	ENSG00000108829	4319.82	0.455407	0.0932587	4.88326	1.04344e-06	9.40879e-05
12h vs 0h in WT	PDGFRL	ENSG00000104213	111.926	1.18569	0.242893	4.88154	1.0526e-06	9.43167e-05
12h vs 0h in WT	TICAM1	ENSG00000127666	290.257	1.22225	0.250653	4.87624	1.08128e-06	9.6281e-05
12h vs 0h in WT	TMEM14A	ENSG00000096092	568.384	-0.746792	0.153335	-4.87032	1.1142e-06	9.85959e-05
12h vs 0h in WT	MCCC2	ENSG00000131844	2845.41	0.393371	0.0810074	4.85599	1.19789e-06	0.000105348
12h vs 0h in WT	ARL14	ENSG00000179674	29.0857	3.33666	0.687726	4.85173	1.22389e-06	0.000106974
12h vs 0h in WT	IDH1	ENSG00000138413	1192.33	-0.95407	0.199497	-4.78238	1.73235e-06	0.000150492
12h vs 0h in WT	PDLIM3	ENSG00000154553	565.766	0.59663	0.124979	4.77382	1.80763e-06	0.000156081
12h vs 0h in WT	TGFBI	ENSG00000120708	25.7543	2.95799	0.623257	4.74601	2.0747e-06	0.000176995
12h vs 0h in WT	HIST1H2BD	ENSG00000158373	212.035	-0.668183	0.140755	-4.74713	2.06326e-06	0.000176995
12h vs 0h in WT	PIR	ENSG00000087842	313.327	-0.893426	0.188702	-4.73459	2.19497e-06	0.000186141
12h vs 0h in WT	PTGS2	ENSG00000073756	46.3986	2.60987	0.552746	4.72163	2.3396e-06	0.000197232
12h vs 0h in WT	HLA-E	ENSG00000204592	1891.8	0.60779	0.128936	4.71389	2.43031e-06	0.000203674
12h vs 0h in WT	BDKRB2	ENSG00000168398	30.5491	2.76793	0.588135	4.70628	2.52279e-06	0.000210188
12h vs 0h in WT	GARS	ENSG00000106105	6498.72	0.492803	0.104739	4.70507	2.53782e-06	0.000210211
12h vs 0h in WT	ERMARD	ENSG00000130023	551.082	-0.631311	0.134364	-4.69851	2.62065e-06	0.000215817
12h vs 0h in WT	MYH9	ENSG00000100345	1360.55	0.748139	0.159568	4.68852	2.75181e-06	0.000225317
12h vs 0h in WT	ZADH2	ENSG00000180011	529.598	-0.625518	0.134092	-4.66485	3.08847e-06	0.000251437
12h vs 0h in WT	ILK	ENSG00000166333	2210.92	0.355911	0.0764879	4.65316	3.2688e-06	0.000264606
12h vs 0h in WT	COL4A2	ENSG00000134871	535.019	0.84572	0.182462	4.63504	3.56863e-06	0.000287245
12h vs 0h in WT	CYLD	ENSG00000083799	625.965	0.64952	0.140253	4.63104	3.63829e-06	0.000291206
12h vs 0h in WT	EGFLAM	ENSG00000164318	19.2069	-2.53139	0.547029	-4.62753	3.70061e-06	0.00029454
12h vs 0h in WT	PLGRKT	ENSG00000107020	362.72	-0.577194	0.124963	-4.61893	3.85717e-06	0.000305295
12h vs 0h in WT	GAL	ENSG00000069482	1004.19	0.900371	0.195357	4.60885	4.04898e-06	0.000318081
12h vs 0h in WT	SERPINB8	ENSG00000166401	77.4121	1.29271	0.28053	4.60812	4.06336e-06	0.000318081
12h vs 0h in WT	ZNF620	ENSG00000177842	471.306	0.624683	0.135676	4.60421	4.14026e-06	0.00032233
12h vs 0h in WT	PVR	ENSG00000073008	1230.36	0.511012	0.111254	4.5932	4.36505e-06	0.000337983
12h vs 0h in WT	OSBPL9	ENSG00000117859	2464.61	-0.445091	0.0970377	-4.58678	4.50132e-06	0.00034665
12h vs 0h in WT	GART	ENSG00000159131	6956.09	0.285731	0.0623528	4.58248	4.59496e-06	0.000351959
12h vs 0h in WT	GM2A	ENSG00000196743	574.494	-0.933366	0.203783	-4.58019	4.64543e-06	0.000352559
12h vs 0h in WT	DCTPP1	ENSG00000179958	6139.6	0.578706	0.126358	4.57989	4.65229e-06	0.000352559
12h vs 0h in WT	RRP8	ENSG00000132275	944.601	0.371792	0.0812062	4.57837	4.68622e-06	0.000353252
12h vs 0h in WT	SLC20A1	ENSG00000144136	3307.91	0.364346	0.0797353	4.56944	4.89028e-06	0.000363916
12h vs 0h in WT	CXCL6	ENSG00000124875	40.4788	2.49319	0.545714	4.56867	4.90819e-06	0.000363916
12h vs 0h in WT	ASPH	ENSG00000198363	1460.74	-0.491337	0.107537	-4.56899	4.90087e-06	0.000363916
12h vs 0h in WT	NAP1L3	ENSG00000186310	218.367	-1.09433	0.239578	-4.56775	4.92987e-06	0.000363916
12h vs 0h in WT	YARS	ENSG00000134684	5746.47	0.566392	0.124267	4.55787	5.16759e-06	0.000379498
12h vs 0h in WT	44256	ENSG00000186205	1275.01	-0.618574	0.136031	-4.54728	5.43425e-06	0.000397035
12h vs 0h in WT	ARL4C	ENSG00000188042	205.679	-1.09505	0.240994	-4.5439	5.52222e-06	0.000401403
12h vs 0h in WT	SNAI2	ENSG00000019549	999.125	-0.930064	0.204804	-4.54124	5.59239e-06	0.00040444
12h vs 0h in WT	DFFA	ENSG00000160049	3357.36	0.53869	0.118818	4.53374	5.79486e-06	0.000416967
12h vs 0h in WT	TOB1	ENSG00000141232	1257.74	-0.655536	0.144689	-4.53065	5.88028e-06	0.000420987
12h vs 0h in WT	XBP1	ENSG00000100219	862.28	0.712192	0.157251	4.529	5.92623e-06	0.000422155
12h vs 0h in WT	CCL4	ENSG00000129277	8.18107	5.76178	1.27349	4.5244	6.05673e-06	0.000429305
12h vs 0h in WT	FAM83G	ENSG00000188522	244.531	1.15319	0.254982	4.52262	6.10793e-06	0.00043079
12h vs 0h in WT	SERINC2	ENSG00000168528	98.8718	1.20929	0.267774	4.51609	6.29933e-06	0.000442101
12h vs 0h in WT	DIAPH3	ENSG00000139734	1417.05	0.53635	0.119212	4.49912	6.82352e-06	0.000476542
12h vs 0h in WT	ZNF3	ENSG00000166526	660.583	0.472728	0.105343	4.4875	7.20636e-06	0.000500824
12h vs 0h in WT	MAP1B	ENSG00000131711	2048.75	0.535356	0.119438	4.48228	7.38482e-06	0.000510736
12h vs 0h in WT	SESN1	ENSG00000080546	3733.04	-0.585682	0.13072	-4.48043	7.44943e-06	0.000512715
12h vs 0h in WT	RARB	ENSG00000077092	241.999	-0.904774	0.202058	-4.4778	7.54158e-06	0.000516562
12h vs 0h in WT	LGALS1	ENSG00000100097	103.886	1.29799	0.290112	4.47409	7.67359e-06	0.000523089
12h vs 0h in WT	SCAMP3	ENSG00000116521	4338	0.497723	0.111274	4.47295	7.71487e-06	0.000523399
12h vs 0h in WT	MIR4435-1HG	ENSG00000172965	184.17	0.93198	0.208605	4.46769	7.90703e-06	0.000533893
12h vs 0h in WT	DTNA	ENSG00000134769	429.498	0.874571	0.196016	4.46174	8.12959e-06	0.000546332
12h vs 0h in WT	DYNC2LI1	ENSG00000138036	686.638	-0.536233	0.120497	-4.45016	8.58052e-06	0.000573928
12h vs 0h in WT	BTBD11	ENSG00000151136	68.5946	-1.31441	0.295565	-4.4471	8.70365e-06	0.000579443
12h vs 0h in WT	NINJ1	ENSG00000131669	813.907	0.752919	0.169628	4.43865	9.0524e-06	0.000599858
12h vs 0h in WT	ZIC2	ENSG00000043355	155.449	-1.03037	0.232328	-4.43499	9.20781e-06	0.000604533
12h vs 0h in WT	TNFAIP1	ENSG00000109079	971.784	0.686303	0.15474	4.4352	9.1985e-06	0.000604533
12h vs 0h in WT	PIEZO1	ENSG00000103335	489.949	0.920741	0.207706	4.4329	9.29734e-06	0.000607611
12h vs 0h in WT	LAMA4	ENSG00000112769	438.621	-1.13536	0.256558	-4.42536	9.6282e-06	0.000626361
12h vs 0h in WT	PDPN	ENSG00000162493	857.636	0.567988	0.128642	4.41526	1.00891e-05	0.000653358
12h vs 0h in WT	TMEM254	ENSG00000133678	797.619	-0.59079	0.134077	-4.40636	1.05123e-05	0.000677689
12h vs 0h in WT	STX11	ENSG00000135604	47.9044	1.8734	0.425824	4.39948	1.08512e-05	0.000696386
12h vs 0h in WT	TMTC4	ENSG00000125247	494.498	-0.508283	0.116028	-4.38071	1.18295e-05	0.000755763
12h vs 0h in WT	FAM45A	ENSG00000119979	963.019	-0.434723	0.0993266	-4.3767	1.20488e-05	0.000766336
12h vs 0h in WT	MICB	ENSG00000204516	125.912	0.893717	0.204551	4.36916	1.24728e-05	0.000789778
12h vs 0h in WT	GADD45B	ENSG00000099860	593.08	1.11882	0.256474	4.36231	1.28698e-05	0.000811309
12h vs 0h in WT	PKNOX2	ENSG00000165495	43.7897	-1.86428	0.42772	-4.35864	1.30871e-05	0.000821373
12h vs 0h in WT	NEDD9	ENSG00000111859	83.909	1.39964	0.321863	4.34856	1.37037e-05	0.000856301
12h vs 0h in WT	DBNDD2	ENSG00000244274	1170.09	0.49685	0.114396	4.34325	1.40393e-05	0.000873443
12h vs 0h in WT	DAXX	ENSG00000204209	1214.64	0.574021	0.132354	4.33702	1.44427e-05	0.000894633
12h vs 0h in WT	ISG20L2	ENSG00000143319	2347.41	0.419445	0.0967917	4.33349	1.46767e-05	0.000905191
12h vs 0h in WT	TNFSF18	ENSG00000120337	15.3493	5.53138	1.27721	4.33082	1.48556e-05	0.000908362
12h vs 0h in WT	REL	ENSG00000162924	489.788	0.872684	0.201486	4.33124	1.48275e-05	0.000908362
12h vs 0h in WT	SRSF6	ENSG00000124193	7526.42	-0.548573	0.126739	-4.32835	1.50229e-05	0.000914666
12h vs 0h in WT	ELF3	ENSG00000163435	12.2001	4.58213	1.05932	4.32554	1.5216e-05	0.000921578
12h vs 0h in WT	LAMP3	ENSG00000078081	42.3725	1.56872	0.362725	4.32482	1.52658e-05	0.000921578
12h vs 0h in WT	UBE2E2	ENSG00000182247	716.898	0.384734	0.0890215	4.3218	1.54759e-05	0.000930316
12h vs 0h in WT	LGALS3	ENSG00000131981	1215.13	0.634421	0.146837	4.32058	1.55623e-05	0.000931578
12h vs 0h in WT	LINC00152	ENSG00000222041	184.076	1.00954	0.234684	4.3017	1.69492e-05	0.00101036
12h vs 0h in WT	AK2	ENSG00000004455	7401.58	0.390829	0.0909123	4.29897	1.71596e-05	0.00101864
12h vs 0h in WT	IFNGR2	ENSG00000159128	1197.34	0.537526	0.125187	4.29379	1.75646e-05	0.00103835
12h vs 0h in WT	SNCA	ENSG00000145335	423.421	-0.79375	0.185135	-4.28741	1.80772e-05	0.00106424
12h vs 0h in WT	IRF2	ENSG00000168310	134.749	1.03388	0.241277	4.28502	1.82721e-05	0.00107129
12h vs 0h in WT	ENSA	ENSG00000143420	1814.42	0.310238	0.0725153	4.27825	1.88371e-05	0.00109989
12h vs 0h in WT	LAMB3	ENSG00000196878	139.881	1.50479	0.351923	4.2759	1.90364e-05	0.00110698
12h vs 0h in WT	TMEM170A	ENSG00000166822	681.987	0.499135	0.116859	4.27125	1.94378e-05	0.00112573
12h vs 0h in WT	CHN1	ENSG00000128656	510.014	0.571983	0.134122	4.26465	2.00216e-05	0.00115485
12h vs 0h in WT	MAML2	ENSG00000184384	38.9508	1.85642	0.436196	4.25594	2.0817e-05	0.00119589
12h vs 0h in WT	TUBB2A	ENSG00000137267	1793.72	0.723843	0.170252	4.2516	2.12252e-05	0.00121444
12h vs 0h in WT	LYPD1	ENSG00000150551	165.226	-1.02772	0.243085	-4.22783	2.35951e-05	0.00134464
12h vs 0h in WT	ACTA2	ENSG00000107796	684.628	-0.752108	0.178	-4.22532	2.386e-05	0.00135432
12h vs 0h in WT	PTHLH	ENSG00000087494	40.3413	1.50555	0.356591	4.22207	2.42068e-05	0.00136855
12h vs 0h in WT	ASAH1	ENSG00000104763	1072.77	-0.52593	0.124689	-4.21794	2.46539e-05	0.00138832
12h vs 0h in WT	SLC29A1	ENSG00000112759	1118.63	0.576078	0.136796	4.21123	2.53986e-05	0.00142462
12h vs 0h in WT	EXOC1	ENSG00000090989	553.649	-0.47869	0.113768	-4.20759	2.58106e-05	0.00143939
12h vs 0h in WT	IL7R	ENSG00000168685	13.5139	3.69352	0.877919	4.20713	2.58639e-05	0.00143939
12h vs 0h in WT	PPIF	ENSG00000108179	6166.91	0.455565	0.108363	4.20409	2.6214e-05	0.00145319
12h vs 0h in WT	CMBL	ENSG00000164237	2249.43	-0.59771	0.142212	-4.20294	2.63476e-05	0.00145494
12h vs 0h in WT	EGOT	ENSG00000235947	11.8552	5.84613	1.39355	4.19514	2.72702e-05	0.00150007
12h vs 0h in WT	BNIP3	ENSG00000176171	1004.04	0.413205	0.0987769	4.18321	2.87417e-05	0.00157494
12h vs 0h in WT	ENO2	ENSG00000111674	520.085	0.743059	0.177882	4.17726	2.95045e-05	0.00160439
12h vs 0h in WT	SERPINA6	ENSG00000170099	5.8449	6.33978	1.51765	4.17737	2.94904e-05	0.00160439
12h vs 0h in WT	HIST2H4B	ENSG00000182217	574.048	-0.4962	0.119052	-4.16794	3.07368e-05	0.00166201
12h vs 0h in WT	ANAPC16	ENSG00000166295	1794.65	-0.33872	0.0812769	-4.16749	3.07973e-05	0.00166201
12h vs 0h in WT	TNIP1	ENSG00000145901	510.355	0.730348	0.175607	4.15898	3.19673e-05	0.00171863
12h vs 0h in WT	OGFOD1	ENSG00000087263	2683.51	0.294727	0.0709697	4.15286	3.28353e-05	0.00175866
12h vs 0h in WT	BDH2	ENSG00000164039	388.119	-0.649456	0.156561	-4.14827	3.34994e-05	0.00178751
12h vs 0h in WT	NUP62	ENSG00000213024	2053.75	0.424768	0.102471	4.14526	3.39433e-05	0.00180444
12h vs 0h in WT	DUSP16	ENSG00000111266	270.061	0.757222	0.182886	4.14041	3.46679e-05	0.00183611
12h vs 0h in WT	COL4A6	ENSG00000197565	147.095	-0.79924	0.193242	-4.13595	3.53488e-05	0.00186524
12h vs 0h in WT	ALDH6A1	ENSG00000119711	412.684	-0.808289	0.195543	-4.13355	3.57198e-05	0.00187786
12h vs 0h in WT	CDC42EP3	ENSG00000163171	495.432	0.58496	0.141622	4.13044	3.62062e-05	0.00188949
12h vs 0h in WT	WBSCR22	ENSG00000071462	1827.5	0.36997	0.0895636	4.13081	3.61493e-05	0.00188949
12h vs 0h in WT	CYSTM1	ENSG00000120306	1425.19	0.490967	0.119239	4.1175	3.83003e-05	0.00199148
12h vs 0h in WT	EPHA4	ENSG00000116106	272.262	-1.0577	0.257098	-4.114	3.88864e-05	0.0020146
12h vs 0h in WT	FRMPD2	ENSG00000170324	40.0113	-2.35336	0.573238	-4.10538	4.03655e-05	0.00208365
12h vs 0h in WT	GLIS3	ENSG00000107249	56.3379	1.21092	0.295219	4.10178	4.09983e-05	0.00210867
12h vs 0h in WT	COG2	ENSG00000135775	1697.45	-0.323161	0.0788281	-4.09956	4.13939e-05	0.00212136
12h vs 0h in WT	TAGLN2	ENSG00000158710	34524.2	0.636205	0.155238	4.09826	4.16273e-05	0.00212568
12h vs 0h in WT	MICALL1	ENSG00000100139	538.867	0.571306	0.139756	4.08789	4.35317e-05	0.00221499
12h vs 0h in WT	WWC1	ENSG00000113645	123.206	0.765294	0.187651	4.07828	4.53694e-05	0.00230028
12h vs 0h in WT	F8	ENSG00000185010	78.7707	-1.36993	0.336438	-4.07187	4.66378e-05	0.0023562
12h vs 0h in WT	AMZ2	ENSG00000196704	2978.46	-0.458291	0.112612	-4.06964	4.7085e-05	0.00237039
12h vs 0h in WT	HIVEP2	ENSG00000010818	493.483	1.04651	0.257353	4.06644	4.77373e-05	0.00237989
12h vs 0h in WT	PSME1	ENSG00000092010	2368.25	0.350666	0.086207	4.06771	4.74765e-05	0.00237989
12h vs 0h in WT	TP53RK	ENSG00000172315	954.026	0.318584	0.0783484	4.06625	4.77749e-05	0.00237989
12h vs 0h in WT	UNKL	ENSG00000059145	322.498	0.640856	0.157719	4.06328	4.83883e-05	0.00240205
12h vs 0h in WT	PRMT1	ENSG00000126457	7856.79	0.510711	0.125758	4.06105	4.8852e-05	0.00241665
12h vs 0h in WT	RHOG	ENSG00000177105	861.071	0.547552	0.134869	4.05988	4.90971e-05	0.00242024
12h vs 0h in WT	ABTB2	ENSG00000166016	199.803	1.18891	0.292901	4.05909	4.92644e-05	0.00242024
12h vs 0h in WT	NFE2L2	ENSG00000116044	1172.79	0.576069	0.142218	4.0506	5.1086e-05	0.00250111
12h vs 0h in WT	ARHGAP8	ENSG00000241484	358.936	0.673342	0.166381	4.04698	5.18828e-05	0.00253142
12h vs 0h in WT	TUBB2B	ENSG00000137285	1948.25	0.921853	0.22789	4.04517	5.22854e-05	0.00253371
12h vs 0h in WT	KDELR3	ENSG00000100196	453.798	-0.697653	0.172438	-4.04582	5.21411e-05	0.00253371
12h vs 0h in WT	TTLL1	ENSG00000100271	70.8205	-1.26339	0.31293	-4.0373	5.40696e-05	0.00261128
12h vs 0h in WT	MBLAC2	ENSG00000176055	222.792	-0.747527	0.185387	-4.03226	5.52431e-05	0.00265895
12h vs 0h in WT	DNAJA1	ENSG00000086061	9453.38	0.581252	0.144241	4.02973	5.58417e-05	0.00267186
12h vs 0h in WT	AKAP13	ENSG00000170776	1441.88	0.424652	0.105385	4.02954	5.58864e-05	0.00267186
12h vs 0h in WT	SMOC1	ENSG00000198732	135.92	-1.07499	0.266894	-4.02777	5.6308e-05	0.00268301
12h vs 0h in WT	SYBU	ENSG00000147642	240.121	-0.804065	0.199803	-4.02429	5.71464e-05	0.00271388
12h vs 0h in WT	CTSO	ENSG00000256043	57.8822	-1.1954	0.297243	-4.02164	5.77941e-05	0.00273387
12h vs 0h in WT	ECI2	ENSG00000198721	2771.35	-0.496209	0.123416	-4.02061	5.8048e-05	0.00273387
12h vs 0h in WT	ABCA5	ENSG00000154265	274.784	0.670887	0.166878	4.02022	5.8143e-05	0.00273387
12h vs 0h in WT	PBX1	ENSG00000185630	411.577	-0.750592	0.187205	-4.00946	6.08576e-05	0.0028521
12h vs 0h in WT	SORL1	ENSG00000137642	373.322	-0.757985	0.189355	-4.00298	6.25488e-05	0.0029122
12h vs 0h in WT	ZMAT1	ENSG00000166432	13.9466	-3.05463	0.763004	-4.00342	6.24327e-05	0.0029122
12h vs 0h in WT	PNP	ENSG00000198805	3735.38	0.329579	0.0824704	3.99634	6.433e-05	0.00298537
12h vs 0h in WT	GSTA4	ENSG00000170899	914.962	-0.471536	0.118335	-3.98474	6.75531e-05	0.00312273
12h vs 0h in WT	PVRL2	ENSG00000130202	302.737	0.828526	0.207957	3.98413	6.77282e-05	0.00312273
12h vs 0h in WT	PPP2R2A	ENSG00000221914	1361.26	0.484187	0.121789	3.97564	7.01904e-05	0.00322222
12h vs 0h in WT	DSC2	ENSG00000134755	256.921	0.7456	0.187566	3.97514	7.03383e-05	0.00322222
12h vs 0h in WT	CSF1	ENSG00000184371	84.5462	1.35796	0.3421	3.96949	7.20253e-05	0.00328892
12h vs 0h in WT	GPT2	ENSG00000166123	310.971	0.723793	0.182781	3.95989	7.49853e-05	0.00340228
12h vs 0h in WT	GLA	ENSG00000102393	2528.51	0.335553	0.0847299	3.96026	7.48675e-05	0.00340228
12h vs 0h in WT	PCYOX1	ENSG00000116005	1564.79	-0.452347	0.114415	-3.95356	7.6996e-05	0.00348242
12h vs 0h in WT	XRCC6BP1	ENSG00000166896	223.113	-0.706189	0.178686	-3.95213	7.74595e-05	0.0034923
12h vs 0h in WT	RHOB	ENSG00000143878	387.1	0.702125	0.177756	3.94994	7.81715e-05	0.00351328
12h vs 0h in WT	CA8	ENSG00000178538	469.158	0.633796	0.160578	3.94697	7.91466e-05	0.0035348
12h vs 0h in WT	PTPN11	ENSG00000179295	2517.81	0.382921	0.0969989	3.94768	7.89119e-05	0.0035348
12h vs 0h in WT	PSME3	ENSG00000131467	5071.22	0.371674	0.0942121	3.94507	7.97752e-05	0.00355174
12h vs 0h in WT	HMGA2	ENSG00000149948	417.097	-0.877572	0.222636	-3.94173	8.08969e-05	0.00359046
12h vs 0h in WT	HLA-B	ENSG00000234745	4851.68	0.691127	0.175683	3.93396	8.35589e-05	0.00369709
12h vs 0h in WT	ANXA11	ENSG00000122359	1581.34	0.443753	0.112991	3.92734	8.58913e-05	0.00378853
12h vs 0h in WT	CYTH1	ENSG00000108669	376.557	0.674176	0.171812	3.92392	8.71213e-05	0.00383092
12h vs 0h in WT	ALX1	ENSG00000180318	316.968	-0.624975	0.159408	-3.92061	8.83243e-05	0.00387186
12h vs 0h in WT	RNF121	ENSG00000137522	211.916	0.641146	0.163582	3.91941	8.87652e-05	0.00387926
12h vs 0h in WT	OSBPL1A	ENSG00000141447	362.698	-0.659711	0.168512	-3.91492	9.04332e-05	0.00394007
12h vs 0h in WT	PECR	ENSG00000115425	331.402	-0.578278	0.147987	-3.90762	9.32108e-05	0.00404445
12h vs 0h in WT	NIPSNAP1	ENSG00000184117	716.952	-0.618611	0.158329	-3.90714	9.33968e-05	0.00404445
12h vs 0h in WT	LSR	ENSG00000105699	239.793	0.725151	0.185636	3.90631	9.37175e-05	0.00404604
12h vs 0h in WT	S100A3	ENSG00000188015	20.9122	3.41517	0.877313	3.89276	9.91094e-05	0.00420241
12h vs 0h in WT	SLC39A1	ENSG00000143570	1331.1	0.67997	0.17464	3.89356	9.87857e-05	0.00420241
12h vs 0h in WT	FAM65B	ENSG00000111913	6.88112	-5.39026	1.38447	-3.89338	9.88575e-05	0.00420241
12h vs 0h in WT	KRT8	ENSG00000170421	3961.14	-0.559453	0.143714	-3.89283	9.90802e-05	0.00420241
12h vs 0h in WT	PCDH9	ENSG00000184226	2987.12	-0.790784	0.203002	-3.89545	9.80181e-05	0.00420241
12h vs 0h in WT	ID1	ENSG00000125968	1049.42	-0.690452	0.177325	-3.8937	9.87267e-05	0.00420241
12h vs 0h in WT	PAPSS1	ENSG00000138801	1342.65	-0.380914	0.0979062	-3.8906	9.99978e-05	0.00422544
12h vs 0h in WT	PDCD2L	ENSG00000126249	1925.9	0.436769	0.11228	3.89	0.000100246	0.00422544
12h vs 0h in WT	COA5	ENSG00000183513	676.896	-0.345205	0.0888614	-3.88476	0.00010243	0.00429214
12h vs 0h in WT	ETS2	ENSG00000157557	497.89	0.620658	0.159758	3.88498	0.000102336	0.00429214
12h vs 0h in WT	AHSA1	ENSG00000100591	4833.98	0.428367	0.110301	3.88362	0.000102912	0.00429965
12h vs 0h in WT	INHBA	ENSG00000122641	11.2725	3.38437	0.873705	3.87359	0.000107245	0.00442874
12h vs 0h in WT	PLEKHA1	ENSG00000107679	1076.8	0.418996	0.108114	3.87549	0.000106408	0.00442874
12h vs 0h in WT	MARS	ENSG00000166986	5394.22	0.481355	0.124244	3.87429	0.000106936	0.00442874
12h vs 0h in WT	HVCN1	ENSG00000122986	11.4428	-3.13693	0.809756	-3.87392	0.000107097	0.00442874
12h vs 0h in WT	UNC5C	ENSG00000182168	171.506	-1.58641	0.409841	-3.87078	0.000108487	0.00444141
12h vs 0h in WT	PDK4	ENSG00000004799	20.648	-1.70587	0.440679	-3.87101	0.000108386	0.00444141
12h vs 0h in WT	ACSF2	ENSG00000167107	222.356	-0.879946	0.227328	-3.87082	0.000108468	0.00444141
12h vs 0h in WT	MFSD2A	ENSG00000168389	328.302	0.670549	0.173521	3.86436	0.000111381	0.00454684
12h vs 0h in WT	LINC00505	ENSG00000225667	13.7537	-2.47137	0.639773	-3.86288	0.000112057	0.00456136
12h vs 0h in WT	APOBEC3B	ENSG00000179750	266.785	0.959718	0.248926	3.85544	0.000115522	0.00468902
12h vs 0h in WT	TYSND1	ENSG00000156521	314.832	-0.528417	0.137206	-3.85128	0.000117501	0.0047558
12h vs 0h in WT	ANXA7	ENSG00000138279	4591.65	0.395139	0.102631	3.8501	0.00011807	0.00476529
12h vs 0h in WT	ARID5A	ENSG00000196843	258.928	0.938323	0.243924	3.84678	0.000119681	0.00481666
12h vs 0h in WT	DDB2	ENSG00000134574	1606.52	-0.479611	0.124831	-3.84208	0.000121995	0.00489594
12h vs 0h in WT	CREB3	ENSG00000107175	804.513	0.524705	0.136779	3.83617	0.000124969	0.00500122
12h vs 0h in WT	CRYZ	ENSG00000116791	704.474	-0.53174	0.138682	-3.83425	0.000125947	0.00502623
12h vs 0h in WT	ATF6	ENSG00000118217	2371.77	0.282102	0.0736043	3.83269	0.000126751	0.0050442
12h vs 0h in WT	SCIN	ENSG00000006747	9.9036	-3.82406	0.998442	-3.83003	0.000128127	0.00508477
12h vs 0h in WT	SMG5	ENSG00000198952	2572.52	0.424348	0.110966	3.82412	0.000131242	0.00518402
12h vs 0h in WT	ABCF1	ENSG00000204574	2761.27	0.389037	0.101738	3.8239	0.000131356	0.00518402
12h vs 0h in WT	OCLN	ENSG00000197822	664.049	0.723442	0.189227	3.82315	0.00013176	0.0051856
12h vs 0h in WT	SLC17A9	ENSG00000101194	22.0858	-1.80878	0.474352	-3.81315	0.000137205	0.00538502
12h vs 0h in WT	JAK3	ENSG00000105639	19.6761	-1.66165	0.435875	-3.81223	0.000137721	0.00539041
12h vs 0h in WT	PPME1	ENSG00000214517	1738.48	0.344296	0.0905274	3.80323	0.000142822	0.00557475
12h vs 0h in WT	TM4SF1	ENSG00000169908	10.2787	3.4798	0.91599	3.79895	0.000145309	0.00565632
12h vs 0h in WT	NPPB	ENSG00000120937	41.9576	2.44993	0.645227	3.79701	0.000146454	0.00568537
12h vs 0h in WT	ANXA4	ENSG00000196975	862.522	-0.438369	0.115607	-3.79188	0.000149511	0.00578827
12h vs 0h in WT	SPRED2	ENSG00000198369	209.846	0.845355	0.223155	3.7882	0.000151742	0.00585871
12h vs 0h in WT	VEZF1	ENSG00000136451	992.632	0.494611	0.130859	3.77972	0.000157002	0.00604543
12h vs 0h in WT	TNIP2	ENSG00000168884	203.697	0.751226	0.198916	3.77659	0.000158988	0.0061054
12h vs 0h in WT	DNAJB1	ENSG00000132002	1514.28	0.451339	0.119547	3.77542	0.000159739	0.00611775
12h vs 0h in WT	PRICKLE3	ENSG00000012211	163.931	0.991535	0.262878	3.77185	0.000162042	0.00618931
12h vs 0h in WT	RDH10	ENSG00000121039	151.809	-0.970395	0.257644	-3.76642	0.000165603	0.00630841
12h vs 0h in WT	ZBTB17	ENSG00000116809	321.715	0.641297	0.170305	3.76559	0.000166159	0.00631272
12h vs 0h in WT	SLC26A2	ENSG00000155850	798.986	-0.367981	0.0977541	-3.76435	0.000166984	0.00632717
12h vs 0h in WT	ASB13	ENSG00000196372	605.026	-0.71241	0.18988	-3.75191	0.000175495	0.00663205
12h vs 0h in WT	SRRT	ENSG00000087087	2078.21	0.41473	0.110646	3.74827	0.000178058	0.00671109
12h vs 0h in WT	PCMTD2	ENSG00000203880	699.085	-0.515043	0.137479	-3.74633	0.000179439	0.00674529
12h vs 0h in WT	LRRC42	ENSG00000116212	1007.49	0.333868	0.0893443	3.73687	0.000186326	0.00698575
12h vs 0h in WT	TSR1	ENSG00000167721	3803.68	0.27003	0.0722953	3.73509	0.000187647	0.00701681
12h vs 0h in WT	IL15RA	ENSG00000134470	52.9553	1.23336	0.330364	3.73333	0.000188967	0.00704766
12h vs 0h in WT	NR2F1	ENSG00000175745	157.284	-0.73882	0.197987	-3.73166	0.000190223	0.00705759
12h vs 0h in WT	TMEM109	ENSG00000110108	2956.82	0.380403	0.101931	3.73197	0.000189989	0.00705759
12h vs 0h in WT	ZCCHC8	ENSG00000033030	707.879	0.401563	0.107783	3.72567	0.000194796	0.00720848
12h vs 0h in WT	UBLCP1	ENSG00000164332	1243.95	-0.562236	0.151159	-3.71949	0.000199626	0.00736806
12h vs 0h in WT	IGFBP3	ENSG00000146674	61.7334	-1.16362	0.312953	-3.71818	0.000200664	0.00738724
12h vs 0h in WT	DLX2	ENSG00000115844	267.692	-0.641286	0.172594	-3.71558	0.000202734	0.00744421
12h vs 0h in WT	SOD2	ENSG00000112096	2240.67	0.367488	0.0989355	3.71442	0.000203667	0.00745925
12h vs 0h in WT	SPRY2	ENSG00000136158	413.036	-0.693454	0.186848	-3.71132	0.000206179	0.00751262
12h vs 0h in WT	SLC27A2	ENSG00000140284	651.447	0.510126	0.137428	3.71196	0.00020566	0.00751262
12h vs 0h in WT	ITSN2	ENSG00000198399	694.737	0.365087	0.0984078	3.70994	0.000207306	0.00753439
12h vs 0h in WT	SFRP4	ENSG00000106483	13.3982	2.15861	0.582782	3.70397	0.000212255	0.00767513
12h vs 0h in WT	UPP1	ENSG00000183696	434.777	0.6415	0.173171	3.70442	0.000211872	0.00767513
12h vs 0h in WT	INSIG1	ENSG00000186480	1075.62	-0.467343	0.126201	-3.70317	0.000212921	0.00767972
12h vs 0h in WT	CASC9	ENSG00000249395	108.192	-0.996345	0.269246	-3.7005	0.000215177	0.00774146
12h vs 0h in WT	B4GALT1	ENSG00000086062	661.243	0.721498	0.195035	3.69934	0.000216165	0.00775744
12h vs 0h in WT	TRIM69	ENSG00000185880	205.026	0.627203	0.169602	3.69809	0.000217225	0.00777589
12h vs 0h in WT	HBB	ENSG00000244734	691.152	0.891961	0.241312	3.69629	0.00021877	0.00781157
12h vs 0h in WT	EGFL6	ENSG00000198759	8.0193	4.94482	1.33963	3.69118	0.000223214	0.00795032
12h vs 0h in WT	PPM1G	ENSG00000115241	8566.71	0.403448	0.109573	3.68201	0.000231404	0.00820873
12h vs 0h in WT	METTL7A	ENSG00000185432	122.063	-0.885858	0.240607	-3.68177	0.000231621	0.00820873
12h vs 0h in WT	HIST2H2BE	ENSG00000184678	219.164	-0.864287	0.23504	-3.67719	0.000235817	0.00831604
12h vs 0h in WT	RHOBTB1	ENSG00000072422	155.687	-0.916841	0.249302	-3.67763	0.000235413	0.00831604
12h vs 0h in WT	IFIT1	ENSG00000185745	144.26	-1.09465	0.298181	-3.6711	0.000241509	0.00845416
12h vs 0h in WT	TMEM50B	ENSG00000142188	884.388	-0.547391	0.149108	-3.67109	0.000241514	0.00845416
12h vs 0h in WT	TSC22D3	ENSG00000157514	130.175	-0.992663	0.270383	-3.67131	0.000241307	0.00845416
12h vs 0h in WT	GBAS	ENSG00000146729	1992.66	-0.371909	0.101345	-3.66973	0.000242809	0.00847869
12h vs 0h in WT	IQGAP3	ENSG00000183856	596.902	0.690116	0.188364	3.66374	0.000248562	0.00863206
12h vs 0h in WT	CACFD1	ENSG00000160325	165.601	-0.715231	0.195244	-3.66327	0.000249019	0.00863206
12h vs 0h in WT	CDC42EP1	ENSG00000128283	484.342	0.825036	0.225174	3.66399	0.000248316	0.00863206
12h vs 0h in WT	ANKH	ENSG00000154122	357.855	0.602217	0.164642	3.65774	0.000254453	0.008799
12h vs 0h in WT	ATF3	ENSG00000162772	1313.63	1.20615	0.330155	3.6533	0.000258895	0.00890936
12h vs 0h in WT	PDK2	ENSG00000005882	486.869	-0.626383	0.171436	-3.65375	0.000258437	0.00890936
12h vs 0h in WT	PTGR1	ENSG00000106853	1510.08	-0.447171	0.122588	-3.64775	0.000264543	0.00908179
12h vs 0h in WT	PCBP4	ENSG00000090097	73.5765	1.05846	0.290282	3.64633	0.000266011	0.00911022
12h vs 0h in WT	IL27RA	ENSG00000104998	256.088	0.771957	0.211784	3.64503	0.000267361	0.00913452
12h vs 0h in WT	APBA3	ENSG00000011132	368.196	0.764291	0.209919	3.64089	0.000271702	0.00926063
12h vs 0h in WT	RAD54L	ENSG00000085999	911.611	0.452074	0.124264	3.638	0.000274768	0.00927636
12h vs 0h in WT	RYR2	ENSG00000198626	41.6621	-2.03526	0.559219	-3.63946	0.00027321	0.00927636
12h vs 0h in WT	EBF2	ENSG00000221818	108.015	-1.15971	0.31873	-3.63853	0.000274198	0.00927636
12h vs 0h in WT	PLCE1	ENSG00000138193	255.757	0.569725	0.156589	3.63836	0.000274381	0.00927636
12h vs 0h in WT	SHMT2	ENSG00000182199	8271.06	0.535812	0.147373	3.63575	0.000277173	0.00933542
12h vs 0h in WT	MAFG	ENSG00000197063	293.191	0.665692	0.183177	3.63415	0.000278896	0.00937129
12h vs 0h in WT	OGDHL	ENSG00000197444	132.049	-0.813611	0.223933	-3.63328	0.000279843	0.009381
12h vs 0h in WT	RAB38	ENSG00000123892	288.684	-0.575234	0.158449	-3.63041	0.000282969	0.00946352
12h vs 0h in WT	LRRC45	ENSG00000169683	531.732	-0.672708	0.185379	-3.62883	0.000284709	0.00949941
12h vs 0h in WT	SERPINB2	ENSG00000197632	19.5742	3.74576	1.03297	3.62619	0.000287635	0.0095746
12h vs 0h in WT	ADPGK	ENSG00000159322	2393.61	0.35143	0.0969907	3.62334	0.000290823	0.00965816
12h vs 0h in WT	DIS3L	ENSG00000166938	1367.13	-0.377397	0.104228	-3.62086	0.000293623	0.00972849
12h vs 0h in WT	FAM60A	ENSG00000139146	3038.68	0.364031	0.100579	3.61935	0.000295343	0.00976278
12h vs 0h in WT	PPAP2B	ENSG00000162407	274.457	-0.683198	0.188941	-3.61593	0.000299269	0.00986963
12h vs 0h in WT	ITGA5	ENSG00000161638	307.155	0.586985	0.162542	3.61128	0.000304686	0.0100251
12h vs 0h in WT	HARS	ENSG00000170445	4261.79	0.372867	0.103298	3.60962	0.00030665	0.0100664
12h vs 0h in WT	GPR37L1	ENSG00000170075	8.92154	4.06223	1.12584	3.60818	0.000308348	0.0100758
12h vs 0h in WT	MSANTD3	ENSG00000066697	274.943	0.502353	0.139208	3.60866	0.000307784	0.0100758
12h vs 0h in WT	S100A16	ENSG00000188643	8.07397	-4.58154	1.27094	-3.60484	0.00031235	0.0101368
12h vs 0h in WT	SPATA18	ENSG00000163071	210.375	-0.847492	0.235087	-3.60501	0.000312144	0.0101368
12h vs 0h in WT	SFXN1	ENSG00000164466	5079.71	0.232733	0.0645512	3.6054	0.000311671	0.0101368
12h vs 0h in WT	EIF4E2	ENSG00000135930	2613.75	0.256953	0.0713077	3.60344	0.000314029	0.0101681
12h vs 0h in WT	EEF2	ENSG00000167658	45173.8	0.561975	0.1561	3.60011	0.000318086	0.0102553
12h vs 0h in WT	LL22NC03-63E9.3	ENSG00000220891	5.84505	20.8918	5.80319	3.60005	0.000318161	0.0102553
12h vs 0h in WT	SCARA5	ENSG00000168079	86.8607	-1.47847	0.410983	-3.59741	0.000321407	0.0103366
12h vs 0h in WT	RGS14	ENSG00000169220	93.669	-1.04919	0.291715	-3.59663	0.000322364	0.010344
12h vs 0h in WT	MAST2	ENSG00000086015	363.855	0.759585	0.212138	3.58062	0.000342786	0.0109746
12h vs 0h in WT	EPHX2	ENSG00000120915	215.204	-0.78838	0.220262	-3.57928	0.000344548	0.0109816
12h vs 0h in WT	IL10RB	ENSG00000243646	669.004	-0.502433	0.140353	-3.57977	0.0003439	0.0109816
12h vs 0h in WT	RP11-11N9.4	ENSG00000247134	193.257	-0.661293	0.185069	-3.57323	0.000352601	0.0112132
12h vs 0h in WT	SLC44A5	ENSG00000137968	301.023	-0.658308	0.184383	-3.57034	0.000356521	0.0113126
12h vs 0h in WT	ALDH3A2	ENSG00000072210	2032.09	-0.350628	0.0983098	-3.56657	0.00036169	0.0114511
12h vs 0h in WT	TRAF4	ENSG00000076604	1351.78	0.710606	0.199392	3.56386	0.000365437	0.0115441
12h vs 0h in WT	CNKSR1	ENSG00000142675	7.1951	4.71266	1.32373	3.56013	0.000370666	0.0116834
12h vs 0h in WT	ST8SIA2	ENSG00000140557	46.7716	1.24004	0.348391	3.55935	0.000371781	0.0116926
12h vs 0h in WT	TFPI	ENSG00000003436	194.47	0.773843	0.217708	3.5545	0.000378695	0.0118839
12h vs 0h in WT	CCDC121	ENSG00000176714	81.9642	-0.969991	0.272977	-3.55338	0.00038032	0.0119086
12h vs 0h in WT	MYO15B	ENSG00000266714	12.658	-2.06209	0.580465	-3.55248	0.000381614	0.0119229
12h vs 0h in WT	PPA2	ENSG00000138777	2442.17	-0.392432	0.110497	-3.5515	0.000383036	0.0119412
12h vs 0h in WT	SYT6	ENSG00000134207	36.4858	-1.70981	0.481606	-3.55023	0.0003849	0.0119731
12h vs 0h in WT	SKAP2	ENSG00000005020	870.479	-0.53042	0.149494	-3.54811	0.000388011	0.0120436
12h vs 0h in WT	HEBP1	ENSG00000013583	548.122	-0.511546	0.144288	-3.54531	0.000392159	0.0121458
12h vs 0h in WT	RP11-89K11.1	ENSG00000259658	20.4522	-1.60217	0.452292	-3.54234	0.000396588	0.0122564
12h vs 0h in WT	TMEM150A	ENSG00000168890	79.3471	0.801253	0.226846	3.53215	0.000412201	0.0127113
12h vs 0h in WT	BYSL	ENSG00000112578	1030.13	0.44379	0.125776	3.52842	0.000418053	0.0128639
12h vs 0h in WT	QDPR	ENSG00000151552	830.2	-0.463647	0.131587	-3.52349	0.000425898	0.0130771
12h vs 0h in WT	HMOX1	ENSG00000100292	95.7318	-0.966229	0.274285	-3.52272	0.000427137	0.0130869
12h vs 0h in WT	CTBS	ENSG00000117151	326.142	-0.553793	0.157518	-3.51574	0.000438523	0.0133736
12h vs 0h in WT	LXN	ENSG00000079257	668.811	-0.516843	0.14701	-3.51569	0.000438619	0.0133736
12h vs 0h in WT	IPPK	ENSG00000127080	328.778	0.47322	0.134618	3.51527	0.000439308	0.0133736
12h vs 0h in WT	BCL3	ENSG00000069399	6.43757	3.28883	0.936788	3.51075	0.000446847	0.013574
12h vs 0h in WT	LAMC2	ENSG00000058085	71.4216	1.14229	0.325463	3.50973	0.00044856	0.0135971
12h vs 0h in WT	EIF2B5	ENSG00000145191	707.233	0.341602	0.0973618	3.50858	0.000450503	0.013627
12h vs 0h in WT	FHL1	ENSG00000022267	14767.3	-0.455654	0.130166	-3.50055	0.000464297	0.0140145
12h vs 0h in WT	TMEM138	ENSG00000149483	727.64	0.34789	0.0994339	3.49871	0.000467516	0.0140818
12h vs 0h in WT	PARVA	ENSG00000197702	782.437	0.30828	0.0884318	3.48607	0.000490169	0.014733
12h vs 0h in WT	KCNMB4	ENSG00000135643	83.6232	-0.958838	0.275372	-3.48197	0.000497738	0.014929
12h vs 0h in WT	DSP	ENSG00000096696	2418.76	-0.296861	0.0853868	-3.47666	0.000507698	0.0151726
12h vs 0h in WT	C8orf4	ENSG00000176907	7.71491	4.46937	1.28559	3.47651	0.00050799	0.0151726
12h vs 0h in WT	LINC01021	ENSG00000250337	581.579	-0.579553	0.166809	-3.47434	0.000512113	0.0152638
12h vs 0h in WT	SPHK1	ENSG00000176170	105.067	0.974767	0.280681	3.47287	0.00051493	0.0153157
12h vs 0h in WT	IRS2	ENSG00000185950	583.207	-0.58682	0.169088	-3.4705	0.000519481	0.0154188
12h vs 0h in WT	TCF7L2	ENSG00000148737	309.407	-0.489272	0.141027	-3.46934	0.00052173	0.0154534
12h vs 0h in WT	HLA-F	ENSG00000204642	373.212	0.696385	0.200793	3.46817	0.000524007	0.0154599
12h vs 0h in WT	TCEAL8	ENSG00000180964	1469.6	-0.462473	0.13335	-3.46812	0.00052412	0.0154599
12h vs 0h in WT	SLC1A3	ENSG00000079215	1370.72	0.491051	0.141807	3.46281	0.000534568	0.0157355
12h vs 0h in WT	CTGF	ENSG00000118523	5226.13	-0.710268	0.205574	-3.45505	0.000550194	0.0161288
12h vs 0h in WT	CDK6	ENSG00000105810	689.682	0.659779	0.19096	3.45507	0.000550143	0.0161288
12h vs 0h in WT	BCAR1	ENSG00000050820	181.671	0.721513	0.209165	3.44948	0.000561659	0.0164311
12h vs 0h in WT	SLC43A3	ENSG00000134802	6.66078	4.18426	1.21335	3.4485	0.000563699	0.016457
12h vs 0h in WT	CIRH1A	ENSG00000141076	3869.98	0.240432	0.06974	3.44754	0.000565714	0.0164821
12h vs 0h in WT	AARS	ENSG00000090861	3077.62	0.367642	0.106662	3.44679	0.00056728	0.0164939
12h vs 0h in WT	COL4A1	ENSG00000187498	497.63	0.676116	0.196334	3.4437	0.00057381	0.0166498
12h vs 0h in WT	C9orf9	ENSG00000165698	110.448	-0.847326	0.246207	-3.44152	0.000578452	0.0167165
12h vs 0h in WT	SRSF5	ENSG00000100650	2514.41	-0.477799	0.138816	-3.44197	0.000577499	0.0167165
12h vs 0h in WT	TDRD6	ENSG00000180113	9.66767	-2.7586	0.803052	-3.43515	0.000592221	0.0170797
12h vs 0h in WT	PLCD1	ENSG00000187091	97.0502	-1.05073	0.306137	-3.43224	0.000598618	0.0172293
12h vs 0h in WT	GSE1	ENSG00000131149	463.742	0.482386	0.140604	3.43082	0.000601763	0.0172849
12h vs 0h in WT	RP11-553A10.1	ENSG00000206532	12.106	-2.30103	0.671114	-3.42866	0.000606562	0.0173877
12h vs 0h in WT	PLOD3	ENSG00000106397	674.018	0.568701	0.165958	3.42678	0.000610794	0.0174587
12h vs 0h in WT	STX10	ENSG00000104915	529.234	-0.52097	0.152043	-3.42647	0.00061149	0.0174587
12h vs 0h in WT	NOMO2	ENSG00000185164	773.901	0.381344	0.111314	3.42585	0.000612882	0.0174634
12h vs 0h in WT	ZNF608	ENSG00000168916	199.656	-0.824279	0.240822	-3.42278	0.000619852	0.0176268
12h vs 0h in WT	CCNF	ENSG00000162063	883.787	0.450517	0.1318	3.41819	0.000630385	0.0178906
12h vs 0h in WT	SLC3A2	ENSG00000168003	3870.51	0.386766	0.113197	3.41675	0.000633743	0.0179502
12h vs 0h in WT	RHEBL1	ENSG00000167550	52.1436	1.15982	0.339527	3.41599	0.00063551	0.0179645
12h vs 0h in WT	DLC1	ENSG00000164741	1533.45	-0.379027	0.111001	-3.41464	0.000638657	0.0180177
12h vs 0h in WT	ODC1	ENSG00000115758	1946.5	0.362864	0.106405	3.41021	0.000649134	0.018241
12h vs 0h in WT	KDM6B	ENSG00000132510	152.446	1.00524	0.294765	3.41032	0.000648856	0.018241
12h vs 0h in WT	MGEA5	ENSG00000198408	1115.14	-0.405853	0.119114	-3.40725	0.00065621	0.0184036
12h vs 0h in WT	TSHZ1	ENSG00000179981	210.933	-0.695599	0.204334	-3.40422	0.000663525	0.0185722
12h vs 0h in WT	AMIGO1	ENSG00000181754	14.5243	-1.89661	0.557707	-3.40072	0.000672081	0.01866
12h vs 0h in WT	PRRX1	ENSG00000116132	24.1355	2.20403	0.648195	3.40026	0.00067321	0.01866
12h vs 0h in WT	G0S2	ENSG00000123689	65.9108	-1.2997	0.382101	-3.40146	0.000670268	0.01866
12h vs 0h in WT	LRP11	ENSG00000120256	271.603	-0.707477	0.207939	-3.40233	0.000668151	0.01866
12h vs 0h in WT	CNN2	ENSG00000064666	866.543	0.410322	0.120645	3.40108	0.000671202	0.01866
12h vs 0h in WT	44447	ENSG00000164402	2192.02	0.39657	0.116717	3.39772	0.00067949	0.0187975
12h vs 0h in WT	FAM117A	ENSG00000121104	86.8379	-0.811255	0.238852	-3.39647	0.000682599	0.0188469
12h vs 0h in WT	FRMD1	ENSG00000153303	8.72098	2.94025	0.865847	3.39581	0.000684268	0.0188564
12h vs 0h in WT	HIP1	ENSG00000127946	208.526	0.60374	0.177823	3.39518	0.000685831	0.018863
12h vs 0h in WT	CDK4	ENSG00000135446	6019.81	0.360793	0.106339	3.39287	0.000691657	0.0189866
12h vs 0h in WT	TDP2	ENSG00000111802	428.606	-0.376208	0.110972	-3.39012	0.000698616	0.019104
12h vs 0h in WT	ELOVL5	ENSG00000012660	3525.77	0.304311	0.0897621	3.3902	0.000698429	0.019104
12h vs 0h in WT	RBKS	ENSG00000171174	41.6941	-1.14489	0.338266	-3.38457	0.000712893	0.0194338
12h vs 0h in WT	SVIL	ENSG00000197321	205.982	0.74755	0.220883	3.38437	0.000713406	0.0194338
12h vs 0h in WT	UHRF1BP1	ENSG00000065060	276.413	0.561842	0.166131	3.38192	0.000719804	0.0195707
12h vs 0h in WT	SULT1A1	ENSG00000196502	413.638	-0.55906	0.165336	-3.38136	0.00072129	0.0195737
12h vs 0h in WT	FENDRR	ENSG00000268388	33.7124	-1.60972	0.477849	-3.36868	0.000755293	0.0204575
12h vs 0h in WT	SLC27A1	ENSG00000130304	25.4464	-1.59822	0.474758	-3.36639	0.000761599	0.0205892
12h vs 0h in WT	CAV1	ENSG00000105974	521.649	0.427147	0.126917	3.36556	0.000763892	0.0206121
12h vs 0h in WT	SIRT5	ENSG00000124523	329.515	-0.438463	0.130354	-3.36363	0.000769237	0.020683
12h vs 0h in WT	ACSL4	ENSG00000068366	513.227	0.575489	0.171095	3.36357	0.000769423	0.020683
12h vs 0h in WT	SCMH1	ENSG00000010803	769.277	0.454572	0.135187	3.36253	0.00077231	0.0207215
12h vs 0h in WT	C7orf57	ENSG00000164746	6.65698	-3.47523	1.03378	-3.36166	0.000774749	0.0207478
12h vs 0h in WT	STT3A	ENSG00000134910	7175.82	0.307333	0.0914688	3.35998	0.000779483	0.0208355
12h vs 0h in WT	C1orf123	ENSG00000162384	892.194	-0.326631	0.0972805	-3.35762	0.000786171	0.0208966
12h vs 0h in WT	RAB31	ENSG00000168461	953.139	-0.547823	0.163156	-3.35766	0.000786052	0.0208966
12h vs 0h in WT	DESI1	ENSG00000100418	2040.35	0.27704	0.0825093	3.35768	0.000785987	0.0208966
12h vs 0h in WT	TSPAN2	ENSG00000134198	50.6021	-1.33365	0.397336	-3.35647	0.000789444	0.0209056
12h vs 0h in WT	GNL1	ENSG00000204590	912.095	0.477053	0.142129	3.35649	0.000789384	0.0209056
12h vs 0h in WT	C11orf45	ENSG00000174370	51.2283	-1.17152	0.349405	-3.3529	0.000799696	0.0211378
12h vs 0h in WT	BAG3	ENSG00000151929	479.682	0.664494	0.198352	3.35007	0.000807919	0.0213156
12h vs 0h in WT	RGS5	ENSG00000143248	96.0054	-0.819842	0.244972	-3.34667	0.000817876	0.021393
12h vs 0h in WT	CCDC50	ENSG00000152492	1368.29	0.393777	0.117662	3.34669	0.00081784	0.021393
12h vs 0h in WT	RDH11	ENSG00000072042	2379.56	0.260111	0.0777135	3.34705	0.000816772	0.021393
12h vs 0h in WT	SYNE3	ENSG00000176438	31.4171	1.72238	0.514506	3.34763	0.000815058	0.021393
12h vs 0h in WT	SMIM10	ENSG00000184785	141.737	-0.747571	0.223388	-3.34651	0.000818362	0.021393
12h vs 0h in WT	GALNT3	ENSG00000115339	179.328	0.663391	0.198411	3.34352	0.00082722	0.021585
12h vs 0h in WT	SYTL4	ENSG00000102362	100.177	0.670905	0.200845	3.34041	0.000836551	0.0217886
12h vs 0h in WT	CAPS2	ENSG00000180881	28.4763	-1.38277	0.414174	-3.33862	0.000841953	0.0218097
12h vs 0h in WT	RMDN3	ENSG00000137824	1562.86	0.322541	0.0966006	3.33891	0.000841071	0.0218097
12h vs 0h in WT	ADAMTS1	ENSG00000154734	1684.2	0.444974	0.133247	3.33946	0.000839418	0.0218097
12h vs 0h in WT	ZNF618	ENSG00000157657	452.972	-0.575923	0.172626	-3.33624	0.000849197	0.0219574
12h vs 0h in WT	SLC5A6	ENSG00000138074	2258.87	0.340219	0.102006	3.33527	0.00085216	0.021974
12h vs 0h in WT	DEPTOR	ENSG00000155792	58.0165	-1.23355	0.369878	-3.33502	0.000852923	0.021974
12h vs 0h in WT	PRRG4	ENSG00000135378	136.726	0.888364	0.266435	3.33426	0.000855276	0.0219948
12h vs 0h in WT	UFL1	ENSG00000014123	842.995	-0.399011	0.1197	-3.33343	0.000857808	0.0220202
12h vs 0h in WT	IKZF1	ENSG00000185811	9.13962	4.67867	1.40406	3.33225	0.000861477	0.0220746
12h vs 0h in WT	PKIA	ENSG00000171033	138.98	-0.702887	0.210967	-3.33174	0.000863051	0.0220752
12h vs 0h in WT	ELOVL6	ENSG00000170522	376.639	-0.399679	0.120091	-3.32813	0.000874298	0.0223228
12h vs 0h in WT	CAPN2	ENSG00000162909	2413.58	-0.315425	0.0949923	-3.32053	0.000898452	0.0228985
12h vs 0h in WT	NIN	ENSG00000100503	833.495	0.551665	0.166175	3.31979	0.00090084	0.0229183
12h vs 0h in WT	EMG1	ENSG00000126749	2144.38	0.317516	0.0956635	3.31909	0.000903099	0.0229349
12h vs 0h in WT	FOXP2	ENSG00000128573	236.68	-0.933928	0.281618	-3.31629	0.000912202	0.0231248
12h vs 0h in WT	STRADB	ENSG00000082146	1606.09	-0.429963	0.12981	-3.31225	0.000925477	0.0234197
12h vs 0h in WT	POMGNT2	ENSG00000144647	908.772	0.459621	0.138951	3.30779	0.000940359	0.0237541
12h vs 0h in WT	DNAH14	ENSG00000185842	669.349	0.517875	0.15667	3.30552	0.000947988	0.0239044
12h vs 0h in WT	HHLA3	ENSG00000197568	384.866	-0.570492	0.17267	-3.30394	0.000953364	0.023973
12h vs 0h in WT	SEC14L1	ENSG00000129657	450.305	0.395786	0.1198	3.30373	0.000954073	0.023973
12h vs 0h in WT	CCRN4L	ENSG00000151014	145.916	1.01633	0.307914	3.3007	0.000964438	0.0241908
12h vs 0h in WT	RBM43	ENSG00000184898	30.4144	-1.87688	0.568809	-3.29966	0.000968017	0.0242379
12h vs 0h in WT	TXNIP	ENSG00000117289	171.885	-0.718819	0.218064	-3.29636	0.000979451	0.0244225
12h vs 0h in WT	KIAA1407	ENSG00000163617	36.5313	-1.39667	0.42374	-3.29605	0.000980535	0.0244225
12h vs 0h in WT	ACTR10	ENSG00000131966	1981.45	-0.354375	0.107487	-3.29692	0.000977523	0.0244225
12h vs 0h in WT	SKA1	ENSG00000154839	355.033	0.441859	0.134209	3.29233	0.000993612	0.024705
12h vs 0h in WT	GSTM2	ENSG00000213366	619.539	-0.57473	0.174747	-3.28893	0.0010057	0.0248322
12h vs 0h in WT	OARD1	ENSG00000124596	284.683	-0.488053	0.14838	-3.28921	0.00100469	0.0248322
12h vs 0h in WT	TK1	ENSG00000167900	5547.18	0.432256	0.131401	3.2896	0.0010033	0.0248322
12h vs 0h in WT	AP1M2	ENSG00000129354	59.7809	1.17047	0.355735	3.29029	0.00100084	0.0248322
12h vs 0h in WT	MMP11	ENSG00000099953	34.7363	-1.31432	0.399688	-3.28837	0.00100768	0.0248382
12h vs 0h in WT	BANP	ENSG00000172530	333.396	0.607433	0.184909	3.28504	0.00101966	0.02509
12h vs 0h in WT	RP11-94L15.2	ENSG00000264198	36.6971	1.1399	0.347165	3.28346	0.0010254	0.0251878
12h vs 0h in WT	LITAF	ENSG00000189067	1196.07	0.439142	0.133816	3.2817	0.00103185	0.0253025
12h vs 0h in WT	ACYP2	ENSG00000170634	143.19	-0.725003	0.221051	-3.2798	0.00103881	0.0254295
12h vs 0h in WT	C16orf62	ENSG00000103544	767.64	-0.438027	0.133574	-3.27928	0.00104071	0.0254321
12h vs 0h in WT	C6orf106	ENSG00000196821	242.161	0.430459	0.131313	3.27812	0.00104501	0.0254935
12h vs 0h in WT	TRAF1	ENSG00000056558	27.8232	2.65826	0.81124	3.27679	0.00104995	0.0255704
12h vs 0h in WT	BBS4	ENSG00000140463	729.07	-0.415488	0.126876	-3.27476	0.0010575	0.0257103
12h vs 0h in WT	GJC1	ENSG00000182963	189.848	0.49318	0.150637	3.27397	0.00106049	0.0257391
12h vs 0h in WT	TMEM2	ENSG00000135048	116.144	1.21606	0.371494	3.27343	0.0010625	0.0257441
12h vs 0h in WT	GOLIM4	ENSG00000173905	1268.91	-0.419268	0.128237	-3.26947	0.00107748	0.0259305
12h vs 0h in WT	DEF6	ENSG00000023892	80.7755	-1.03815	0.317488	-3.26988	0.00107595	0.0259305
12h vs 0h in WT	CTNNAL1	ENSG00000119326	3511.06	0.398806	0.121971	3.26967	0.00107671	0.0259305
12h vs 0h in WT	PPP4R4	ENSG00000119698	88.2231	1.06314	0.32512	3.26999	0.00107551	0.0259305
12h vs 0h in WT	ECE1	ENSG00000117298	543.356	0.416217	0.127478	3.26501	0.0010946	0.026298
12h vs 0h in WT	ANKRD29	ENSG00000154065	17.7117	-1.97705	0.606238	-3.26118	0.00110949	0.0265662
12h vs 0h in WT	MAFB	ENSG00000204103	179.897	-0.855597	0.262357	-3.2612	0.00110941	0.0265662
12h vs 0h in WT	IL6R	ENSG00000160712	125.046	0.894597	0.274597	3.25785	0.00112259	0.0268348
12h vs 0h in WT	HTRA1	ENSG00000166033	58.0864	-1.45759	0.447477	-3.25735	0.00112458	0.0268372
12h vs 0h in WT	TMEM14C	ENSG00000111843	2685.06	-0.434481	0.133441	-3.25598	0.00113003	0.0269222
12h vs 0h in WT	PARP8	ENSG00000151883	292.424	0.562099	0.172691	3.25494	0.00113417	0.0269752
12h vs 0h in WT	ELOVL7	ENSG00000164181	337.247	0.766193	0.235428	3.25447	0.00113604	0.0269752
12h vs 0h in WT	KDM5B	ENSG00000117139	851.111	0.432016	0.132852	3.25185	0.00114656	0.027114
12h vs 0h in WT	TMEM37	ENSG00000171227	106.908	-1.2556	0.386148	-3.25161	0.00114755	0.027114
12h vs 0h in WT	ZNF396	ENSG00000186496	13.1477	-2.78894	0.857716	-3.2516	0.00114759	0.027114
12h vs 0h in WT	RAB9A	ENSG00000123595	1042.11	0.415522	0.127829	3.25061	0.00115159	0.0271634
12h vs 0h in WT	CCDC173	ENSG00000154479	24.1215	-1.5133	0.465769	-3.24903	0.001158	0.0271795
12h vs 0h in WT	INPP5D	ENSG00000168918	173.99	-1.28919	0.396778	-3.24914	0.00115755	0.0271795
12h vs 0h in WT	AMN1	ENSG00000151743	145.319	-0.597227	0.183777	-3.24973	0.00115513	0.0271795
12h vs 0h in WT	SESN3	ENSG00000149212	341.668	-0.840438	0.258791	-3.24756	0.00116399	0.0272753
12h vs 0h in WT	LRRC37A3	ENSG00000176809	119.342	-0.703579	0.216692	-3.2469	0.00116668	0.0272935
12h vs 0h in WT	HSD3B7	ENSG00000099377	43.6051	-1.08387	0.334104	-3.2441	0.0011782	0.0275178
12h vs 0h in WT	CLYBL	ENSG00000125246	99.865	-0.887215	0.273625	-3.24245	0.00118506	0.0276327
12h vs 0h in WT	SRPR	ENSG00000182934	3119.93	0.342554	0.105681	3.24138	0.00118953	0.0276915
12h vs 0h in WT	SLC25A30	ENSG00000174032	43.6915	-1.19835	0.370012	-3.23869	0.0012008	0.0279083
12h vs 0h in WT	UROD	ENSG00000126088	5882.39	0.341641	0.105533	3.23729	0.00120671	0.028
12h vs 0h in WT	TTC8	ENSG00000165533	740.551	-0.355994	0.110046	-3.23494	0.00121669	0.0281856
12h vs 0h in WT	KLHDC4	ENSG00000104731	488.472	0.487549	0.150793	3.23324	0.00122395	0.0283079
12h vs 0h in WT	NDST2	ENSG00000166507	281.45	0.512271	0.158616	3.22962	0.00123954	0.0286219
12h vs 0h in WT	SLC1A4	ENSG00000115902	226.366	0.757596	0.23477	3.22697	0.00125109	0.0287952
12h vs 0h in WT	GOSR2	ENSG00000108433	1206.77	0.286562	0.0888003	3.22704	0.00125079	0.0287952
12h vs 0h in WT	PHACTR3	ENSG00000087495	26.2988	-1.75042	0.542799	-3.22481	0.00126058	0.028967
12h vs 0h in WT	ADRB2	ENSG00000169252	34.0486	-1.52982	0.474703	-3.2227	0.00126989	0.0290441
12h vs 0h in WT	METTL7B	ENSG00000170439	295.296	-0.587818	0.182372	-3.22318	0.00126776	0.0290441
12h vs 0h in WT	TCTN1	ENSG00000204852	710.063	-0.330153	0.102447	-3.22266	0.00127006	0.0290441
12h vs 0h in WT	MAP6	ENSG00000171533	10.3571	-3.1864	0.989007	-3.22181	0.00127382	0.0290578
12h vs 0h in WT	RNF10	ENSG00000022840	2086.88	0.382564	0.118749	3.22161	0.00127474	0.0290578
12h vs 0h in WT	MEX3A	ENSG00000254726	147.269	0.610274	0.189501	3.22042	0.00128001	0.0291316
12h vs 0h in WT	SPAG16	ENSG00000144451	625.371	-0.394569	0.122605	-3.21821	0.00128994	0.0293108
12h vs 0h in WT	CLDN1	ENSG00000163347	40.5524	1.55368	0.482975	3.2169	0.00129586	0.0293974
12h vs 0h in WT	ADCY1	ENSG00000164742	196.767	0.458645	0.142628	3.21568	0.00130135	0.0293974
12h vs 0h in WT	RILP	ENSG00000167705	32.8047	-1.13345	0.352476	-3.21568	0.00130135	0.0293974
12h vs 0h in WT	PDE9A	ENSG00000160191	136.793	0.771568	0.23995	3.21554	0.00130201	0.0293974
12h vs 0h in WT	TUFT1	ENSG00000143367	643.724	0.546425	0.169997	3.21431	0.00130757	0.0294761
12h vs 0h in WT	SENP5	ENSG00000119231	1124.99	0.354158	0.110197	3.21386	0.00130965	0.0294763
12h vs 0h in WT	TFE3	ENSG00000068323	436.344	0.684046	0.212883	3.21325	0.00131243	0.0294925
12h vs 0h in WT	LIPA	ENSG00000107798	2460.62	-0.411793	0.128196	-3.2122	0.00131721	0.0295532
12h vs 0h in WT	ACADSB	ENSG00000196177	776.24	-0.499137	0.155448	-3.21096	0.00132294	0.029564
12h vs 0h in WT	KITLG	ENSG00000049130	392.909	-0.708522	0.220672	-3.21074	0.00132392	0.029564
12h vs 0h in WT	NQO1	ENSG00000181019	277.365	-0.535323	0.166724	-3.21084	0.00132345	0.029564
12h vs 0h in WT	CDC25A	ENSG00000164045	300.981	0.433843	0.135194	3.20904	0.00133177	0.0296928
12h vs 0h in WT	CSRP2	ENSG00000175183	3502.93	0.348782	0.108767	3.20669	0.00134273	0.0298905
12h vs 0h in WT	MT1F	ENSG00000198417	41.414	-1.08053	0.337166	-3.20473	0.0013519	0.0300475
12h vs 0h in WT	SPRN	ENSG00000203772	80.0939	0.757463	0.236415	3.20395	0.00135554	0.0300816
12h vs 0h in WT	RWDD3	ENSG00000122481	424.241	-0.416432	0.130025	-3.20271	0.00136142	0.0301178
12h vs 0h in WT	CD55	ENSG00000196352	1735.5	0.365155	0.114001	3.20308	0.00135966	0.0301178
12h vs 0h in WT	SULF2	ENSG00000196562	330.972	-0.600468	0.187513	-3.20227	0.00136351	0.0301178
12h vs 0h in WT	HLA-A	ENSG00000206503	3416.1	0.524368	0.163835	3.20059	0.00137146	0.0302464
12h vs 0h in WT	SLC39A8	ENSG00000138821	922.482	0.648875	0.202923	3.19764	0.00138557	0.0305103
12h vs 0h in WT	TLE6	ENSG00000104953	15.2488	-2.59364	0.812154	-3.19353	0.00140544	0.0309001
12h vs 0h in WT	PDLIM2	ENSG00000120913	68.3179	-0.834775	0.261543	-3.19173	0.00141423	0.0309977
12h vs 0h in WT	C1R	ENSG00000159403	31.2576	-1.2421	0.389136	-3.19194	0.0014132	0.0309977
12h vs 0h in WT	TNIK	ENSG00000154310	198.978	-0.888002	0.278485	-3.18869	0.00142919	0.0312775
12h vs 0h in WT	GET4	ENSG00000239857	82.0084	0.732536	0.229991	3.18507	0.0014472	0.031623
12h vs 0h in WT	TCOF1	ENSG00000070814	5203.77	0.344224	0.108101	3.18429	0.0014511	0.0316598
12h vs 0h in WT	ATP2A3	ENSG00000074370	18.6612	-2.39611	0.753311	-3.18078	0.0014688	0.031997
12h vs 0h in WT	NUCKS1	ENSG00000069275	1902.98	-0.474135	0.149085	-3.1803	0.00147125	0.0320013
12h vs 0h in WT	ETF1	ENSG00000120705	4679.46	0.270365	0.0850678	3.17823	0.00148179	0.0321815
12h vs 0h in WT	CLIC1	ENSG00000213719	6275.3	0.389078	0.122491	3.17638	0.00149126	0.032338
12h vs 0h in WT	POGK	ENSG00000143157	1085.45	0.371414	0.116982	3.17497	0.00149853	0.032446
12h vs 0h in WT	MRPL43	ENSG00000055950	2273.57	-0.336257	0.105961	-3.17339	0.00150668	0.0325731
12h vs 0h in WT	WDR1	ENSG00000071127	3204.74	0.309382	0.0975841	3.17041	0.00152223	0.0328593
12h vs 0h in WT	NRP1	ENSG00000099250	218.415	-0.70643	0.222891	-3.1694	0.00152754	0.0328744
12h vs 0h in WT	ABCC6	ENSG00000091262	52.1687	-0.90262	0.284787	-3.16946	0.00152724	0.0328744
12h vs 0h in WT	TTC12	ENSG00000149292	241.613	-0.673245	0.212483	-3.16846	0.00153248	0.032931
12h vs 0h in WT	TTC30A	ENSG00000197557	124.275	-0.836937	0.264252	-3.16719	0.00153921	0.0329761
12h vs 0h in WT	LIPT2	ENSG00000175536	204.435	-0.565139	0.178418	-3.16749	0.00153758	0.0329761
12h vs 0h in WT	LAS1L	ENSG00000001497	4042.06	0.27581	0.0870963	3.16672	0.00154169	0.0329797
12h vs 0h in WT	GPRC5A	ENSG00000013588	629.208	0.769879	0.243173	3.16597	0.00154565	0.0330149
12h vs 0h in WT	DTX3L	ENSG00000163840	271.157	0.620361	0.19602	3.16479	0.00155195	0.0330998
12h vs 0h in WT	UBQLN4	ENSG00000160803	553.377	0.341174	0.107867	3.16292	0.00156197	0.033214
12h vs 0h in WT	CCDC74A	ENSG00000163040	262.806	-0.564519	0.178466	-3.16317	0.00156061	0.033214
12h vs 0h in WT	PRPF4	ENSG00000136875	2416.15	0.238236	0.0753914	3.15999	0.00157776	0.0334498
12h vs 0h in WT	TMEM80	ENSG00000177042	327.399	-0.552282	0.174758	-3.16027	0.00157625	0.0334498
12h vs 0h in WT	HMGCL	ENSG00000117305	340.249	-0.507476	0.160672	-3.15846	0.00158605	0.0335503
12h vs 0h in WT	SIPA1L2	ENSG00000116991	123.158	0.632036	0.200122	3.15825	0.0015872	0.0335503
12h vs 0h in WT	KIAA0753	ENSG00000198920	319.922	0.422572	0.133833	3.15745	0.00159154	0.0335921
12h vs 0h in WT	HMMR	ENSG00000072571	1399.77	-0.327364	0.10373	-3.15592	0.00159993	0.0337192
12h vs 0h in WT	PCDH17	ENSG00000118946	153.608	-0.768252	0.243603	-3.1537	0.00161212	0.033876
12h vs 0h in WT	SAMD4A	ENSG00000020577	155.568	0.804493	0.255071	3.154	0.00161052	0.033876
12h vs 0h in WT	KCTD15	ENSG00000153885	279.889	-0.42846	0.135932	-3.15202	0.00162144	0.0340216
12h vs 0h in WT	SPECC1	ENSG00000128487	679.683	0.470576	0.149353	3.15077	0.00162841	0.0341175
12h vs 0h in WT	IL12A	ENSG00000168811	55.5957	0.91054	0.289072	3.14987	0.00163342	0.0341222
12h vs 0h in WT	ARHGEF40	ENSG00000165801	59.1908	1.30021	0.412778	3.14991	0.00163323	0.0341222
12h vs 0h in WT	KAT6B	ENSG00000156650	948.918	-0.455251	0.14474	-3.14531	0.00165911	0.0346081
12h vs 0h in WT	DAGLB	ENSG00000164535	309.423	0.442984	0.140992	3.1419	0.00167858	0.0349121
12h vs 0h in WT	LHX6	ENSG00000106852	51.4721	-0.967987	0.30805	-3.1423	0.00167624	0.0349121
12h vs 0h in WT	HCN3	ENSG00000143630	165.606	0.89969	0.286565	3.13957	0.00169194	0.0351386
12h vs 0h in WT	COBL	ENSG00000106078	220.987	0.688055	0.219379	3.13637	0.00171054	0.0354225
12h vs 0h in WT	SEMA7A	ENSG00000138623	24.8296	3.13328	0.999016	3.13636	0.00171058	0.0354225
12h vs 0h in WT	PEA15	ENSG00000162734	434.65	0.370888	0.118344	3.13398	0.0017245	0.0356589
12h vs 0h in WT	FAM167A	ENSG00000154319	29.3969	1.26147	0.402853	3.13133	0.00174014	0.0358381
12h vs 0h in WT	FAM84B	ENSG00000168672	1613.24	-0.659454	0.210572	-3.13173	0.00173779	0.0358381
12h vs 0h in WT	SLC1A5	ENSG00000105281	7313.22	0.358594	0.114521	3.13124	0.00174071	0.0358381
12h vs 0h in WT	MEF2C	ENSG00000081189	363.674	-0.565381	0.180663	-3.12947	0.00175123	0.0360026
12h vs 0h in WT	TGIF2	ENSG00000118707	630.674	0.556435	0.177839	3.12887	0.0017548	0.036024
12h vs 0h in WT	KATNB1	ENSG00000140854	1591.85	0.459943	0.147032	3.12819	0.00175887	0.0360556
12h vs 0h in WT	ENPP2	ENSG00000136960	56.3766	-1.34382	0.429761	-3.1269	0.0017666	0.0361619
12h vs 0h in WT	PTPRR	ENSG00000153233	7.96893	2.98543	0.954923	3.12636	0.00176984	0.0361763
12h vs 0h in WT	FGFR1OP	ENSG00000213066	1479.28	0.339715	0.108766	3.12337	0.00178791	0.0364934
12h vs 0h in WT	TRIQK	ENSG00000205133	170.548	-0.732056	0.234416	-3.12289	0.00179087	0.0365014
12h vs 0h in WT	RGAG1	ENSG00000243978	12.6909	-3.76322	1.20591	-3.12065	0.00180454	0.0367276
12h vs 0h in WT	RP11-705O1.8	ENSG00000263884	10.9192	-2.04186	0.654607	-3.11921	0.00181334	0.036854
12h vs 0h in WT	METAP1D	ENSG00000172878	177.47	-0.509377	0.163344	-3.11843	0.0018182	0.0369001
12h vs 0h in WT	PEX11B	ENSG00000131779	785.229	-0.287177	0.0921285	-3.11714	0.00182615	0.03691
12h vs 0h in WT	RGL2	ENSG00000237441	82.8044	-0.697092	0.223613	-3.1174	0.00182452	0.03691
12h vs 0h in WT	INF2	ENSG00000203485	399.985	0.494307	0.15858	3.11709	0.00182646	0.03691
12h vs 0h in WT	PTK2B	ENSG00000120899	38.6068	-1.50781	0.484093	-3.11471	0.00184127	0.0371566
12h vs 0h in WT	GLIPR1	ENSG00000139278	91.5706	0.97997	0.314713	3.11386	0.00184659	0.0372113
12h vs 0h in WT	PAQR4	ENSG00000162073	82.9021	-0.787255	0.252937	-3.11246	0.00185535	0.037335
12h vs 0h in WT	NCR3LG1	ENSG00000188211	1011.18	0.710586	0.228374	3.1115	0.00186138	0.0373982
12h vs 0h in WT	DACH1	ENSG00000165659	149.029	-0.873869	0.280885	-3.11113	0.00186374	0.0373982
12h vs 0h in WT	CERK	ENSG00000100422	319.654	-0.40434	0.130039	-3.10938	0.00187483	0.0375678
12h vs 0h in WT	ITPRIP	ENSG00000148841	546.571	0.572719	0.184266	3.10811	0.00188291	0.0376766
12h vs 0h in WT	JAK1	ENSG00000162434	1672.77	0.307506	0.0989519	3.10763	0.00188596	0.0376847
12h vs 0h in WT	FBXO44	ENSG00000132879	95.5946	-0.683718	0.220481	-3.10103	0.00192847	0.0382661
12h vs 0h in WT	RFTN1	ENSG00000131378	47.4241	0.982882	0.316972	3.10085	0.00192967	0.0382661
12h vs 0h in WT	KLRG2	ENSG00000188883	53.9418	1.18756	0.382886	3.10161	0.00192474	0.0382661
12h vs 0h in WT	CHCHD7	ENSG00000170791	1651.82	-0.306706	0.0988791	-3.10183	0.00192327	0.0382661
12h vs 0h in WT	IFITM1	ENSG00000185885	268.686	-0.565146	0.182293	-3.10021	0.00193385	0.0382661
12h vs 0h in WT	ISCU	ENSG00000136003	3205.9	-0.468666	0.151176	-3.10013	0.00193433	0.0382661
12h vs 0h in WT	VSIG10	ENSG00000176834	136.022	-0.569948	0.183866	-3.0998	0.00193654	0.0382661
12h vs 0h in WT	C16orf74	ENSG00000154102	49.1439	-0.997846	0.321673	-3.10205	0.00192185	0.0382661
12h vs 0h in WT	PRUNE2	ENSG00000106772	283.911	-0.680268	0.219578	-3.09806	0.00194791	0.0384293
12h vs 0h in WT	XPA	ENSG00000136936	451.751	-0.46365	0.149675	-3.09771	0.00195019	0.0384293
12h vs 0h in WT	STK40	ENSG00000196182	388.334	0.451359	0.145785	3.09605	0.00196116	0.0384329
12h vs 0h in WT	ENPP3	ENSG00000154269	7.41158	-3.5797	1.15598	-3.09669	0.00195698	0.0384329
12h vs 0h in WT	CD2BP2	ENSG00000169217	2798.55	0.258549	0.0835055	3.09619	0.00196023	0.0384329
12h vs 0h in WT	CSNK1E	ENSG00000213923	697.395	0.369442	0.119298	3.09679	0.00195631	0.0384329
12h vs 0h in WT	AHNAK2	ENSG00000185567	30.0826	-1.34155	0.433474	-3.09488	0.0019689	0.0385315
12h vs 0h in WT	TPRA1	ENSG00000163870	259.327	0.553641	0.179047	3.09215	0.00198712	0.0386931
12h vs 0h in WT	LETM1	ENSG00000168924	906.091	0.350845	0.113468	3.09202	0.00198802	0.0386931
12h vs 0h in WT	GNAI1	ENSG00000127955	673.225	-0.355105	0.114826	-3.09255	0.00198442	0.0386931
12h vs 0h in WT	LRRC8A	ENSG00000136802	1270.2	0.253433	0.0819346	3.09311	0.00198072	0.0386931
12h vs 0h in WT	AS3MT	ENSG00000214435	243.529	-0.614155	0.198726	-3.09046	0.00199849	0.0388437
12h vs 0h in WT	HYKK	ENSG00000188266	198.248	-0.443486	0.143564	-3.08912	0.00200753	0.0389663
12h vs 0h in WT	ID3	ENSG00000117318	1588.35	-0.593753	0.192332	-3.08713	0.00202099	0.0391209
12h vs 0h in WT	MR1	ENSG00000153029	221.733	-0.753567	0.244072	-3.08748	0.00201864	0.0391209
12h vs 0h in WT	TTLL4	ENSG00000135912	1247.59	0.545778	0.17691	3.08507	0.00203507	0.0393401
12h vs 0h in WT	TMEM132B	ENSG00000139364	36.8128	-1.7698	0.57413	-3.08257	0.00205221	0.0396177
12h vs 0h in WT	FNDC3B	ENSG00000075420	373.623	0.549399	0.17851	3.0777	0.00208605	0.0402165
12h vs 0h in WT	PFN2	ENSG00000070087	4197.54	-0.356077	0.115731	-3.07675	0.00209268	0.0402897
12h vs 0h in WT	WBP2	ENSG00000132471	1947.85	0.363299	0.118136	3.07526	0.00210317	0.040437
12h vs 0h in WT	SUV39H1	ENSG00000101945	872.664	0.316398	0.103009	3.07156	0.00212943	0.0408867
12h vs 0h in WT	NKIRAS1	ENSG00000197885	372.973	0.416802	0.135797	3.06929	0.00214565	0.0411427
12h vs 0h in WT	SLC44A2	ENSG00000129353	245.623	-0.578432	0.188835	-3.06316	0.00219012	0.041939
12h vs 0h in WT	EFNB2	ENSG00000125266	1285.01	-0.409097	0.133586	-3.06244	0.00219543	0.0419842
12h vs 0h in WT	QPRT	ENSG00000103485	765.371	-0.669787	0.21874	-3.06202	0.00219847	0.0419861
12h vs 0h in WT	DDO	ENSG00000203797	8.12797	4.00321	1.30762	3.06145	0.00220266	0.0420097
12h vs 0h in WT	TMEM143	ENSG00000161558	210.488	-0.598782	0.195783	-3.05839	0.00222528	0.0423845
12h vs 0h in WT	NUAK1	ENSG00000074590	175.859	-0.642479	0.21018	-3.0568	0.00223713	0.042518
12h vs 0h in WT	TMEM255A	ENSG00000125355	24.345	-2.01498	0.659213	-3.05665	0.00223826	0.042518
12h vs 0h in WT	NPL	ENSG00000135838	155.68	-0.684084	0.223931	-3.0549	0.00225139	0.0426194
12h vs 0h in WT	WIPF3	ENSG00000122574	52.9824	0.858693	0.281049	3.05531	0.00224827	0.0426194
12h vs 0h in WT	CPNE3	ENSG00000085719	2148.92	-0.366388	0.119957	-3.05434	0.00225557	0.0426194
12h vs 0h in WT	THBS1	ENSG00000137801	93.9959	1.38357	0.45297	3.05445	0.00225476	0.0426194
12h vs 0h in WT	EPM2A	ENSG00000112425	72.252	-0.842259	0.275851	-3.05331	0.00226335	0.0427098
12h vs 0h in WT	WDR78	ENSG00000152763	33.3166	-1.01438	0.332272	-3.05285	0.00226683	0.0427189
12h vs 0h in WT	TMEM206	ENSG00000065600	429.637	0.411467	0.134876	3.05071	0.00228305	0.0429677
12h vs 0h in WT	ANGPT1	ENSG00000154188	24.3974	-3.11366	1.02081	-3.05017	0.0022871	0.0429872
12h vs 0h in WT	PROSER2	ENSG00000148426	48.2568	1.10619	0.363001	3.04735	0.00230866	0.0433353
12h vs 0h in WT	CYR61	ENSG00000142871	2469.34	0.604487	0.198505	3.0452	0.00232522	0.0435487
12h vs 0h in WT	ZNF624	ENSG00000197566	85.8834	-1.01193	0.332315	-3.04509	0.00232614	0.0435487
12h vs 0h in WT	BCKDHB	ENSG00000083123	430.591	-0.409229	0.13448	-3.04306	0.00234189	0.0437859
12h vs 0h in WT	HOXA6	ENSG00000106006	60.7526	-0.737229	0.242337	-3.04216	0.00234889	0.0438169
12h vs 0h in WT	FICD	ENSG00000198855	153.92	0.53237	0.175003	3.04205	0.00234969	0.0438169
12h vs 0h in WT	NOMO1	ENSG00000103512	1319.67	0.371578	0.122178	3.04129	0.00235563	0.0438701
12h vs 0h in WT	CCDC28A	ENSG00000024862	814.572	-0.306121	0.100779	-3.03754	0.00238518	0.0441893
12h vs 0h in WT	FEZ1	ENSG00000149557	405.516	0.470699	0.154952	3.0377	0.00238391	0.0441893
12h vs 0h in WT	PLCB2	ENSG00000137841	13.672	-2.11529	0.696211	-3.03829	0.00237922	0.0441893
12h vs 0h in WT	ADSL	ENSG00000239900	8673.54	0.267488	0.0880276	3.03868	0.00237614	0.0441893
12h vs 0h in WT	PQBP1	ENSG00000102103	2726.16	0.432529	0.142442	3.03654	0.00239313	0.0442791
12h vs 0h in WT	FXR2	ENSG00000129245	288.514	0.521094	0.171675	3.03536	0.00240249	0.0443947
12h vs 0h in WT	ELAVL1	ENSG00000066044	2062.49	0.344326	0.113616	3.03061	0.00244061	0.0450406
12h vs 0h in WT	GOLGB1	ENSG00000173230	2712.02	-0.278362	0.0918804	-3.02961	0.00244866	0.0450725
12h vs 0h in WT	CKAP4	ENSG00000136026	813.514	0.324712	0.107169	3.02991	0.00244623	0.0450725
12h vs 0h in WT	ZDHHC19	ENSG00000163958	5.51755	-3.22426	1.06506	-3.02731	0.00246738	0.0453547
12h vs 0h in WT	GRWD1	ENSG00000105447	3419.05	0.376494	0.124381	3.02695	0.00247036	0.0453547
12h vs 0h in WT	RNASET2	ENSG00000026297	603.609	-0.521587	0.172443	-3.0247	0.00248884	0.0455179
12h vs 0h in WT	TMEM132A	ENSG00000006118	58.367	1.0355	0.342319	3.02496	0.00248665	0.0455179
12h vs 0h in WT	PLEKHF1	ENSG00000166289	32.5865	1.07197	0.354344	3.02521	0.00248458	0.0455179
12h vs 0h in WT	FAM172A	ENSG00000113391	415.967	-0.557988	0.184686	-3.02128	0.0025171	0.0458921
12h vs 0h in WT	PDP1	ENSG00000164951	163.198	-0.76646	0.253676	-3.02142	0.00251596	0.0458921
12h vs 0h in WT	DDX21	ENSG00000165732	8385.96	0.329907	0.109203	3.02105	0.00251896	0.0458921
12h vs 0h in WT	KLHDC9	ENSG00000162755	154.045	-0.830049	0.274799	-3.02057	0.00252297	0.0459065
12h vs 0h in WT	JUN	ENSG00000177606	4481.65	0.942471	0.312127	3.01952	0.00253178	0.0459965
12h vs 0h in WT	TTC21A	ENSG00000168026	19.106	-2.02823	0.671774	-3.01921	0.00253438	0.0459965
12h vs 0h in WT	PPCS	ENSG00000127125	949.537	-0.388658	0.128825	-3.01694	0.00255343	0.0462834
12h vs 0h in WT	GALNT7	ENSG00000109586	562.574	-0.464107	0.153957	-3.01453	0.00257382	0.0465936
12h vs 0h in WT	RP11-399K21.14	ENSG00000272692	15.2887	-1.71416	0.568995	-3.01261	0.0025901	0.0467694
12h vs 0h in WT	FBXL3	ENSG00000005812	658.906	-0.519225	0.172344	-3.01272	0.00258918	0.0467694
12h vs 0h in WT	FGFBP1	ENSG00000137440	8.92129	-2.56912	0.853589	-3.00979	0.00261426	0.0470717
12h vs 0h in WT	ARHGEF17	ENSG00000110237	52.3071	-0.919422	0.305506	-3.0095	0.00261675	0.0470717
12h vs 0h in WT	IKZF3	ENSG00000161405	76.1664	0.985386	0.327387	3.00985	0.00261376	0.0470717
12h vs 0h in WT	SLC35G1	ENSG00000176273	1024.22	0.385578	0.128186	3.00795	0.00263014	0.0472529
12h vs 0h in WT	RP4-665J23.1	ENSG00000233593	118.294	-0.738171	0.245607	-3.00549	0.00265154	0.0475775
12h vs 0h in WT	HOXA13	ENSG00000106031	55.6917	-0.985448	0.328036	-3.00409	0.00266377	0.0476052
12h vs 0h in WT	ATXN2	ENSG00000204842	820.428	0.428735	0.142732	3.00378	0.00266645	0.0476052
12h vs 0h in WT	EIF3CL	ENSG00000205609	10762.1	0.365007	0.12151	3.00393	0.00266518	0.0476052
12h vs 0h in WT	PRPS1	ENSG00000147224	1149.49	0.349074	0.116196	3.00419	0.00266291	0.0476052
12h vs 0h in WT	FILIP1L	ENSG00000168386	84.5157	1.01743	0.338966	3.00158	0.00268581	0.0478907
12h vs 0h in WT	LAPTM4A	ENSG00000068697	1496.18	-0.368762	0.122876	-3.00109	0.00269015	0.0479082
12h vs 0h in WT	PPP1R18	ENSG00000146112	48.2441	0.893975	0.297939	3.00053	0.00269509	0.0479362
12h vs 0h in WT	CHORDC1	ENSG00000110172	3967.31	0.369458	0.123291	2.99662	0.00272986	0.0484942
12h vs 0h in WT	GPC6	ENSG00000183098	374.878	-0.571113	0.190639	-2.99578	0.0027374	0.0485071
12h vs 0h in WT	NME3	ENSG00000103024	709.287	-0.527569	0.1761	-2.99584	0.00273686	0.0485071
12h vs 0h in WT	ATRAID	ENSG00000138085	2247	-0.279185	0.0932609	-2.99359	0.00275716	0.0487966
12h vs 0h in WT	TNFRSF10B	ENSG00000120889	3512.21	0.300582	0.100478	2.99153	0.00277583	0.0490151
12h vs 0h in WT	SMIM19	ENSG00000176209	255.975	-0.475004	0.158786	-2.99147	0.00277639	0.0490151
12h vs 0h in WT	PIFO	ENSG00000173947	33.1634	-1.34061	0.44822	-2.99096	0.00278101	0.049036
12h vs 0h in WT	AC009403.2	ENSG00000216895	153.727	-0.50724	0.169654	-2.98985	0.00279118	0.0491544
12h vs 0h - WT vs HE interaction	ST14	ENSG00000149418	5.19204	26.4773	2.78409	9.51023	1.90242e-21	2.71037e-17
12h vs 0h - WT vs HE interaction	BRS3	ENSG00000102239	4.68223	22.1238	2.84798	7.76824	7.95857e-15	5.66929e-11
12h vs 0h - WT vs HE interaction	LL22NC03-63E9.3	ENSG00000220891	5.84505	42.6144	9.49148	4.48975	7.13058e-06	0.0338631
12h vs 0h - HE vs HO interaction	ST14	ENSG00000149418	5.19204	-31.6922	2.81689	-11.2507	2.29635e-29	3.27161e-25
12h vs 0h - HE vs HO interaction	BRS3	ENSG00000102239	4.68223	-22.1145	2.82457	-7.82933	4.90468e-15	3.49385e-11
12h vs 0h - HE vs HO interaction	LL22NC03-63E9.3	ENSG00000220891	5.84505	-44.934	9.49136	-4.7342	2.1992e-06	0.00783299
12h vs 0h - HE vs HO interaction	ZMYM3	ENSG00000147130	801.274	-1.08839	0.228435	-4.76452	1.89301e-06	0.00783299
12h vs 0h - HE vs HO interaction	SMOC1	ENSG00000198732	135.92	-2.10779	0.459062	-4.59152	4.40021e-06	0.012538
12h vs 0h - HE vs HO interaction	SLC25A10	ENSG00000183048	221.537	-1.14181	0.253434	-4.50537	6.62584e-06	0.0152014
12h vs 0h - HE vs HO interaction	ASMTL	ENSG00000169093	239.814	-1.47839	0.330008	-4.47987	7.46891e-06	0.0152014
12h vs 0h - HE vs HO interaction	HS1BP3	ENSG00000118960	245.348	-1.207	0.277094	-4.35594	1.32496e-05	0.0227884
12h vs 0h - HE vs HO interaction	TDG	ENSG00000139372	2103.23	0.61053	0.141489	4.31502	1.59589e-05	0.0227884
12h vs 0h - HE vs HO interaction	STMN3	ENSG00000197457	301.203	-1.56535	0.362809	-4.31452	1.59952e-05	0.0227884
12h vs 0h - HE vs HO interaction	ZBTB48	ENSG00000204859	302.596	-1.08614	0.259011	-4.19342	2.74779e-05	0.0230281
12h vs 0h - HE vs HO interaction	FAAH	ENSG00000117480	124.336	-1.36302	0.3194	-4.26744	1.97728e-05	0.0230281
12h vs 0h - HE vs HO interaction	TTC13	ENSG00000143643	621.772	0.934683	0.220802	4.23313	2.30461e-05	0.0230281
12h vs 0h - HE vs HO interaction	NSG1	ENSG00000168824	125.821	-1.37671	0.32333	-4.25792	2.06342e-05	0.0230281
12h vs 0h - HE vs HO interaction	OR10G3	ENSG00000169208	6.24307	-40.1081	9.50837	-4.21819	2.46273e-05	0.0230281
12h vs 0h - HE vs HO interaction	OGFOD1	ENSG00000087263	2683.51	0.487927	0.11585	4.21172	2.53432e-05	0.0230281
12h vs 0h - HE vs HO interaction	INPP5J	ENSG00000185133	95.2613	-1.65168	0.393015	-4.2026	2.63869e-05	0.0230281
12h vs 0h - HE vs HO interaction	GAMT	ENSG00000130005	787.698	-1.15373	0.278059	-4.14924	3.33587e-05	0.0264034
12h vs 0h - HE vs HO interaction	TMF1	ENSG00000144747	913.764	0.835953	0.205472	4.06846	4.73247e-05	0.0337118
12h vs 0h - HE vs HO interaction	ZNF703	ENSG00000183779	401.677	-0.981803	0.240853	-4.07635	4.57475e-05	0.0337118
12h vs 0h - HE vs HO interaction	ILDR2	ENSG00000143195	64.7703	1.94991	0.481199	4.05218	5.07427e-05	0.0344253
12h vs 0h - HE vs HO interaction	ZNF423	ENSG00000102935	53.7751	-2.38498	0.590257	-4.04058	5.33193e-05	0.0345291
12h vs 0h - HE vs HO interaction	TTC27	ENSG00000018699	1377.67	0.672681	0.167657	4.01225	6.01416e-05	0.0362006
12h vs 0h - HE vs HO interaction	LRRC45	ENSG00000169683	531.732	-1.21476	0.303011	-4.00898	6.09822e-05	0.0362006
12h vs 0h - HE vs HO interaction	DCHS1	ENSG00000166341	28.3194	-3.20742	0.810738	-3.95618	7.61591e-05	0.0403309
12h vs 0h - HE vs HO interaction	CAPN1	ENSG00000014216	538.714	-1.03045	0.261461	-3.94113	8.10991e-05	0.0403309
12h vs 0h - HE vs HO interaction	CLPX	ENSG00000166855	616.102	0.650284	0.165107	3.93857	8.19687e-05	0.0403309
12h vs 0h - HE vs HO interaction	NARFL	ENSG00000103245	487.407	-0.953174	0.242033	-3.9382	8.20942e-05	0.0403309
12h vs 0h - HE vs HO interaction	PCYT2	ENSG00000185813	156.544	-1.51681	0.383014	-3.96019	7.48897e-05	0.0403309
12h vs 0h - HE vs HO interaction	PLIN3	ENSG00000105355	760.376	-0.954128	0.243436	-3.91941	8.87651e-05	0.0421546
12h vs 0h - HE vs HO interaction	PIDD	ENSG00000177595	563.042	-1.25143	0.320253	-3.90762	9.32078e-05	0.0428365
12h vs 0h - HE vs HO interaction	EEPD1	ENSG00000122547	63.3537	-1.77559	0.456553	-3.88912	0.000100608	0.043435
12h vs 0h - HE vs HO interaction	MAGED4	ENSG00000154545	347.971	-1.0731	0.275673	-3.89264	9.91596e-05	0.043435
12h vs 0h - HE vs HO interaction	CAMKK1	ENSG00000004660	243.587	-1.17772	0.30402	-3.87384	0.000107132	0.0448915
12h vs 0h - HE vs HO interaction	PPM1M	ENSG00000164088	56.4075	-1.62527	0.421692	-3.85417	0.000116124	0.047269
12h vs 0h - HE vs HO interaction	PHLDB1	ENSG00000019144	235.25	-1.24727	0.325811	-3.82821	0.000129076	0.0497014
12h vs 0h - HE vs HO interaction	KDSR	ENSG00000119537	997.693	0.48896	0.127541	3.83376	0.000126199	0.0497014
90m vs 0h - WT vs HE interaction	MUC16	ENSG00000181143	5.51393	17.7049	2.87749	6.15289	7.60832e-10	1.08396e-05
90m vs 0h - WT vs HE interaction	LL22NC03-63E9.3	ENSG00000220891	5.84505	42.9198	9.48901	4.5231	6.09403e-06	0.0434108
90m vs 0h - WT vs HO interaction	NT5C3B	ENSG00000141698	3271.52	-0.591776	0.125526	-4.71438	2.42452e-06	0.0345421
90m vs 0h - HE vs HO interaction	MUC16	ENSG00000181143	5.51393	-24.0694	2.91927	-8.24499	1.65178e-16	2.35329e-12
90m vs 0h - HE vs HO interaction	GSK3A	ENSG00000105723	154.224	-1.64866	0.337773	-4.88098	1.05561e-06	0.00751965
90m vs 0h - HE vs HO interaction	RAPGEF1	ENSG00000107263	251.974	-1.44822	0.307666	-4.70711	2.5125e-06	0.0119319
90m vs 0h - HE vs HO interaction	MOCS1	ENSG00000124615	191.81	-1.51174	0.327907	-4.61027	4.02138e-06	0.0143232
90m vs 0h - HE vs HO interaction	ZMYM3	ENSG00000147130	801.274	-1.02344	0.227865	-4.49144	7.07432e-06	0.0201576
90m vs 0h - HE vs HO interaction	FADS2	ENSG00000134824	208.331	-1.33915	0.306085	-4.37511	1.21369e-05	0.0288191
90m vs 0h - HE vs HO interaction	TRIM26	ENSG00000234127	711.097	-0.757672	0.174622	-4.33893	1.4318e-05	0.0291412
90m vs 0h - HE vs HO interaction	ZNF362	ENSG00000160094	104.211	-1.87313	0.43884	-4.26838	1.969e-05	0.0350654
