# Supplementary material for: An autoimmune disease risk variant: A trans master regulatory effect mediated by IRF1 under immune stimulation?
Source: PLoS Genet. 2021 Jul 27;17(7):e1009684. doi: 10.1371/journal.pgen.1009684 (PMC8345867; doi:10.1371/journal.pgen.1009684)
Supplement: S7 Table — Gene ontology enrichment analysis was performed on gene sets from CRISPR edited differential expression analysis. (XLS) [file pgen.1009684.s007.xls]

## Sheet: S6 Table
comparison	GO Term	Count	%	p-value	Fold Enrichment	BH adj p
90m vs 0h in WT	inflammatory response	20	13.0719	3.76428e-10	6.28455	4.37033e-07
90m vs 0h in WT	I-kappaB kinase/NF-kappaB signaling	10	6.53595	1.54828e-09	19.8487	8.98778e-07
90m vs 0h in WT	positive regulation of transcription from RNA polymerase II promoter	29	18.9542	8.16539e-09	3.52056	3.16e-06
90m vs 0h in WT	response to lipopolysaccharide	13	8.49673	1.2462e-08	9.44024	3.61708e-06
90m vs 0h in WT	cellular response to lipopolysaccharide	10	6.53595	4.30583e-07	10.5391	9.99765e-05
90m vs 0h in WT	negative regulation of transcription from RNA polymerase II promoter	22	14.3791	5.44729e-07	3.63893	0.0001054
90m vs 0h in WT	apoptotic process	19	12.4183	1.15393e-06	3.99074	0.000191369
90m vs 0h in WT	transcription from RNA polymerase II promoter	18	11.7647	1.30982e-06	4.17867	0.00019007
90m vs 0h in WT	positive regulation of apoptotic process	14	9.15033	1.37572e-06	5.55764	0.000177452
90m vs 0h in WT	response to muscle stretch	5	3.26797	7.79321e-06	37.2163	0.000904386
90m vs 0h in WT	negative regulation of osteoblast differentiation	6	3.92157	1.71876e-05	18.3219	0.00181245
90m vs 0h in WT	regulation of cell proliferation	10	6.53595	2.49651e-05	6.43742	0.00241248
90m vs 0h in WT	cellular response to hormone stimulus	6	3.92157	3.50377e-05	15.879	0.0031243
90m vs 0h in WT	response to cAMP	6	3.92157	3.90487e-05	15.5338	0.00323308
90m vs 0h in WT	skeletal muscle cell differentiation	6	3.92157	5.32433e-05	14.5827	0.00411266
90m vs 0h in WT	response to cytokine	6	3.92157	7.11277e-05	13.7414	0.00514809
90m vs 0h in WT	positive regulation of transcription, DNA-templated	15	9.80392	0.000103452	3.4687	0.00704061
90m vs 0h in WT	response to mechanical stimulus	6	3.92157	0.00013076	12.1111	0.0083991
90m vs 0h in WT	regulation of transcription from RNA polymerase II promoter	13	8.49673	0.000325548	3.51065	0.0196993
90m vs 0h in WT	negative regulation of apoptotic process	13	8.49673	0.000431058	3.40263	0.0247177
90m vs 0h in WT	negative regulation of cell proliferation	12	7.84314	0.000488118	3.60885	0.0266315
90m vs 0h in WT	positive regulation of neutrophil chemotaxis	4	2.61438	0.000777723	21.6531	0.0402271
90m vs 0h in WT	cellular response to calcium ion	5	3.26797	0.000853571	11.6757	0.0421893
90m vs 0h in WT	positive regulation of NF-kappaB transcription factor activity	7	4.57516	0.000869386	6.26801	0.041202
12h vs 0h in WT	inflammatory response	47	5.9194	4.93515e-11	3.00488	1.60294e-07
12h vs 0h in WT	I-kappaB kinase/NF-kappaB signaling	13	1.63728	4.9544e-06	5.25002	0.00801368
12h vs 0h in WT	positive regulation of apoptotic process	31	3.90428	7.09772e-06	2.50386	0.00765505
12h vs 0h in WT	positive regulation of gene expression	28	3.52645	1.17267e-05	2.58956	0.00947691
12h vs 0h in WT	apoptotic process	45	5.66751	4.31348e-05	1.92309	0.027632
12h vs 0h in WT	cellular response to fluid shear stress	6	0.755668	7.28683e-05	12.1154	0.0386795
